# Supplementary material for: Upstream open reading frames dynamically modulate CLOCK protein translation to regulate circadian rhythms and sleep
Source: PLoS Biol. 2025 May 12;23(5):e3003173. doi: 10.1371/journal.pbio.3003173 (PMC12121920; doi:10.1371/journal.pbio.3003173)
Supplement: S2 Table — (XLSX) [file pbio.3003173.s030.xlsx]

## Sheet: Supplementary Data 1
The uORFs in the circadian rhythm-related genes (GO:0007623)
Gene_id	uATG_id	transcript_id	uATG_transcript_position	chr	uATG_genomic_position	gene_symbol
FBgn0000259	FBtr0073560_50(38)	FBtr0073560	38	X	11792917	CkIIbeta
FBgn0000259	FBtr0073560_116(85)	FBtr0073560	85	X	11792964	CkIIbeta
FBgn0000259	FBtr0100540_50(38)	FBtr0100540	38	X	11792917	CkIIbeta
FBgn0000259	FBtr0100540_116(85)	FBtr0100540	85	X	11792964	CkIIbeta
FBgn0000259	FBtr0299569_50(38)	FBtr0299569	38	X	11792917	CkIIbeta
FBgn0000259	FBtr0308084_50(38)	FBtr0308084	38	X	11792917	CkIIbeta
FBgn0000259	FBtr0308084_116(85)	FBtr0308084	85	X	11792964	CkIIbeta
FBgn0000259	FBtr0333204_50(38)	FBtr0333204	38	X	11792917	CkIIbeta
FBgn0000259	FBtr0333204_116(85)	FBtr0333204	85	X	11792964	CkIIbeta
FBgn0000273	FBtr0079851_105(57)	FBtr0079851	57	2L	9699240	Pka-C1
FBgn0000273	FBtr0079851_387(237)	FBtr0079851	237	2L	9698179	Pka-C1
FBgn0000273	FBtr0079852_105(57)	FBtr0079852	57	2L	9699240	Pka-C1
FBgn0000273	FBtr0079852_362(224)	FBtr0079852	224	2L	9698390	Pka-C1
FBgn0000273	FBtr0079852_378(236)	FBtr0079852	236	2L	9698378	Pka-C1
FBgn0000273	FBtr0079852_465(281)	FBtr0079852	281	2L	9698333	Pka-C1
FBgn0000273	FBtr0079852_788(435)	FBtr0079852	435	2L	9698179	Pka-C1
FBgn0000273	FBtr0335495_105(57)	FBtr0335495	57	2L	9699240	Pka-C1
FBgn0000273	FBtr0335495_301(202)	FBtr0335495	202	2L	9699095	Pka-C1
FBgn0000273	FBtr0335495_353(239)	FBtr0335495	239	2L	9699058	Pka-C1
FBgn0000273	FBtr0335495_357(243)	FBtr0335495	243	2L	9699054	Pka-C1
FBgn0000273	FBtr0335495_394(272)	FBtr0335495	272	2L	9699025	Pka-C1
FBgn0000273	FBtr0335495_406(278)	FBtr0335495	278	2L	9699019	Pka-C1
FBgn0000273	FBtr0335495_497(316)	FBtr0335495	316	2L	9698981	Pka-C1
FBgn0000273	FBtr0335495_552(358)	FBtr0335495	358	2L	9698939	Pka-C1
FBgn0000273	FBtr0335495_577(371)	FBtr0335495	371	2L	9698926	Pka-C1
FBgn0000273	FBtr0335495_694(432)	FBtr0335495	432	2L	9698865	Pka-C1
FBgn0000273	FBtr0335495_768(501)	FBtr0335495	501	2L	9698796	Pka-C1
FBgn0000273	FBtr0335495_966(568)	FBtr0335495	568	2L	9698729	Pka-C1
FBgn0000273	FBtr0335495_1126(650)	FBtr0335495	650	2L	9698179	Pka-C1
FBgn0000459	FBtr0074250_540(253)	FBtr0074250	253	X	16216497	disco
FBgn0000459	FBtr0074250_559(268)	FBtr0074250	268	X	16216482	disco
FBgn0000459	FBtr0074250_574(281)	FBtr0074250	281	X	16216469	disco
FBgn0000459	FBtr0100384_536(249)	FBtr0100384	249	X	16216497	disco
FBgn0000459	FBtr0100384_555(264)	FBtr0100384	264	X	16216482	disco
FBgn0000459	FBtr0100384_570(277)	FBtr0100384	277	X	16216469	disco
FBgn0000479	FBtr0070509_18(12)	FBtr0070509	12	X	3176452	dnc
FBgn0000479	FBtr0070509_203(149)	FBtr0070509	149	X	3176589	dnc
FBgn0000479	FBtr0070509_383(270)	FBtr0070509	270	X	3244759	dnc
FBgn0000479	FBtr0333315_18(12)	FBtr0333315	12	X	3176452	dnc
FBgn0000479	FBtr0333315_203(149)	FBtr0333315	149	X	3176589	dnc
FBgn0000479	FBtr0333315_1281(652)	FBtr0333315	652	X	3189940	dnc
FBgn0000479	FBtr0333315_1319(690)	FBtr0333315	690	X	3189978	dnc
FBgn0000479	FBtr0333315_1553(762)	FBtr0333315	762	X	3190050	dnc
FBgn0000479	FBtr0333315_1627(808)	FBtr0333315	808	X	3190096	dnc
FBgn0000479	FBtr0333315_1681(843)	FBtr0333315	843	X	3190131	dnc
FBgn0000479	FBtr0333315_1819(881)	FBtr0333315	881	X	3190169	dnc
FBgn0000479	FBtr0333315_2210(1044)	FBtr0333315	1044	X	3190332	dnc
FBgn0000479	FBtr0333315_2267(1073)	FBtr0333315	1073	X	3190361	dnc
FBgn0000479	FBtr0333315_2321(1099)	FBtr0333315	1099	X	3190387	dnc
FBgn0000479	FBtr0333315_2363(1124)	FBtr0333315	1124	X	3190412	dnc
FBgn0000479	FBtr0333315_2513(1199)	FBtr0333315	1199	X	3190487	dnc
FBgn0000479	FBtr0333315_2523(1205)	FBtr0333315	1205	X	3190493	dnc
FBgn0000479	FBtr0333315_2931(1313)	FBtr0333315	1313	X	3244759	dnc
FBgn0000479	FBtr0333316_18(12)	FBtr0333316	12	X	3176452	dnc
FBgn0000479	FBtr0333316_203(149)	FBtr0333316	149	X	3176589	dnc
FBgn0000479	FBtr0333317_18(12)	FBtr0333317	12	X	3176452	dnc
FBgn0000479	FBtr0333317_203(149)	FBtr0333317	149	X	3176589	dnc
FBgn0000479	FBtr0333317_1281(652)	FBtr0333317	652	X	3189940	dnc
FBgn0000479	FBtr0333317_1319(690)	FBtr0333317	690	X	3189978	dnc
FBgn0000479	FBtr0333317_1553(762)	FBtr0333317	762	X	3190050	dnc
FBgn0000479	FBtr0333317_1627(808)	FBtr0333317	808	X	3190096	dnc
FBgn0000479	FBtr0333317_1681(843)	FBtr0333317	843	X	3190131	dnc
FBgn0000479	FBtr0333317_1819(881)	FBtr0333317	881	X	3190169	dnc
FBgn0000479	FBtr0333317_2210(1044)	FBtr0333317	1044	X	3190332	dnc
FBgn0000479	FBtr0333317_2267(1073)	FBtr0333317	1073	X	3190361	dnc
FBgn0000479	FBtr0333317_2321(1099)	FBtr0333317	1099	X	3190387	dnc
FBgn0000479	FBtr0333317_2363(1124)	FBtr0333317	1124	X	3190412	dnc
FBgn0000479	FBtr0333317_2513(1199)	FBtr0333317	1199	X	3190487	dnc
FBgn0000479	FBtr0333317_2523(1205)	FBtr0333317	1205	X	3190493	dnc
FBgn0000479	FBtr0070519_2904(1632)	FBtr0070519	1632	X	3293611	dnc
FBgn0000479	FBtr0070519_2925(1650)	FBtr0070519	1650	X	3293629	dnc
FBgn0000479	FBtr0070519_3052(1705)	FBtr0070519	1705	X	3293684	dnc
FBgn0000479	FBtr0070519_3109(1732)	FBtr0070519	1732	X	3293711	dnc
FBgn0000479	FBtr0070519_3141(1757)	FBtr0070519	1757	X	3293736	dnc
FBgn0000479	FBtr0070519_3194(1774)	FBtr0070519	1774	X	3293753	dnc
FBgn0000479	FBtr0070519_3216(1785)	FBtr0070519	1785	X	3293764	dnc
FBgn0000479	FBtr0070519_3287(1826)	FBtr0070519	1826	X	3293805	dnc
FBgn0000479	FBtr0070519_3818(2080)	FBtr0070519	2080	X	3294059	dnc
FBgn0000479	FBtr0070519_3834(2089)	FBtr0070519	2089	X	3294068	dnc
FBgn0000479	FBtr0070519_3840(2095)	FBtr0070519	2095	X	3294074	dnc
FBgn0000479	FBtr0070519_3996(2169)	FBtr0070519	2169	X	3294148	dnc
FBgn0000479	FBtr0070519_4112(2223)	FBtr0070519	2223	X	3294202	dnc
FBgn0000479	FBtr0070519_4397(2318)	FBtr0070519	2318	X	3294297	dnc
FBgn0000479	FBtr0070519_4484(2367)	FBtr0070519	2367	X	3294346	dnc
FBgn0000479	FBtr0070519_4555(2395)	FBtr0070519	2395	X	3294374	dnc
FBgn0000479	FBtr0070519_4569(2409)	FBtr0070519	2409	X	3294388	dnc
FBgn0000479	FBtr0070519_4643(2428)	FBtr0070519	2428	X	3294407	dnc
FBgn0000479	FBtr0070519_4665(2440)	FBtr0070519	2440	X	3294419	dnc
FBgn0000479	FBtr0070519_4683(2446)	FBtr0070519	2446	X	3294425	dnc
FBgn0000479	FBtr0070519_4714(2462)	FBtr0070519	2462	X	3294441	dnc
FBgn0000479	FBtr0070519_4808(2525)	FBtr0070519	2525	X	3294504	dnc
FBgn0000479	FBtr0070519_4841(2554)	FBtr0070519	2554	X	3294533	dnc
FBgn0000479	FBtr0070519_4845(2558)	FBtr0070519	2558	X	3294537	dnc
FBgn0000479	FBtr0070519_5082(2654)	FBtr0070519	2654	X	3294633	dnc
FBgn0000479	FBtr0070519_5097(2665)	FBtr0070519	2665	X	3294644	dnc
FBgn0000479	FBtr0070519_5150(2688)	FBtr0070519	2688	X	3294667	dnc
FBgn0000479	FBtr0070519_5483(2807)	FBtr0070519	2807	X	3294786	dnc
FBgn0000479	FBtr0070519_5486(2810)	FBtr0070519	2810	X	3294789	dnc
FBgn0000479	FBtr0070519_5728(2892)	FBtr0070519	2892	X	3294871	dnc
FBgn0000479	FBtr0070519_5793(2917)	FBtr0070519	2917	X	3294896	dnc
FBgn0000479	FBtr0070519_5887(2972)	FBtr0070519	2972	X	3294951	dnc
FBgn0000479	FBtr0070519_6073(3035)	FBtr0070519	3035	X	3295014	dnc
FBgn0000479	FBtr0070519_6129(3076)	FBtr0070519	3076	X	3295055	dnc
FBgn0000479	FBtr0070519_7237(3502)	FBtr0070519	3502	X	3313597	dnc
FBgn0000479	FBtr0070519_7262(3512)	FBtr0070519	3512	X	3313607	dnc
FBgn0000479	FBtr0333312_320(143)	FBtr0333312	143	X	3256211	dnc
FBgn0000479	FBtr0333312_2968(1663)	FBtr0333312	1663	X	3293611	dnc
FBgn0000479	FBtr0333312_2989(1681)	FBtr0333312	1681	X	3293629	dnc
FBgn0000479	FBtr0333312_3116(1736)	FBtr0333312	1736	X	3293684	dnc
FBgn0000479	FBtr0333312_3173(1763)	FBtr0333312	1763	X	3293711	dnc
FBgn0000479	FBtr0333312_3205(1788)	FBtr0333312	1788	X	3293736	dnc
FBgn0000479	FBtr0333312_3258(1805)	FBtr0333312	1805	X	3293753	dnc
FBgn0000479	FBtr0333312_3280(1816)	FBtr0333312	1816	X	3293764	dnc
FBgn0000479	FBtr0333312_3351(1857)	FBtr0333312	1857	X	3293805	dnc
FBgn0000479	FBtr0333312_3882(2111)	FBtr0333312	2111	X	3294059	dnc
FBgn0000479	FBtr0333312_3898(2120)	FBtr0333312	2120	X	3294068	dnc
FBgn0000479	FBtr0333312_3904(2126)	FBtr0333312	2126	X	3294074	dnc
FBgn0000479	FBtr0333312_4060(2200)	FBtr0333312	2200	X	3294148	dnc
FBgn0000479	FBtr0333312_4176(2254)	FBtr0333312	2254	X	3294202	dnc
FBgn0000479	FBtr0333312_4461(2349)	FBtr0333312	2349	X	3294297	dnc
FBgn0000479	FBtr0333312_4548(2398)	FBtr0333312	2398	X	3294346	dnc
FBgn0000479	FBtr0333312_4619(2426)	FBtr0333312	2426	X	3294374	dnc
FBgn0000479	FBtr0333312_4633(2440)	FBtr0333312	2440	X	3294388	dnc
FBgn0000479	FBtr0333312_4707(2459)	FBtr0333312	2459	X	3294407	dnc
FBgn0000479	FBtr0333312_4729(2471)	FBtr0333312	2471	X	3294419	dnc
FBgn0000479	FBtr0333312_4747(2477)	FBtr0333312	2477	X	3294425	dnc
FBgn0000479	FBtr0333312_4778(2493)	FBtr0333312	2493	X	3294441	dnc
FBgn0000479	FBtr0333312_4872(2556)	FBtr0333312	2556	X	3294504	dnc
FBgn0000479	FBtr0333312_4905(2585)	FBtr0333312	2585	X	3294533	dnc
FBgn0000479	FBtr0333312_4909(2589)	FBtr0333312	2589	X	3294537	dnc
FBgn0000479	FBtr0333312_5146(2685)	FBtr0333312	2685	X	3294633	dnc
FBgn0000479	FBtr0333312_5161(2696)	FBtr0333312	2696	X	3294644	dnc
FBgn0000479	FBtr0333312_5214(2719)	FBtr0333312	2719	X	3294667	dnc
FBgn0000479	FBtr0333312_5547(2838)	FBtr0333312	2838	X	3294786	dnc
FBgn0000479	FBtr0333312_5550(2841)	FBtr0333312	2841	X	3294789	dnc
FBgn0000479	FBtr0333312_5792(2923)	FBtr0333312	2923	X	3294871	dnc
FBgn0000479	FBtr0333312_5857(2948)	FBtr0333312	2948	X	3294896	dnc
FBgn0000479	FBtr0333312_5951(3003)	FBtr0333312	3003	X	3294951	dnc
FBgn0000479	FBtr0333312_6137(3066)	FBtr0333312	3066	X	3295014	dnc
FBgn0000479	FBtr0333312_6193(3107)	FBtr0333312	3107	X	3295055	dnc
FBgn0000479	FBtr0333313_924(362)	FBtr0333313	362	X	3289743	dnc
FBgn0000479	FBtr0333313_995(410)	FBtr0333313	410	X	3289791	dnc
FBgn0000479	FBtr0333313_1055(434)	FBtr0333313	434	X	3289815	dnc
FBgn0000479	FBtr0333313_1172(506)	FBtr0333313	506	X	3289887	dnc
FBgn0000479	FBtr0333313_1423(676)	FBtr0333313	676	X	3290057	dnc
FBgn0000479	FBtr0333313_1527(750)	FBtr0333313	750	X	3290131	dnc
FBgn0000479	FBtr0333313_1787(905)	FBtr0333313	905	X	3290286	dnc
FBgn0000479	FBtr0333313_1800(918)	FBtr0333313	918	X	3291121	dnc
FBgn0000479	FBtr0333313_1940(974)	FBtr0333313	974	X	3291177	dnc
FBgn0000479	FBtr0333314_233(111)	FBtr0333314	111	X	3291121	dnc
FBgn0000479	FBtr0333314_373(167)	FBtr0333314	167	X	3291177	dnc
FBgn0000479	FBtr0070521_361(178)	FBtr0070521	178	X	3329585	dnc
FBgn0000479	FBtr0070522_170(49)	FBtr0070522	49	X	3333919	dnc
FBgn0000479	FBtr0070522_201(68)	FBtr0070522	68	X	3333938	dnc
FBgn0000479	FBtr0070522_219(80)	FBtr0070522	80	X	3333950	dnc
FBgn0000479	FBtr0070522_351(139)	FBtr0070522	139	X	3334009	dnc
FBgn0000546	FBtr0086011_258(171)	FBtr0086011	171	2R	6131751	EcR
FBgn0000546	FBtr0086011_274(187)	FBtr0086011	187	2R	6131735	EcR
FBgn0000546	FBtr0086011_329(220)	FBtr0086011	220	2R	6131702	EcR
FBgn0000546	FBtr0086011_570(319)	FBtr0086011	319	2R	6131603	EcR
FBgn0000546	FBtr0086011_787(443)	FBtr0086011	443	2R	6131479	EcR
FBgn0000546	FBtr0086011_866(494)	FBtr0086011	494	2R	6131428	EcR
FBgn0000546	FBtr0086011_1279(645)	FBtr0086011	645	2R	6131277	EcR
FBgn0000546	FBtr0086011_1601(879)	FBtr0086011	879	2R	6123825	EcR
FBgn0000546	FBtr0086011_1661(901)	FBtr0086011	901	2R	6123803	EcR
FBgn0000546	FBtr0302439_121(90)	FBtr0302439	90	2R	6131751	EcR
FBgn0000546	FBtr0302439_137(106)	FBtr0302439	106	2R	6131735	EcR
FBgn0000546	FBtr0302439_192(139)	FBtr0302439	139	2R	6131702	EcR
FBgn0000546	FBtr0302439_433(238)	FBtr0302439	238	2R	6131603	EcR
FBgn0000546	FBtr0302439_650(362)	FBtr0302439	362	2R	6131479	EcR
FBgn0000546	FBtr0302439_729(413)	FBtr0302439	413	2R	6131428	EcR
FBgn0000546	FBtr0302439_1142(564)	FBtr0302439	564	2R	6131277	EcR
FBgn0000546	FBtr0302439_1464(798)	FBtr0302439	798	2R	6123825	EcR
FBgn0000546	FBtr0302439_1524(820)	FBtr0302439	820	2R	6123803	EcR
FBgn0000546	FBtr0086012_258(171)	FBtr0086012	171	2R	6131751	EcR
FBgn0000546	FBtr0086012_274(187)	FBtr0086012	187	2R	6131735	EcR
FBgn0000546	FBtr0086012_329(220)	FBtr0086012	220	2R	6131702	EcR
FBgn0000546	FBtr0086012_570(319)	FBtr0086012	319	2R	6131603	EcR
FBgn0000546	FBtr0086012_787(443)	FBtr0086012	443	2R	6131479	EcR
FBgn0000546	FBtr0086012_866(494)	FBtr0086012	494	2R	6131428	EcR
FBgn0000546	FBtr0086012_1279(645)	FBtr0086012	645	2R	6131277	EcR
FBgn0000546	FBtr0086008_225(95)	FBtr0086008	95	2R	6168992	EcR
FBgn0000546	FBtr0086008_373(192)	FBtr0086008	192	2R	6168895	EcR
FBgn0000546	FBtr0086008_423(204)	FBtr0086008	204	2R	6168883	EcR
FBgn0000546	FBtr0086008_721(347)	FBtr0086008	347	2R	6152535	EcR
FBgn0000546	FBtr0086008_725(350)	FBtr0086008	350	2R	6152532	EcR
FBgn0000546	FBtr0086008_750(375)	FBtr0086008	375	2R	6152507	EcR
FBgn0000546	FBtr0086009_274(112)	FBtr0086009	112	2R	6157017	EcR
FBgn0000546	FBtr0086009_454(203)	FBtr0086009	203	2R	6156365	EcR
FBgn0000546	FBtr0086009_545(260)	FBtr0086009	260	2R	6156308	EcR
FBgn0000546	FBtr0086009_586(294)	FBtr0086009	294	2R	6156274	EcR
FBgn0000546	FBtr0086009_692(362)	FBtr0086009	362	2R	6156206	EcR
FBgn0000546	FBtr0086009_840(426)	FBtr0086009	426	2R	6152535	EcR
FBgn0000546	FBtr0086009_844(429)	FBtr0086009	429	2R	6152532	EcR
FBgn0000546	FBtr0086009_869(454)	FBtr0086009	454	2R	6152507	EcR
FBgn0000546	FBtr0086010_274(112)	FBtr0086010	112	2R	6157017	EcR
FBgn0000546	FBtr0086010_569(249)	FBtr0086010	249	2R	6156365	EcR
FBgn0000546	FBtr0086010_660(306)	FBtr0086010	306	2R	6156308	EcR
FBgn0000546	FBtr0086010_701(340)	FBtr0086010	340	2R	6156274	EcR
FBgn0000546	FBtr0086010_807(408)	FBtr0086010	408	2R	6156206	EcR
FBgn0000546	FBtr0086010_955(472)	FBtr0086010	472	2R	6152535	EcR
FBgn0000546	FBtr0086010_959(475)	FBtr0086010	475	2R	6152532	EcR
FBgn0000546	FBtr0086010_984(500)	FBtr0086010	500	2R	6152507	EcR
FBgn0000635	FBtr0070665_208(127)	FBtr0070665	127	X	4205966	Fas2
FBgn0000635	FBtr0070665_292(183)	FBtr0070665	183	X	4205910	Fas2
FBgn0000635	FBtr0070666_208(127)	FBtr0070666	127	X	4205966	Fas2
FBgn0000635	FBtr0070666_292(183)	FBtr0070666	183	X	4205910	Fas2
FBgn0000635	FBtr0070667_208(127)	FBtr0070667	127	X	4205966	Fas2
FBgn0000635	FBtr0070667_292(183)	FBtr0070667	183	X	4205910	Fas2
FBgn0000635	FBtr0336882_208(127)	FBtr0336882	127	X	4205966	Fas2
FBgn0000635	FBtr0336882_292(183)	FBtr0336882	183	X	4205910	Fas2
FBgn0000635	FBtr0336884_208(127)	FBtr0336884	127	X	4205966	Fas2
FBgn0000635	FBtr0336884_292(183)	FBtr0336884	183	X	4205910	Fas2
FBgn0000635	FBtr0343523_208(127)	FBtr0343523	127	X	4205966	Fas2
FBgn0000635	FBtr0343523_292(183)	FBtr0343523	183	X	4205910	Fas2
FBgn0000635	FBtr0343524_208(127)	FBtr0343524	127	X	4205966	Fas2
FBgn0000635	FBtr0343524_292(183)	FBtr0343524	183	X	4205910	Fas2
FBgn0001134	FBtr0075139_474(248)	FBtr0075139	248	3L	17828642	Grd
FBgn0001134	FBtr0075139_645(317)	FBtr0075139	317	3L	17828711	Grd
FBgn0001134	FBtr0075139_656(326)	FBtr0075139	326	3L	17828720	Grd
FBgn0001134	FBtr0075139_777(406)	FBtr0075139	406	3L	17828800	Grd
FBgn0001134	FBtr0075139_1030(533)	FBtr0075139	533	3L	17828927	Grd
FBgn0001134	FBtr0075139_1090(578)	FBtr0075139	578	3L	17828972	Grd
FBgn0001134	FBtr0075139_1135(619)	FBtr0075139	619	3L	17829013	Grd
FBgn0001134	FBtr0075139_1308(701)	FBtr0075139	701	3L	17829095	Grd
FBgn0001134	FBtr0075139_1320(713)	FBtr0075139	713	3L	17829107	Grd
FBgn0001134	FBtr0075139_1326(719)	FBtr0075139	719	3L	17829113	Grd
FBgn0001134	FBtr0075139_1344(731)	FBtr0075139	731	3L	17829125	Grd
FBgn0001134	FBtr0075139_1362(737)	FBtr0075139	737	3L	17829131	Grd
FBgn0001134	FBtr0075139_1368(743)	FBtr0075139	743	3L	17829137	Grd
FBgn0001134	FBtr0075139_1374(749)	FBtr0075139	749	3L	17829143	Grd
FBgn0001134	FBtr0075139_1380(755)	FBtr0075139	755	3L	17829149	Grd
FBgn0001134	FBtr0075139_1399(761)	FBtr0075139	761	3L	17829155	Grd
FBgn0001134	FBtr0075139_1417(773)	FBtr0075139	773	3L	17829167	Grd
FBgn0001134	FBtr0075139_1423(779)	FBtr0075139	779	3L	17829173	Grd
FBgn0001134	FBtr0075139_1483(830)	FBtr0075139	830	3L	17829224	Grd
FBgn0001297	FBtr0099988_170(110)	FBtr0099988	110	3R	29766105	kay
FBgn0001297	FBtr0099988_300(157)	FBtr0099988	157	3R	29766152	kay
FBgn0001297	FBtr0099988_305(161)	FBtr0099988	161	3R	29766156	kay
FBgn0001297	FBtr0099988_363(193)	FBtr0099988	193	3R	29766188	kay
FBgn0001297	FBtr0099988_381(201)	FBtr0099988	201	3R	29766196	kay
FBgn0001297	FBtr0099988_405(220)	FBtr0099988	220	3R	29766215	kay
FBgn0001297	FBtr0099988_518(257)	FBtr0099988	257	3R	29766252	kay
FBgn0001297	FBtr0099988_1033(447)	FBtr0099988	447	3R	29766442	kay
FBgn0001297	FBtr0099988_1043(457)	FBtr0099988	457	3R	29766452	kay
FBgn0001297	FBtr0099988_1646(637)	FBtr0099988	637	3R	29766632	kay
FBgn0001297	FBtr0099988_1777(670)	FBtr0099988	670	3R	29766665	kay
FBgn0001297	FBtr0099988_2204(842)	FBtr0099988	842	3R	29766837	kay
FBgn0001297	FBtr0099989_16(14)	FBtr0099989	14	3R	29772906	kay
FBgn0001297	FBtr0099989_1643(666)	FBtr0099989	666	3R	29773558	kay
FBgn0001297	FBtr0339165_16(14)	FBtr0339165	14	3R	29772906	kay
FBgn0001297	FBtr0339165_1643(666)	FBtr0339165	666	3R	29773558	kay
FBgn0001297	FBtr0099990_206(111)	FBtr0099990	111	3R	29782720	kay
FBgn0001297	FBtr0099990_233(136)	FBtr0099990	136	3R	29782745	kay
FBgn0001297	FBtr0290076_727(221)	FBtr0290076	221	3R	29789157	kay
FBgn0001297	FBtr0290076_920(292)	FBtr0290076	292	3R	29789228	kay
FBgn0001297	FBtr0290076_1000(327)	FBtr0290076	327	3R	29789263	kay
FBgn0001297	FBtr0290076_1166(402)	FBtr0290076	402	3R	29789338	kay
FBgn0001297	FBtr0290076_1263(430)	FBtr0290076	430	3R	29789366	kay
FBgn0001297	FBtr0290076_1363(462)	FBtr0290076	462	3R	29789398	kay
FBgn0001297	FBtr0290076_1687(587)	FBtr0290076	587	3R	29789523	kay
FBgn0001297	FBtr0290076_1712(609)	FBtr0290076	609	3R	29789545	kay
FBgn0001297	FBtr0290076_2262(839)	FBtr0290076	839	3R	29789775	kay
FBgn0001297	FBtr0290076_3143(1214)	FBtr0290076	1214	3R	29790150	kay
FBgn0001624	FBtr0073483_200(96)	FBtr0073483	96	X	11369761	dlg1
FBgn0001624	FBtr0073483_229(120)	FBtr0073483	120	X	11369785	dlg1
FBgn0001624	FBtr0073483_252(135)	FBtr0073483	135	X	11373817	dlg1
FBgn0001624	FBtr0073483_260(142)	FBtr0073483	142	X	11373824	dlg1
FBgn0001624	FBtr0073483_614(250)	FBtr0073483	250	X	11373932	dlg1
FBgn0001624	FBtr0073483_682(285)	FBtr0073483	285	X	11373967	dlg1
FBgn0001624	FBtr0073483_697(300)	FBtr0073483	300	X	11373982	dlg1
FBgn0001624	FBtr0073483_703(306)	FBtr0073483	306	X	11373988	dlg1
FBgn0001624	FBtr0073483_786(331)	FBtr0073483	331	X	11374013	dlg1
FBgn0001624	FBtr0073483_855(373)	FBtr0073483	373	X	11374055	dlg1
FBgn0001624	FBtr0073483_1290(587)	FBtr0073483	587	X	11374269	dlg1
FBgn0001624	FBtr0073488_200(96)	FBtr0073488	96	X	11369761	dlg1
FBgn0001624	FBtr0073488_229(120)	FBtr0073488	120	X	11369785	dlg1
FBgn0001624	FBtr0073488_252(135)	FBtr0073488	135	X	11373817	dlg1
FBgn0001624	FBtr0073488_260(142)	FBtr0073488	142	X	11373824	dlg1
FBgn0001624	FBtr0073488_614(250)	FBtr0073488	250	X	11373932	dlg1
FBgn0001624	FBtr0073488_682(285)	FBtr0073488	285	X	11373967	dlg1
FBgn0001624	FBtr0073488_697(300)	FBtr0073488	300	X	11373982	dlg1
FBgn0001624	FBtr0073488_703(306)	FBtr0073488	306	X	11373988	dlg1
FBgn0001624	FBtr0073488_786(331)	FBtr0073488	331	X	11374013	dlg1
FBgn0001624	FBtr0073488_855(373)	FBtr0073488	373	X	11374055	dlg1
FBgn0001624	FBtr0073488_1290(587)	FBtr0073488	587	X	11374269	dlg1
FBgn0001624	FBtr0073490_200(96)	FBtr0073490	96	X	11369761	dlg1
FBgn0001624	FBtr0073490_229(120)	FBtr0073490	120	X	11369785	dlg1
FBgn0001624	FBtr0073490_252(135)	FBtr0073490	135	X	11373817	dlg1
FBgn0001624	FBtr0073490_260(142)	FBtr0073490	142	X	11373824	dlg1
FBgn0001624	FBtr0073490_614(250)	FBtr0073490	250	X	11373932	dlg1
FBgn0001624	FBtr0073490_682(285)	FBtr0073490	285	X	11373967	dlg1
FBgn0001624	FBtr0073490_697(300)	FBtr0073490	300	X	11373982	dlg1
FBgn0001624	FBtr0073490_703(306)	FBtr0073490	306	X	11373988	dlg1
FBgn0001624	FBtr0073490_786(331)	FBtr0073490	331	X	11374013	dlg1
FBgn0001624	FBtr0073490_855(373)	FBtr0073490	373	X	11374055	dlg1
FBgn0001624	FBtr0073490_1290(587)	FBtr0073490	587	X	11374269	dlg1
FBgn0001624	FBtr0073491_200(96)	FBtr0073491	96	X	11369761	dlg1
FBgn0001624	FBtr0073491_229(120)	FBtr0073491	120	X	11369785	dlg1
FBgn0001624	FBtr0073491_293(147)	FBtr0073491	147	X	11374269	dlg1
FBgn0001624	FBtr0073492_200(96)	FBtr0073492	96	X	11369761	dlg1
FBgn0001624	FBtr0073492_229(120)	FBtr0073492	120	X	11369785	dlg1
FBgn0001624	FBtr0073492_252(135)	FBtr0073492	135	X	11374269	dlg1
FBgn0001624	FBtr0112813_200(96)	FBtr0112813	96	X	11369761	dlg1
FBgn0001624	FBtr0112813_229(120)	FBtr0112813	120	X	11369785	dlg1
FBgn0001624	FBtr0112813_252(135)	FBtr0112813	135	X	11373817	dlg1
FBgn0001624	FBtr0112813_260(142)	FBtr0112813	142	X	11373824	dlg1
FBgn0001624	FBtr0112813_614(250)	FBtr0112813	250	X	11373932	dlg1
FBgn0001624	FBtr0112813_682(285)	FBtr0112813	285	X	11373967	dlg1
FBgn0001624	FBtr0112813_697(300)	FBtr0112813	300	X	11373982	dlg1
FBgn0001624	FBtr0112813_703(306)	FBtr0112813	306	X	11373988	dlg1
FBgn0001624	FBtr0112813_786(331)	FBtr0112813	331	X	11374013	dlg1
FBgn0001624	FBtr0112813_855(373)	FBtr0112813	373	X	11374055	dlg1
FBgn0001624	FBtr0112813_1290(587)	FBtr0112813	587	X	11374269	dlg1
FBgn0001624	FBtr0333263_200(96)	FBtr0333263	96	X	11369761	dlg1
FBgn0001624	FBtr0333263_229(120)	FBtr0333263	120	X	11369785	dlg1
FBgn0001624	FBtr0333263_252(135)	FBtr0333263	135	X	11373817	dlg1
FBgn0001624	FBtr0333263_260(142)	FBtr0333263	142	X	11373824	dlg1
FBgn0001624	FBtr0333263_614(250)	FBtr0333263	250	X	11373932	dlg1
FBgn0001624	FBtr0333263_682(285)	FBtr0333263	285	X	11373967	dlg1
FBgn0001624	FBtr0333263_697(300)	FBtr0333263	300	X	11373982	dlg1
FBgn0001624	FBtr0333263_703(306)	FBtr0333263	306	X	11373988	dlg1
FBgn0001624	FBtr0333263_786(331)	FBtr0333263	331	X	11374013	dlg1
FBgn0001624	FBtr0333263_855(373)	FBtr0333263	373	X	11374055	dlg1
FBgn0001624	FBtr0333263_1290(587)	FBtr0333263	587	X	11374269	dlg1
FBgn0001624	FBtr0302114_138(63)	FBtr0302114	63	X	11373088	dlg1
FBgn0001624	FBtr0302114_306(118)	FBtr0302114	118	X	11373817	dlg1
FBgn0001624	FBtr0302114_314(125)	FBtr0302114	125	X	11373824	dlg1
FBgn0001624	FBtr0302114_668(233)	FBtr0302114	233	X	11373932	dlg1
FBgn0001624	FBtr0302114_736(268)	FBtr0302114	268	X	11373967	dlg1
FBgn0001624	FBtr0302114_751(283)	FBtr0302114	283	X	11373982	dlg1
FBgn0001624	FBtr0302114_757(289)	FBtr0302114	289	X	11373988	dlg1
FBgn0001624	FBtr0302114_840(314)	FBtr0302114	314	X	11374013	dlg1
FBgn0001624	FBtr0302114_909(356)	FBtr0302114	356	X	11374055	dlg1
FBgn0001624	FBtr0302114_998(402)	FBtr0302114	402	X	11374269	dlg1
FBgn0001624	FBtr0112812_144(99)	FBtr0112812	99	X	11387116	dlg1
FBgn0001624	FBtr0073485_128(96)	FBtr0073485	96	X	11389764	dlg1
FBgn0001624	FBtr0073485_137(102)	FBtr0073485	102	X	11389770	dlg1
FBgn0001624	FBtr0073485_159(114)	FBtr0073485	114	X	11390176	dlg1
FBgn0001624	FBtr0073489_128(96)	FBtr0073489	96	X	11389764	dlg1
FBgn0001624	FBtr0073489_137(102)	FBtr0073489	102	X	11389770	dlg1
FBgn0001624	FBtr0073489_159(114)	FBtr0073489	114	X	11390176	dlg1
FBgn0001624	FBtr0330390_128(96)	FBtr0330390	96	X	11389764	dlg1
FBgn0001624	FBtr0330390_137(102)	FBtr0330390	102	X	11389770	dlg1
FBgn0001624	FBtr0330390_159(114)	FBtr0330390	114	X	11390176	dlg1
FBgn0001624	FBtr0333261_128(96)	FBtr0333261	96	X	11389764	dlg1
FBgn0001624	FBtr0333261_137(102)	FBtr0333261	102	X	11389770	dlg1
FBgn0001624	FBtr0333261_157(113)	FBtr0333261	113	X	11389781	dlg1
FBgn0001624	FBtr0073486_176(107)	FBtr0073486	107	X	11390176	dlg1
FBgn0001624	FBtr0301289_176(107)	FBtr0301289	107	X	11390176	dlg1
FBgn0001624	FBtr0333262_176(107)	FBtr0333262	107	X	11390176	dlg1
FBgn0002413	FBtr0085742_3(3)	FBtr0085742	3	3R	31061207	dco
FBgn0002413	FBtr0085742_53(50)	FBtr0085742	50	3R	31061160	dco
FBgn0002413	FBtr0085742_102(83)	FBtr0085742	83	3R	31061127	dco
FBgn0002413	FBtr0085742_154(125)	FBtr0085742	125	3R	31061085	dco
FBgn0002413	FBtr0085743_3(3)	FBtr0085743	3	3R	31061207	dco
FBgn0002413	FBtr0085743_53(50)	FBtr0085743	50	3R	31061160	dco
FBgn0002413	FBtr0085743_102(83)	FBtr0085743	83	3R	31061127	dco
FBgn0002413	FBtr0085743_154(125)	FBtr0085743	125	3R	31061085	dco
FBgn0002413	FBtr0085744_3(3)	FBtr0085744	3	3R	31061207	dco
FBgn0002413	FBtr0085744_53(50)	FBtr0085744	50	3R	31061160	dco
FBgn0002413	FBtr0085744_102(83)	FBtr0085744	83	3R	31061127	dco
FBgn0002413	FBtr0085744_154(125)	FBtr0085744	125	3R	31061085	dco
FBgn0002413	FBtr0085744_446(293)	FBtr0085744	293	3R	31060917	dco
FBgn0002413	FBtr0085744_781(472)	FBtr0085744	472	3R	31060738	dco
FBgn0002413	FBtr0085744_791(482)	FBtr0085744	482	3R	31060728	dco
FBgn0002413	FBtr0085744_974(550)	FBtr0085744	550	3R	31060660	dco
FBgn0002413	FBtr0085744_1012(559)	FBtr0085744	559	3R	31060651	dco
FBgn0002413	FBtr0085744_1083(588)	FBtr0085744	588	3R	31060622	dco
FBgn0002413	FBtr0085744_1299(691)	FBtr0085744	691	3R	31060519	dco
FBgn0002413	FBtr0334548_3(3)	FBtr0334548	3	3R	31061207	dco
FBgn0002413	FBtr0334548_53(50)	FBtr0334548	50	3R	31061160	dco
FBgn0002413	FBtr0334548_102(83)	FBtr0334548	83	3R	31061127	dco
FBgn0002413	FBtr0334548_154(125)	FBtr0334548	125	3R	31061085	dco
FBgn0002917	FBtr0344822_406(259)	FBtr0344822	259	X	14266626	na
FBgn0002917	FBtr0344822_695(375)	FBtr0344822	375	X	14267640	na
FBgn0002917	FBtr0344823_406(259)	FBtr0344823	259	X	14266626	na
FBgn0002917	FBtr0344823_695(375)	FBtr0344823	375	X	14267640	na
FBgn0003301	FBtr0073992_199(118)	FBtr0073992	118	X	14824921	rut
FBgn0003301	FBtr0305581_199(118)	FBtr0305581	118	X	14824921	rut
FBgn0003301	FBtr0333654_199(118)	FBtr0333654	118	X	14824921	rut
FBgn0003301	FBtr0333655_4(4)	FBtr0333655	4	X	14818785	rut
FBgn0003301	FBtr0333655_77(64)	FBtr0333655	64	X	14818725	rut
FBgn0003301	FBtr0333655_103(81)	FBtr0333655	81	X	14818708	rut
FBgn0003301	FBtr0333655_115(89)	FBtr0333655	89	X	14818700	rut
FBgn0003301	FBtr0333655_140(108)	FBtr0333655	108	X	14818681	rut
FBgn0003301	FBtr0333655_223(153)	FBtr0333655	153	X	14818636	rut
FBgn0003301	FBtr0333656_165(112)	FBtr0333656	112	X	14825793	rut
FBgn0003301	FBtr0333656_262(166)	FBtr0333656	166	X	14824921	rut
FBgn0003301	FBtr0333657_165(112)	FBtr0333657	112	X	14825793	rut
FBgn0003301	FBtr0333657_262(166)	FBtr0333657	166	X	14824921	rut
FBgn0003301	FBtr0340467_199(118)	FBtr0340467	118	X	14824921	rut
FBgn0003310	FBtr0077993_288(162)	FBtr0077993	162	2L	1077653	S
FBgn0003310	FBtr0077993_852(428)	FBtr0077993	428	2L	1077387	S
FBgn0003310	FBtr0077993_865(439)	FBtr0077993	439	2L	1077376	S
FBgn0003310	FBtr0077993_873(445)	FBtr0077993	445	2L	1077370	S
FBgn0003310	FBtr0077993_1274(605)	FBtr0077993	605	2L	1077210	S
FBgn0003310	FBtr0077993_1340(650)	FBtr0077993	650	2L	1077165	S
FBgn0003310	FBtr0077993_1659(793)	FBtr0077993	793	2L	1077022	S
FBgn0003310	FBtr0077993_2140(982)	FBtr0077993	982	2L	1062212	S
FBgn0003310	FBtr0077994_284(158)	FBtr0077994	158	2L	1077653	S
FBgn0003310	FBtr0077994_293(161)	FBtr0077994	161	2L	1062212	S
FBgn0003371	FBtr0070467_429(230)	FBtr0070467	230	X	2641593	sgg
FBgn0003371	FBtr0070467_666(342)	FBtr0070467	342	X	2641705	sgg
FBgn0003371	FBtr0070467_672(348)	FBtr0070467	348	X	2641711	sgg
FBgn0003371	FBtr0070468_142(77)	FBtr0070468	77	X	2641593	sgg
FBgn0003371	FBtr0070468_379(189)	FBtr0070468	189	X	2641705	sgg
FBgn0003371	FBtr0070468_385(195)	FBtr0070468	195	X	2641711	sgg
FBgn0003371	FBtr0070469_429(230)	FBtr0070469	230	X	2641593	sgg
FBgn0003371	FBtr0070469_666(342)	FBtr0070469	342	X	2641705	sgg
FBgn0003371	FBtr0070469_672(348)	FBtr0070469	348	X	2641711	sgg
FBgn0003371	FBtr0070473_204(113)	FBtr0070473	113	X	2641593	sgg
FBgn0003371	FBtr0070473_441(225)	FBtr0070473	225	X	2641705	sgg
FBgn0003371	FBtr0070473_447(231)	FBtr0070473	231	X	2641711	sgg
FBgn0003371	FBtr0070474_537(323)	FBtr0070474	323	X	2641169	sgg
FBgn0003371	FBtr0070474_543(329)	FBtr0070474	329	X	2641175	sgg
FBgn0003371	FBtr0070474_836(440)	FBtr0070474	440	X	2641286	sgg
FBgn0003371	FBtr0070474_1067(508)	FBtr0070474	508	X	2641354	sgg
FBgn0003371	FBtr0070474_1104(519)	FBtr0070474	519	X	2641593	sgg
FBgn0003371	FBtr0070474_1341(631)	FBtr0070474	631	X	2641705	sgg
FBgn0003371	FBtr0070474_1347(637)	FBtr0070474	637	X	2641711	sgg
FBgn0003371	FBtr0070472_126(43)	FBtr0070472	43	X	2641593	sgg
FBgn0003371	FBtr0070472_363(155)	FBtr0070472	155	X	2641705	sgg
FBgn0003371	FBtr0070472_369(161)	FBtr0070472	161	X	2641711	sgg
FBgn0003371	FBtr0070470_203(91)	FBtr0070470	91	X	2637516	sgg
FBgn0003371	FBtr0070470_273(132)	FBtr0070470	132	X	2641593	sgg
FBgn0003371	FBtr0070470_510(244)	FBtr0070470	244	X	2641705	sgg
FBgn0003371	FBtr0070470_516(250)	FBtr0070470	250	X	2641711	sgg
FBgn0003371	FBtr0301966_236(97)	FBtr0301966	97	X	2641286	sgg
FBgn0003371	FBtr0301966_467(165)	FBtr0301966	165	X	2641354	sgg
FBgn0003371	FBtr0301966_504(176)	FBtr0301966	176	X	2641593	sgg
FBgn0003371	FBtr0301966_741(288)	FBtr0301966	288	X	2641705	sgg
FBgn0003371	FBtr0301966_747(294)	FBtr0301966	294	X	2641711	sgg
FBgn0003371	FBtr0331753_89(33)	FBtr0331753	33	X	2642787	sgg
FBgn0003371	FBtr0331753_1062(572)	FBtr0331753	572	X	2643326	sgg
FBgn0003371	FBtr0070475_478(309)	FBtr0070475	309	X	2643326	sgg
FBgn0003371	FBtr0302185_7(7)	FBtr0302185	7	X	2644980	sgg
FBgn0003371	FBtr0302185_414(214)	FBtr0302185	214	X	2645187	sgg
FBgn0003371	FBtr0070476_394(194)	FBtr0070476	194	X	2645187	sgg
FBgn0003371	FBtr0331752_507(238)	FBtr0331752	238	X	2659151	sgg
FBgn0003371	FBtr0070471_149(37)	FBtr0070471	37	X	2658803	sgg
FBgn0003371	FBtr0070471_593(194)	FBtr0070471	194	X	2658960	sgg
FBgn0003371	FBtr0070471_649(221)	FBtr0070471	221	X	2658987	sgg
FBgn0003371	FBtr0070471_852(303)	FBtr0070471	303	X	2659069	sgg
FBgn0003371	FBtr0070471_1052(385)	FBtr0070471	385	X	2659151	sgg
FBgn0003371	FBtr0331751_149(37)	FBtr0331751	37	X	2658803	sgg
FBgn0003371	FBtr0331751_350(107)	FBtr0331751	107	X	2659151	sgg
FBgn0003371	FBtr0112828_1(1)	FBtr0112828	1	X	2667811	sgg
FBgn0003380	FBtr0346705_79(44)	FBtr0346705	44	X	17967181	Sh
FBgn0003380	FBtr0346705_113(56)	FBtr0346705	56	X	17967169	Sh
FBgn0003380	FBtr0346705_167(78)	FBtr0346705	78	X	17967147	Sh
FBgn0003380	FBtr0346705_173(84)	FBtr0346705	84	X	17967141	Sh
FBgn0003380	FBtr0346705_1380(472)	FBtr0346705	472	X	17966753	Sh
FBgn0003380	FBtr0346705_1387(475)	FBtr0346705	475	X	17966750	Sh
FBgn0003380	FBtr0346705_1410(494)	FBtr0346705	494	X	17966731	Sh
FBgn0003380	FBtr0346705_1510(534)	FBtr0346705	534	X	17966691	Sh
FBgn0003380	FBtr0346705_1871(681)	FBtr0346705	681	X	17966544	Sh
FBgn0003380	FBtr0346705_2227(886)	FBtr0346705	886	X	17962243	Sh
FBgn0003380	FBtr0346705_2303(912)	FBtr0346705	912	X	17962217	Sh
FBgn0003380	FBtr0346705_2752(1094)	FBtr0346705	1094	X	17962035	Sh
FBgn0003380	FBtr0346705_2824(1127)	FBtr0346705	1127	X	17962002	Sh
FBgn0003380	FBtr0089657_803(357)	FBtr0089657	357	X	17976780	Sh
FBgn0003380	FBtr0089657_835(389)	FBtr0089657	389	X	17976748	Sh
FBgn0003380	FBtr0089657_853(407)	FBtr0089657	407	X	17976730	Sh
FBgn0003380	FBtr0089657_866(415)	FBtr0089657	415	X	17976722	Sh
FBgn0003380	FBtr0089657_940(444)	FBtr0089657	444	X	17976693	Sh
FBgn0003380	FBtr0089658_803(357)	FBtr0089658	357	X	17976780	Sh
FBgn0003380	FBtr0089658_835(389)	FBtr0089658	389	X	17976748	Sh
FBgn0003380	FBtr0089658_853(407)	FBtr0089658	407	X	17976730	Sh
FBgn0003380	FBtr0089658_866(415)	FBtr0089658	415	X	17976722	Sh
FBgn0003380	FBtr0089658_940(444)	FBtr0089658	444	X	17976693	Sh
FBgn0003380	FBtr0089663_674(300)	FBtr0089663	300	X	17976780	Sh
FBgn0003380	FBtr0089663_706(332)	FBtr0089663	332	X	17976748	Sh
FBgn0003380	FBtr0089663_724(350)	FBtr0089663	350	X	17976730	Sh
FBgn0003380	FBtr0089663_737(358)	FBtr0089663	358	X	17976722	Sh
FBgn0003380	FBtr0089663_811(387)	FBtr0089663	387	X	17976693	Sh
FBgn0003380	FBtr0346703_722(292)	FBtr0346703	292	X	17976780	Sh
FBgn0003380	FBtr0346703_754(324)	FBtr0346703	324	X	17976748	Sh
FBgn0003380	FBtr0346703_772(342)	FBtr0346703	342	X	17976730	Sh
FBgn0003380	FBtr0346703_785(350)	FBtr0346703	350	X	17976722	Sh
FBgn0003380	FBtr0346703_859(379)	FBtr0346703	379	X	17976693	Sh
FBgn0003380	FBtr0346704_722(292)	FBtr0346704	292	X	17976780	Sh
FBgn0003380	FBtr0346704_754(324)	FBtr0346704	324	X	17976748	Sh
FBgn0003380	FBtr0346704_772(342)	FBtr0346704	342	X	17976730	Sh
FBgn0003380	FBtr0346704_785(350)	FBtr0346704	350	X	17976722	Sh
FBgn0003380	FBtr0346704_859(379)	FBtr0346704	379	X	17976693	Sh
FBgn0003380	FBtr0346706_803(357)	FBtr0346706	357	X	17976780	Sh
FBgn0003380	FBtr0346706_835(389)	FBtr0346706	389	X	17976748	Sh
FBgn0003380	FBtr0346706_853(407)	FBtr0346706	407	X	17976730	Sh
FBgn0003380	FBtr0346706_866(415)	FBtr0346706	415	X	17976722	Sh
FBgn0003380	FBtr0346706_940(444)	FBtr0346706	444	X	17976693	Sh
FBgn0003380	FBtr0308199_13(13)	FBtr0308199	13	X	17995588	Sh
FBgn0003380	FBtr0308199_326(116)	FBtr0308199	116	X	17994474	Sh
FBgn0003380	FBtr0308199_345(133)	FBtr0308199	133	X	17994457	Sh
FBgn0003380	FBtr0308199_351(139)	FBtr0308199	139	X	17994451	Sh
FBgn0003380	FBtr0308199_371(150)	FBtr0308199	150	X	17994440	Sh
FBgn0003380	FBtr0308199_554(267)	FBtr0308199	267	X	17994323	Sh
FBgn0003380	FBtr0308199_856(395)	FBtr0308199	395	X	17994195	Sh
FBgn0003380	FBtr0308199_876(406)	FBtr0308199	406	X	17994184	Sh
FBgn0003380	FBtr0308199_932(424)	FBtr0308199	424	X	17994166	Sh
FBgn0003380	FBtr0308199_981(429)	FBtr0308199	429	X	17994161	Sh
FBgn0003380	FBtr0308199_1084(462)	FBtr0308199	462	X	17994128	Sh
FBgn0003380	FBtr0308199_1095(472)	FBtr0308199	472	X	17994118	Sh
FBgn0003380	FBtr0308199_1263(532)	FBtr0308199	532	X	17994058	Sh
FBgn0003380	FBtr0308199_1479(615)	FBtr0308199	615	X	17993975	Sh
FBgn0003380	FBtr0308199_1556(661)	FBtr0308199	661	X	17993929	Sh
FBgn0003380	FBtr0308199_1626(708)	FBtr0308199	708	X	17993882	Sh
FBgn0003380	FBtr0308199_1632(714)	FBtr0308199	714	X	17993876	Sh
FBgn0003380	FBtr0308199_1643(725)	FBtr0308199	725	X	17993865	Sh
FBgn0003380	FBtr0308199_1999(899)	FBtr0308199	899	X	17993691	Sh
FBgn0003380	FBtr0089659_499(257)	FBtr0089659	257	X	18014327	Sh
FBgn0003380	FBtr0089659_507(261)	FBtr0089659	261	X	18014323	Sh
FBgn0003380	FBtr0089660_499(257)	FBtr0089660	257	X	18014327	Sh
FBgn0003380	FBtr0089660_507(261)	FBtr0089660	261	X	18014323	Sh
FBgn0003380	FBtr0301955_343(178)	FBtr0301955	178	X	18014327	Sh
FBgn0003380	FBtr0301955_351(182)	FBtr0301955	182	X	18014323	Sh
FBgn0003380	FBtr0089661_4(4)	FBtr0089661	4	X	18063243	Sh
FBgn0003380	FBtr0089661_567(227)	FBtr0089661	227	X	18063020	Sh
FBgn0003380	FBtr0089661_1161(463)	FBtr0089661	463	X	18060506	Sh
FBgn0003380	FBtr0089661_1175(474)	FBtr0089661	474	X	18060495	Sh
FBgn0003380	FBtr0089661_1196(495)	FBtr0089661	495	X	18060474	Sh
FBgn0003380	FBtr0089661_1227(502)	FBtr0089661	502	X	18060467	Sh
FBgn0003380	FBtr0089661_1470(602)	FBtr0089661	602	X	18060367	Sh
FBgn0003380	FBtr0089661_2123(943)	FBtr0089661	943	X	18060026	Sh
FBgn0003380	FBtr0089661_2169(966)	FBtr0089661	966	X	18060003	Sh
FBgn0003380	FBtr0089661_2221(997)	FBtr0089661	997	X	18059972	Sh
FBgn0003380	FBtr0089661_2696(1286)	FBtr0089661	1286	X	18040332	Sh
FBgn0003380	FBtr0089661_2914(1362)	FBtr0089661	1362	X	18040256	Sh
FBgn0003380	FBtr0089661_2941(1380)	FBtr0089661	1380	X	18040238	Sh
FBgn0003380	FBtr0089661_3070(1443)	FBtr0089661	1443	X	18040175	Sh
FBgn0003380	FBtr0089661_3200(1509)	FBtr0089661	1509	X	18040109	Sh
FBgn0003380	FBtr0089661_4609(2095)	FBtr0089661	2095	X	18039523	Sh
FBgn0003380	FBtr0089661_4617(2102)	FBtr0089661	2102	X	18039516	Sh
FBgn0003380	FBtr0089661_4730(2150)	FBtr0089661	2150	X	18039468	Sh
FBgn0003380	FBtr0302902_4(4)	FBtr0302902	4	X	18063243	Sh
FBgn0003380	FBtr0302902_567(227)	FBtr0302902	227	X	18063020	Sh
FBgn0003380	FBtr0302902_1161(463)	FBtr0302902	463	X	18060506	Sh
FBgn0003380	FBtr0302902_1175(474)	FBtr0302902	474	X	18060495	Sh
FBgn0003380	FBtr0302902_1196(495)	FBtr0302902	495	X	18060474	Sh
FBgn0003380	FBtr0302902_1227(502)	FBtr0302902	502	X	18060467	Sh
FBgn0003380	FBtr0302902_1470(602)	FBtr0302902	602	X	18060367	Sh
FBgn0003380	FBtr0302902_2123(943)	FBtr0302902	943	X	18060026	Sh
FBgn0003380	FBtr0302902_2169(966)	FBtr0302902	966	X	18060003	Sh
FBgn0003380	FBtr0302902_2221(997)	FBtr0302902	997	X	18059972	Sh
FBgn0003380	FBtr0302902_2696(1286)	FBtr0302902	1286	X	18040332	Sh
FBgn0003380	FBtr0302902_2914(1362)	FBtr0302902	1362	X	18040256	Sh
FBgn0003380	FBtr0302902_2941(1380)	FBtr0302902	1380	X	18040238	Sh
FBgn0003380	FBtr0302902_3070(1443)	FBtr0302902	1443	X	18040175	Sh
FBgn0003380	FBtr0302902_3200(1509)	FBtr0302902	1509	X	18040109	Sh
FBgn0003380	FBtr0302902_4609(2095)	FBtr0302902	2095	X	18039523	Sh
FBgn0003380	FBtr0302902_4617(2102)	FBtr0302902	2102	X	18039516	Sh
FBgn0003380	FBtr0302902_4730(2150)	FBtr0302902	2150	X	18039468	Sh
FBgn0003380	FBtr0302903_4(4)	FBtr0302903	4	X	18063243	Sh
FBgn0003380	FBtr0302903_901(314)	FBtr0302903	314	X	18060506	Sh
FBgn0003380	FBtr0302903_915(325)	FBtr0302903	325	X	18060495	Sh
FBgn0003380	FBtr0302903_936(346)	FBtr0302903	346	X	18060474	Sh
FBgn0003380	FBtr0302903_967(353)	FBtr0302903	353	X	18060467	Sh
FBgn0003380	FBtr0302903_1210(453)	FBtr0302903	453	X	18060367	Sh
FBgn0003380	FBtr0302903_1863(794)	FBtr0302903	794	X	18060026	Sh
FBgn0003380	FBtr0302903_1909(817)	FBtr0302903	817	X	18060003	Sh
FBgn0003380	FBtr0302903_1961(848)	FBtr0302903	848	X	18059972	Sh
FBgn0003380	FBtr0302903_2436(1137)	FBtr0302903	1137	X	18040332	Sh
FBgn0003380	FBtr0302903_2654(1213)	FBtr0302903	1213	X	18040256	Sh
FBgn0003380	FBtr0302903_2681(1231)	FBtr0302903	1231	X	18040238	Sh
FBgn0003380	FBtr0302903_3807(1702)	FBtr0302903	1702	X	18039523	Sh
FBgn0003380	FBtr0302903_3815(1709)	FBtr0302903	1709	X	18039516	Sh
FBgn0003380	FBtr0302903_3928(1757)	FBtr0302903	1757	X	18039468	Sh
FBgn0003380	FBtr0308200_4(4)	FBtr0308200	4	X	18063243	Sh
FBgn0003380	FBtr0308200_901(314)	FBtr0308200	314	X	18060506	Sh
FBgn0003380	FBtr0308200_915(325)	FBtr0308200	325	X	18060495	Sh
FBgn0003380	FBtr0308200_936(346)	FBtr0308200	346	X	18060474	Sh
FBgn0003380	FBtr0308200_967(353)	FBtr0308200	353	X	18060467	Sh
FBgn0003380	FBtr0308200_1210(453)	FBtr0308200	453	X	18060367	Sh
FBgn0003380	FBtr0308200_1863(794)	FBtr0308200	794	X	18060026	Sh
FBgn0003380	FBtr0308200_1909(817)	FBtr0308200	817	X	18060003	Sh
FBgn0003380	FBtr0308200_1961(848)	FBtr0308200	848	X	18059972	Sh
FBgn0003380	FBtr0308200_2436(1137)	FBtr0308200	1137	X	18040332	Sh
FBgn0003380	FBtr0308200_2654(1213)	FBtr0308200	1213	X	18040256	Sh
FBgn0003380	FBtr0308200_2681(1231)	FBtr0308200	1231	X	18040238	Sh
FBgn0003380	FBtr0308200_3807(1702)	FBtr0308200	1702	X	18039523	Sh
FBgn0003380	FBtr0308200_3815(1709)	FBtr0308200	1709	X	18039516	Sh
FBgn0003380	FBtr0308200_3928(1757)	FBtr0308200	1757	X	18039468	Sh
FBgn0003380	FBtr0332299_4(4)	FBtr0332299	4	X	18063243	Sh
FBgn0003380	FBtr0332299_567(227)	FBtr0332299	227	X	18063020	Sh
FBgn0003380	FBtr0332299_1161(463)	FBtr0332299	463	X	18060506	Sh
FBgn0003380	FBtr0332299_1175(474)	FBtr0332299	474	X	18060495	Sh
FBgn0003380	FBtr0332299_1196(495)	FBtr0332299	495	X	18060474	Sh
FBgn0003380	FBtr0332299_1227(502)	FBtr0332299	502	X	18060467	Sh
FBgn0003380	FBtr0332299_1470(602)	FBtr0332299	602	X	18060367	Sh
FBgn0003380	FBtr0332299_2123(943)	FBtr0332299	943	X	18060026	Sh
FBgn0003380	FBtr0332299_2169(966)	FBtr0332299	966	X	18060003	Sh
FBgn0003380	FBtr0332299_2221(997)	FBtr0332299	997	X	18059972	Sh
FBgn0003380	FBtr0332299_2696(1286)	FBtr0332299	1286	X	18040332	Sh
FBgn0003380	FBtr0332299_2914(1362)	FBtr0332299	1362	X	18040256	Sh
FBgn0003380	FBtr0332299_2941(1380)	FBtr0332299	1380	X	18040238	Sh
FBgn0003380	FBtr0332299_3070(1443)	FBtr0332299	1443	X	18040175	Sh
FBgn0003380	FBtr0332299_3200(1509)	FBtr0332299	1509	X	18040109	Sh
FBgn0003380	FBtr0332299_4609(2095)	FBtr0332299	2095	X	18039523	Sh
FBgn0003380	FBtr0332299_4617(2102)	FBtr0332299	2102	X	18039516	Sh
FBgn0003380	FBtr0332299_4730(2150)	FBtr0332299	2150	X	18039468	Sh
FBgn0003429	FBtr0084683_198(133)	FBtr0084683	133	3R	24664424	slo
FBgn0003429	FBtr0084683_448(250)	FBtr0084683	250	3R	24664541	slo
FBgn0003429	FBtr0084683_526(285)	FBtr0084683	285	3R	24664576	slo
FBgn0003429	FBtr0084683_576(309)	FBtr0084683	309	3R	24664600	slo
FBgn0003429	FBtr0084683_584(317)	FBtr0084683	317	3R	24664608	slo
FBgn0003429	FBtr0084683_804(437)	FBtr0084683	437	3R	24664728	slo
FBgn0003429	FBtr0084683_825(458)	FBtr0084683	458	3R	24664749	slo
FBgn0003429	FBtr0084685_198(133)	FBtr0084685	133	3R	24664424	slo
FBgn0003429	FBtr0084685_448(250)	FBtr0084685	250	3R	24664541	slo
FBgn0003429	FBtr0084685_526(285)	FBtr0084685	285	3R	24664576	slo
FBgn0003429	FBtr0084685_576(309)	FBtr0084685	309	3R	24664600	slo
FBgn0003429	FBtr0084685_584(317)	FBtr0084685	317	3R	24664608	slo
FBgn0003429	FBtr0084685_804(437)	FBtr0084685	437	3R	24664728	slo
FBgn0003429	FBtr0084685_825(458)	FBtr0084685	458	3R	24664749	slo
FBgn0003429	FBtr0301581_198(133)	FBtr0301581	133	3R	24664424	slo
FBgn0003429	FBtr0301581_448(250)	FBtr0301581	250	3R	24664541	slo
FBgn0003429	FBtr0301581_526(285)	FBtr0301581	285	3R	24664576	slo
FBgn0003429	FBtr0301581_576(309)	FBtr0301581	309	3R	24664600	slo
FBgn0003429	FBtr0301581_584(317)	FBtr0301581	317	3R	24664608	slo
FBgn0003429	FBtr0301581_804(437)	FBtr0301581	437	3R	24664728	slo
FBgn0003429	FBtr0301581_825(458)	FBtr0301581	458	3R	24664749	slo
FBgn0003429	FBtr0301582_198(133)	FBtr0301582	133	3R	24664424	slo
FBgn0003429	FBtr0301582_448(250)	FBtr0301582	250	3R	24664541	slo
FBgn0003429	FBtr0301582_526(285)	FBtr0301582	285	3R	24664576	slo
FBgn0003429	FBtr0301582_576(309)	FBtr0301582	309	3R	24664600	slo
FBgn0003429	FBtr0301582_584(317)	FBtr0301582	317	3R	24664608	slo
FBgn0003429	FBtr0301582_804(437)	FBtr0301582	437	3R	24664728	slo
FBgn0003429	FBtr0301582_825(458)	FBtr0301582	458	3R	24664749	slo
FBgn0003429	FBtr0301582_882(515)	FBtr0301582	515	3R	24664907	slo
FBgn0003429	FBtr0301582_1106(631)	FBtr0301582	631	3R	24665023	slo
FBgn0003429	FBtr0301582_1194(706)	FBtr0301582	706	3R	24665098	slo
FBgn0003429	FBtr0301582_1346(799)	FBtr0301582	799	3R	24665191	slo
FBgn0003429	FBtr0301582_1808(1031)	FBtr0301582	1031	3R	24665423	slo
FBgn0003429	FBtr0330286_198(133)	FBtr0330286	133	3R	24664424	slo
FBgn0003429	FBtr0330286_448(250)	FBtr0330286	250	3R	24664541	slo
FBgn0003429	FBtr0330286_526(285)	FBtr0330286	285	3R	24664576	slo
FBgn0003429	FBtr0330286_576(309)	FBtr0330286	309	3R	24664600	slo
FBgn0003429	FBtr0330286_584(317)	FBtr0330286	317	3R	24664608	slo
FBgn0003429	FBtr0330286_804(437)	FBtr0330286	437	3R	24664728	slo
FBgn0003429	FBtr0330286_825(458)	FBtr0330286	458	3R	24664749	slo
FBgn0003429	FBtr0330286_882(515)	FBtr0330286	515	3R	24664907	slo
FBgn0003429	FBtr0330286_1106(631)	FBtr0330286	631	3R	24665023	slo
FBgn0003429	FBtr0334294_198(133)	FBtr0334294	133	3R	24664424	slo
FBgn0003429	FBtr0334294_448(250)	FBtr0334294	250	3R	24664541	slo
FBgn0003429	FBtr0334294_526(285)	FBtr0334294	285	3R	24664576	slo
FBgn0003429	FBtr0334294_576(309)	FBtr0334294	309	3R	24664600	slo
FBgn0003429	FBtr0334294_584(317)	FBtr0334294	317	3R	24664608	slo
FBgn0003429	FBtr0334294_804(437)	FBtr0334294	437	3R	24664728	slo
FBgn0003429	FBtr0334294_825(458)	FBtr0334294	458	3R	24664749	slo
FBgn0003429	FBtr0334295_198(133)	FBtr0334295	133	3R	24664424	slo
FBgn0003429	FBtr0334295_448(250)	FBtr0334295	250	3R	24664541	slo
FBgn0003429	FBtr0334295_526(285)	FBtr0334295	285	3R	24664576	slo
FBgn0003429	FBtr0334295_576(309)	FBtr0334295	309	3R	24664600	slo
FBgn0003429	FBtr0334295_584(317)	FBtr0334295	317	3R	24664608	slo
FBgn0003429	FBtr0334295_804(437)	FBtr0334295	437	3R	24664728	slo
FBgn0003429	FBtr0334295_825(458)	FBtr0334295	458	3R	24664749	slo
FBgn0003429	FBtr0334296_198(133)	FBtr0334296	133	3R	24664424	slo
FBgn0003429	FBtr0334296_448(250)	FBtr0334296	250	3R	24664541	slo
FBgn0003429	FBtr0334296_526(285)	FBtr0334296	285	3R	24664576	slo
FBgn0003429	FBtr0334296_576(309)	FBtr0334296	309	3R	24664600	slo
FBgn0003429	FBtr0334296_584(317)	FBtr0334296	317	3R	24664608	slo
FBgn0003429	FBtr0334296_804(437)	FBtr0334296	437	3R	24664728	slo
FBgn0003429	FBtr0334296_825(458)	FBtr0334296	458	3R	24664749	slo
FBgn0003429	FBtr0084684_427(210)	FBtr0084684	210	3R	24668356	slo
FBgn0003429	FBtr0084684_458(216)	FBtr0084684	216	3R	24668362	slo
FBgn0003429	FBtr0084684_510(235)	FBtr0084684	235	3R	24668381	slo
FBgn0003429	FBtr0084684_684(286)	FBtr0084684	286	3R	24668432	slo
FBgn0003429	FBtr0084684_688(290)	FBtr0084684	290	3R	24668436	slo
FBgn0003429	FBtr0084684_808(329)	FBtr0084684	329	3R	24668475	slo
FBgn0003429	FBtr0084684_816(337)	FBtr0084684	337	3R	24668483	slo
FBgn0003429	FBtr0084684_829(345)	FBtr0084684	345	3R	24668491	slo
FBgn0003429	FBtr0084684_851(360)	FBtr0084684	360	3R	24668506	slo
FBgn0003429	FBtr0084684_1014(406)	FBtr0084684	406	3R	24668552	slo
FBgn0003429	FBtr0084684_1167(473)	FBtr0084684	473	3R	24668619	slo
FBgn0003429	FBtr0084684_1644(701)	FBtr0084684	701	3R	24668847	slo
FBgn0003429	FBtr0100622_427(210)	FBtr0100622	210	3R	24668356	slo
FBgn0003429	FBtr0100622_458(216)	FBtr0100622	216	3R	24668362	slo
FBgn0003429	FBtr0100622_510(235)	FBtr0100622	235	3R	24668381	slo
FBgn0003429	FBtr0100622_684(286)	FBtr0100622	286	3R	24668432	slo
FBgn0003429	FBtr0100622_688(290)	FBtr0100622	290	3R	24668436	slo
FBgn0003429	FBtr0100622_808(329)	FBtr0100622	329	3R	24668475	slo
FBgn0003429	FBtr0100622_816(337)	FBtr0100622	337	3R	24668483	slo
FBgn0003429	FBtr0100622_829(345)	FBtr0100622	345	3R	24668491	slo
FBgn0003429	FBtr0100622_851(360)	FBtr0100622	360	3R	24668506	slo
FBgn0003429	FBtr0100622_1014(406)	FBtr0100622	406	3R	24668552	slo
FBgn0003429	FBtr0100622_1167(473)	FBtr0100622	473	3R	24668619	slo
FBgn0003429	FBtr0100622_1644(701)	FBtr0100622	701	3R	24668847	slo
FBgn0003429	FBtr0100623_427(210)	FBtr0100623	210	3R	24668356	slo
FBgn0003429	FBtr0100623_458(216)	FBtr0100623	216	3R	24668362	slo
FBgn0003429	FBtr0100623_510(235)	FBtr0100623	235	3R	24668381	slo
FBgn0003429	FBtr0100623_684(286)	FBtr0100623	286	3R	24668432	slo
FBgn0003429	FBtr0100623_688(290)	FBtr0100623	290	3R	24668436	slo
FBgn0003429	FBtr0100623_808(329)	FBtr0100623	329	3R	24668475	slo
FBgn0003429	FBtr0100623_816(337)	FBtr0100623	337	3R	24668483	slo
FBgn0003429	FBtr0100623_829(345)	FBtr0100623	345	3R	24668491	slo
FBgn0003429	FBtr0100623_851(360)	FBtr0100623	360	3R	24668506	slo
FBgn0003429	FBtr0100623_1014(406)	FBtr0100623	406	3R	24668552	slo
FBgn0003429	FBtr0100623_1167(473)	FBtr0100623	473	3R	24668619	slo
FBgn0003429	FBtr0100623_1644(701)	FBtr0100623	701	3R	24668847	slo
FBgn0003429	FBtr0100624_427(210)	FBtr0100624	210	3R	24668356	slo
FBgn0003429	FBtr0100624_458(216)	FBtr0100624	216	3R	24668362	slo
FBgn0003429	FBtr0100624_510(235)	FBtr0100624	235	3R	24668381	slo
FBgn0003429	FBtr0100624_684(286)	FBtr0100624	286	3R	24668432	slo
FBgn0003429	FBtr0100624_688(290)	FBtr0100624	290	3R	24668436	slo
FBgn0003429	FBtr0100624_808(329)	FBtr0100624	329	3R	24668475	slo
FBgn0003429	FBtr0100624_816(337)	FBtr0100624	337	3R	24668483	slo
FBgn0003429	FBtr0100624_829(345)	FBtr0100624	345	3R	24668491	slo
FBgn0003429	FBtr0100624_851(360)	FBtr0100624	360	3R	24668506	slo
FBgn0003429	FBtr0100624_1014(406)	FBtr0100624	406	3R	24668552	slo
FBgn0003429	FBtr0100624_1167(473)	FBtr0100624	473	3R	24668619	slo
FBgn0003429	FBtr0100624_1644(701)	FBtr0100624	701	3R	24668847	slo
FBgn0003429	FBtr0100627_427(210)	FBtr0100627	210	3R	24668356	slo
FBgn0003429	FBtr0100627_458(216)	FBtr0100627	216	3R	24668362	slo
FBgn0003429	FBtr0100627_510(235)	FBtr0100627	235	3R	24668381	slo
FBgn0003429	FBtr0100627_684(286)	FBtr0100627	286	3R	24668432	slo
FBgn0003429	FBtr0100627_688(290)	FBtr0100627	290	3R	24668436	slo
FBgn0003429	FBtr0100627_808(329)	FBtr0100627	329	3R	24668475	slo
FBgn0003429	FBtr0100627_816(337)	FBtr0100627	337	3R	24668483	slo
FBgn0003429	FBtr0100627_829(345)	FBtr0100627	345	3R	24668491	slo
FBgn0003429	FBtr0100627_851(360)	FBtr0100627	360	3R	24668506	slo
FBgn0003429	FBtr0100627_1014(406)	FBtr0100627	406	3R	24668552	slo
FBgn0003429	FBtr0100627_1167(473)	FBtr0100627	473	3R	24668619	slo
FBgn0003429	FBtr0100627_1644(701)	FBtr0100627	701	3R	24668847	slo
FBgn0003429	FBtr0100629_427(210)	FBtr0100629	210	3R	24668356	slo
FBgn0003429	FBtr0100629_458(216)	FBtr0100629	216	3R	24668362	slo
FBgn0003429	FBtr0100629_510(235)	FBtr0100629	235	3R	24668381	slo
FBgn0003429	FBtr0100629_684(286)	FBtr0100629	286	3R	24668432	slo
FBgn0003429	FBtr0100629_688(290)	FBtr0100629	290	3R	24668436	slo
FBgn0003429	FBtr0100629_808(329)	FBtr0100629	329	3R	24668475	slo
FBgn0003429	FBtr0100629_816(337)	FBtr0100629	337	3R	24668483	slo
FBgn0003429	FBtr0100629_829(345)	FBtr0100629	345	3R	24668491	slo
FBgn0003429	FBtr0100629_851(360)	FBtr0100629	360	3R	24668506	slo
FBgn0003429	FBtr0100629_1014(406)	FBtr0100629	406	3R	24668552	slo
FBgn0003429	FBtr0100629_1167(473)	FBtr0100629	473	3R	24668619	slo
FBgn0003429	FBtr0100629_1644(701)	FBtr0100629	701	3R	24668847	slo
FBgn0003429	FBtr0100631_427(210)	FBtr0100631	210	3R	24668356	slo
FBgn0003429	FBtr0100631_458(216)	FBtr0100631	216	3R	24668362	slo
FBgn0003429	FBtr0100631_510(235)	FBtr0100631	235	3R	24668381	slo
FBgn0003429	FBtr0100631_684(286)	FBtr0100631	286	3R	24668432	slo
FBgn0003429	FBtr0100631_688(290)	FBtr0100631	290	3R	24668436	slo
FBgn0003429	FBtr0100631_808(329)	FBtr0100631	329	3R	24668475	slo
FBgn0003429	FBtr0100631_816(337)	FBtr0100631	337	3R	24668483	slo
FBgn0003429	FBtr0100631_829(345)	FBtr0100631	345	3R	24668491	slo
FBgn0003429	FBtr0100631_851(360)	FBtr0100631	360	3R	24668506	slo
FBgn0003429	FBtr0100631_1014(406)	FBtr0100631	406	3R	24668552	slo
FBgn0003429	FBtr0100631_1167(473)	FBtr0100631	473	3R	24668619	slo
FBgn0003429	FBtr0100631_1644(701)	FBtr0100631	701	3R	24668847	slo
FBgn0003429	FBtr0100632_427(210)	FBtr0100632	210	3R	24668356	slo
FBgn0003429	FBtr0100632_458(216)	FBtr0100632	216	3R	24668362	slo
FBgn0003429	FBtr0100632_510(235)	FBtr0100632	235	3R	24668381	slo
FBgn0003429	FBtr0100632_684(286)	FBtr0100632	286	3R	24668432	slo
FBgn0003429	FBtr0100632_688(290)	FBtr0100632	290	3R	24668436	slo
FBgn0003429	FBtr0100632_808(329)	FBtr0100632	329	3R	24668475	slo
FBgn0003429	FBtr0100632_816(337)	FBtr0100632	337	3R	24668483	slo
FBgn0003429	FBtr0100632_829(345)	FBtr0100632	345	3R	24668491	slo
FBgn0003429	FBtr0100632_851(360)	FBtr0100632	360	3R	24668506	slo
FBgn0003429	FBtr0100632_1014(406)	FBtr0100632	406	3R	24668552	slo
FBgn0003429	FBtr0100632_1167(473)	FBtr0100632	473	3R	24668619	slo
FBgn0003429	FBtr0100632_1644(701)	FBtr0100632	701	3R	24668847	slo
FBgn0003429	FBtr0100633_427(210)	FBtr0100633	210	3R	24668356	slo
FBgn0003429	FBtr0100633_458(216)	FBtr0100633	216	3R	24668362	slo
FBgn0003429	FBtr0100633_510(235)	FBtr0100633	235	3R	24668381	slo
FBgn0003429	FBtr0100633_684(286)	FBtr0100633	286	3R	24668432	slo
FBgn0003429	FBtr0100633_688(290)	FBtr0100633	290	3R	24668436	slo
FBgn0003429	FBtr0100633_808(329)	FBtr0100633	329	3R	24668475	slo
FBgn0003429	FBtr0100633_816(337)	FBtr0100633	337	3R	24668483	slo
FBgn0003429	FBtr0100633_829(345)	FBtr0100633	345	3R	24668491	slo
FBgn0003429	FBtr0100633_851(360)	FBtr0100633	360	3R	24668506	slo
FBgn0003429	FBtr0100633_1014(406)	FBtr0100633	406	3R	24668552	slo
FBgn0003429	FBtr0100633_1167(473)	FBtr0100633	473	3R	24668619	slo
FBgn0003429	FBtr0100633_1644(701)	FBtr0100633	701	3R	24668847	slo
FBgn0003429	FBtr0100634_427(210)	FBtr0100634	210	3R	24668356	slo
FBgn0003429	FBtr0100634_458(216)	FBtr0100634	216	3R	24668362	slo
FBgn0003429	FBtr0100634_510(235)	FBtr0100634	235	3R	24668381	slo
FBgn0003429	FBtr0100634_684(286)	FBtr0100634	286	3R	24668432	slo
FBgn0003429	FBtr0100634_688(290)	FBtr0100634	290	3R	24668436	slo
FBgn0003429	FBtr0100634_808(329)	FBtr0100634	329	3R	24668475	slo
FBgn0003429	FBtr0100634_816(337)	FBtr0100634	337	3R	24668483	slo
FBgn0003429	FBtr0100634_829(345)	FBtr0100634	345	3R	24668491	slo
FBgn0003429	FBtr0100634_851(360)	FBtr0100634	360	3R	24668506	slo
FBgn0003429	FBtr0100634_1014(406)	FBtr0100634	406	3R	24668552	slo
FBgn0003429	FBtr0100634_1167(473)	FBtr0100634	473	3R	24668619	slo
FBgn0003429	FBtr0100634_1644(701)	FBtr0100634	701	3R	24668847	slo
FBgn0003429	FBtr0100635_427(210)	FBtr0100635	210	3R	24668356	slo
FBgn0003429	FBtr0100635_458(216)	FBtr0100635	216	3R	24668362	slo
FBgn0003429	FBtr0100635_510(235)	FBtr0100635	235	3R	24668381	slo
FBgn0003429	FBtr0100635_684(286)	FBtr0100635	286	3R	24668432	slo
FBgn0003429	FBtr0100635_688(290)	FBtr0100635	290	3R	24668436	slo
FBgn0003429	FBtr0100635_808(329)	FBtr0100635	329	3R	24668475	slo
FBgn0003429	FBtr0100635_816(337)	FBtr0100635	337	3R	24668483	slo
FBgn0003429	FBtr0100635_829(345)	FBtr0100635	345	3R	24668491	slo
FBgn0003429	FBtr0100635_851(360)	FBtr0100635	360	3R	24668506	slo
FBgn0003429	FBtr0100635_1014(406)	FBtr0100635	406	3R	24668552	slo
FBgn0003429	FBtr0100635_1167(473)	FBtr0100635	473	3R	24668619	slo
FBgn0003429	FBtr0100635_1644(701)	FBtr0100635	701	3R	24668847	slo
FBgn0003429	FBtr0100636_427(210)	FBtr0100636	210	3R	24668356	slo
FBgn0003429	FBtr0100636_458(216)	FBtr0100636	216	3R	24668362	slo
FBgn0003429	FBtr0100636_510(235)	FBtr0100636	235	3R	24668381	slo
FBgn0003429	FBtr0100636_684(286)	FBtr0100636	286	3R	24668432	slo
FBgn0003429	FBtr0100636_688(290)	FBtr0100636	290	3R	24668436	slo
FBgn0003429	FBtr0100636_808(329)	FBtr0100636	329	3R	24668475	slo
FBgn0003429	FBtr0100636_816(337)	FBtr0100636	337	3R	24668483	slo
FBgn0003429	FBtr0100636_829(345)	FBtr0100636	345	3R	24668491	slo
FBgn0003429	FBtr0100636_851(360)	FBtr0100636	360	3R	24668506	slo
FBgn0003429	FBtr0100636_1014(406)	FBtr0100636	406	3R	24668552	slo
FBgn0003429	FBtr0100636_1167(473)	FBtr0100636	473	3R	24668619	slo
FBgn0003429	FBtr0100636_1644(701)	FBtr0100636	701	3R	24668847	slo
FBgn0003429	FBtr0100637_427(210)	FBtr0100637	210	3R	24668356	slo
FBgn0003429	FBtr0100637_458(216)	FBtr0100637	216	3R	24668362	slo
FBgn0003429	FBtr0100637_510(235)	FBtr0100637	235	3R	24668381	slo
FBgn0003429	FBtr0100637_684(286)	FBtr0100637	286	3R	24668432	slo
FBgn0003429	FBtr0100637_688(290)	FBtr0100637	290	3R	24668436	slo
FBgn0003429	FBtr0100637_808(329)	FBtr0100637	329	3R	24668475	slo
FBgn0003429	FBtr0100637_816(337)	FBtr0100637	337	3R	24668483	slo
FBgn0003429	FBtr0100637_829(345)	FBtr0100637	345	3R	24668491	slo
FBgn0003429	FBtr0100637_851(360)	FBtr0100637	360	3R	24668506	slo
FBgn0003429	FBtr0100637_1014(406)	FBtr0100637	406	3R	24668552	slo
FBgn0003429	FBtr0100637_1167(473)	FBtr0100637	473	3R	24668619	slo
FBgn0003429	FBtr0100637_1644(701)	FBtr0100637	701	3R	24668847	slo
FBgn0003429	FBtr0100638_427(210)	FBtr0100638	210	3R	24668356	slo
FBgn0003429	FBtr0100638_458(216)	FBtr0100638	216	3R	24668362	slo
FBgn0003429	FBtr0100638_510(235)	FBtr0100638	235	3R	24668381	slo
FBgn0003429	FBtr0100638_684(286)	FBtr0100638	286	3R	24668432	slo
FBgn0003429	FBtr0100638_688(290)	FBtr0100638	290	3R	24668436	slo
FBgn0003429	FBtr0100638_808(329)	FBtr0100638	329	3R	24668475	slo
FBgn0003429	FBtr0100638_816(337)	FBtr0100638	337	3R	24668483	slo
FBgn0003429	FBtr0100638_829(345)	FBtr0100638	345	3R	24668491	slo
FBgn0003429	FBtr0100638_851(360)	FBtr0100638	360	3R	24668506	slo
FBgn0003429	FBtr0100638_1014(406)	FBtr0100638	406	3R	24668552	slo
FBgn0003429	FBtr0100638_1167(473)	FBtr0100638	473	3R	24668619	slo
FBgn0003429	FBtr0100638_1644(701)	FBtr0100638	701	3R	24668847	slo
FBgn0003429	FBtr0330287_427(210)	FBtr0330287	210	3R	24668356	slo
FBgn0003429	FBtr0330287_458(216)	FBtr0330287	216	3R	24668362	slo
FBgn0003429	FBtr0330287_510(235)	FBtr0330287	235	3R	24668381	slo
FBgn0003429	FBtr0330287_684(286)	FBtr0330287	286	3R	24668432	slo
FBgn0003429	FBtr0330287_688(290)	FBtr0330287	290	3R	24668436	slo
FBgn0003429	FBtr0330287_808(329)	FBtr0330287	329	3R	24668475	slo
FBgn0003429	FBtr0330287_816(337)	FBtr0330287	337	3R	24668483	slo
FBgn0003429	FBtr0330287_829(345)	FBtr0330287	345	3R	24668491	slo
FBgn0003429	FBtr0330287_851(360)	FBtr0330287	360	3R	24668506	slo
FBgn0003429	FBtr0330287_1014(406)	FBtr0330287	406	3R	24668552	slo
FBgn0003429	FBtr0330287_1167(473)	FBtr0330287	473	3R	24668619	slo
FBgn0003429	FBtr0330287_1644(701)	FBtr0330287	701	3R	24668847	slo
FBgn0003460	FBtr0088970_302(135)	FBtr0088970	135	2R	7419485	so
FBgn0003460	FBtr0088970_717(356)	FBtr0088970	356	2R	7419706	so
FBgn0003460	FBtr0088970_891(439)	FBtr0088970	439	2R	7419789	so
FBgn0003460	FBtr0088970_932(468)	FBtr0088970	468	2R	7419818	so
FBgn0003460	FBtr0088970_958(483)	FBtr0088970	483	2R	7419833	so
FBgn0003997	FBtr0075133_423(198)	FBtr0075133	198	3L	18185443	hid
FBgn0003997	FBtr0075133_783(314)	FBtr0075133	314	3L	18185327	hid
FBgn0003997	FBtr0332862_423(198)	FBtr0332862	198	3L	18185443	hid
FBgn0003997	FBtr0332862_783(314)	FBtr0332862	314	3L	18185327	hid
FBgn0004168	FBtr0086577_20(13)	FBtr0086577	13	2R	19067168	5-HT1A
FBgn0004168	FBtr0086577_72(54)	FBtr0086577	54	2R	19067209	5-HT1A
FBgn0004168	FBtr0086577_299(177)	FBtr0086577	177	2R	19067332	5-HT1A
FBgn0004168	FBtr0086577_415(245)	FBtr0086577	245	2R	19067400	5-HT1A
FBgn0004168	FBtr0086577_569(287)	FBtr0086577	287	2R	19067442	5-HT1A
FBgn0004168	FBtr0086577_580(293)	FBtr0086577	293	2R	19067448	5-HT1A
FBgn0004168	FBtr0086577_845(387)	FBtr0086577	387	2R	19089855	5-HT1A
FBgn0004168	FBtr0086577_967(411)	FBtr0086577	411	2R	19089879	5-HT1A
FBgn0004168	FBtr0086577_989(433)	FBtr0086577	433	2R	19089901	5-HT1A
FBgn0004168	FBtr0086577_1008(450)	FBtr0086577	450	2R	19089918	5-HT1A
FBgn0004168	FBtr0086577_1065(499)	FBtr0086577	499	2R	19089967	5-HT1A
FBgn0004168	FBtr0086577_1552(664)	FBtr0086577	664	2R	19090132	5-HT1A
FBgn0004168	FBtr0086577_1804(814)	FBtr0086577	814	2R	19090282	5-HT1A
FBgn0004168	FBtr0086577_1899(870)	FBtr0086577	870	2R	19090338	5-HT1A
FBgn0004168	FBtr0086577_1957(898)	FBtr0086577	898	2R	19090366	5-HT1A
FBgn0004244	FBtr0076534_416(178)	FBtr0076534	178	3L	9177364	Rdl
FBgn0004244	FBtr0076536_327(148)	FBtr0076536	148	3L	9178734	Rdl
FBgn0004244	FBtr0076536_443(202)	FBtr0076536	202	3L	9178680	Rdl
FBgn0004244	FBtr0076536_515(251)	FBtr0076536	251	3L	9178631	Rdl
FBgn0004244	FBtr0076536_811(388)	FBtr0076536	388	3L	9178494	Rdl
FBgn0004244	FBtr0076536_818(393)	FBtr0076536	393	3L	9178489	Rdl
FBgn0004244	FBtr0076536_835(410)	FBtr0076536	410	3L	9178472	Rdl
FBgn0004244	FBtr0076536_1285(550)	FBtr0076536	550	3L	9178332	Rdl
FBgn0004244	FBtr0076536_1315(580)	FBtr0076536	580	3L	9178302	Rdl
FBgn0004244	FBtr0076536_1439(660)	FBtr0076536	660	3L	9178222	Rdl
FBgn0004244	FBtr0076536_1826(864)	FBtr0076536	864	3L	9178018	Rdl
FBgn0004244	FBtr0076536_2152(1028)	FBtr0076536	1028	3L	9177854	Rdl
FBgn0004244	FBtr0076536_2582(1219)	FBtr0076536	1219	3L	9177663	Rdl
FBgn0004244	FBtr0076536_2652(1227)	FBtr0076536	1227	3L	9177655	Rdl
FBgn0004244	FBtr0076536_2665(1240)	FBtr0076536	1240	3L	9177642	Rdl
FBgn0004244	FBtr0076536_3288(1518)	FBtr0076536	1518	3L	9177364	Rdl
FBgn0004244	FBtr0309054_24(24)	FBtr0309054	24	3L	9179331	Rdl
FBgn0004244	FBtr0309054_357(163)	FBtr0309054	163	3L	9179192	Rdl
FBgn0004244	FBtr0309054_374(173)	FBtr0309054	173	3L	9179182	Rdl
FBgn0004244	FBtr0309054_525(244)	FBtr0309054	244	3L	9178734	Rdl
FBgn0004244	FBtr0309054_641(298)	FBtr0309054	298	3L	9178680	Rdl
FBgn0004244	FBtr0309054_713(347)	FBtr0309054	347	3L	9178631	Rdl
FBgn0004244	FBtr0309054_1009(484)	FBtr0309054	484	3L	9178494	Rdl
FBgn0004244	FBtr0309054_1016(489)	FBtr0309054	489	3L	9178489	Rdl
FBgn0004244	FBtr0309054_1033(506)	FBtr0309054	506	3L	9178472	Rdl
FBgn0004244	FBtr0309054_1483(646)	FBtr0309054	646	3L	9178332	Rdl
FBgn0004244	FBtr0309054_1513(676)	FBtr0309054	676	3L	9178302	Rdl
FBgn0004244	FBtr0309054_1637(756)	FBtr0309054	756	3L	9178222	Rdl
FBgn0004244	FBtr0309054_2024(960)	FBtr0309054	960	3L	9178018	Rdl
FBgn0004244	FBtr0309054_2350(1124)	FBtr0309054	1124	3L	9177854	Rdl
FBgn0004244	FBtr0309054_2780(1315)	FBtr0309054	1315	3L	9177663	Rdl
FBgn0004244	FBtr0309054_2850(1323)	FBtr0309054	1323	3L	9177655	Rdl
FBgn0004244	FBtr0309054_2863(1336)	FBtr0309054	1336	3L	9177642	Rdl
FBgn0004244	FBtr0309054_3486(1614)	FBtr0309054	1614	3L	9177364	Rdl
FBgn0004244	FBtr0333834_327(148)	FBtr0333834	148	3L	9178734	Rdl
FBgn0004244	FBtr0333834_443(202)	FBtr0333834	202	3L	9178680	Rdl
FBgn0004244	FBtr0333834_515(251)	FBtr0333834	251	3L	9178631	Rdl
FBgn0004244	FBtr0333834_811(388)	FBtr0333834	388	3L	9178494	Rdl
FBgn0004244	FBtr0333834_818(393)	FBtr0333834	393	3L	9178489	Rdl
FBgn0004244	FBtr0333834_835(410)	FBtr0333834	410	3L	9178472	Rdl
FBgn0004244	FBtr0333834_1285(550)	FBtr0333834	550	3L	9178332	Rdl
FBgn0004244	FBtr0333834_1315(580)	FBtr0333834	580	3L	9178302	Rdl
FBgn0004244	FBtr0333834_1439(660)	FBtr0333834	660	3L	9178222	Rdl
FBgn0004244	FBtr0333834_1826(864)	FBtr0333834	864	3L	9178018	Rdl
FBgn0004244	FBtr0333834_2152(1028)	FBtr0333834	1028	3L	9177854	Rdl
FBgn0004244	FBtr0333834_2582(1219)	FBtr0333834	1219	3L	9177663	Rdl
FBgn0004244	FBtr0333834_2652(1227)	FBtr0333834	1227	3L	9177655	Rdl
FBgn0004244	FBtr0333834_2665(1240)	FBtr0333834	1240	3L	9177642	Rdl
FBgn0004244	FBtr0333834_3288(1518)	FBtr0333834	1518	3L	9177364	Rdl
FBgn0004244	FBtr0333835_327(148)	FBtr0333835	148	3L	9178734	Rdl
FBgn0004244	FBtr0333835_443(202)	FBtr0333835	202	3L	9178680	Rdl
FBgn0004244	FBtr0333835_515(251)	FBtr0333835	251	3L	9178631	Rdl
FBgn0004244	FBtr0333835_811(388)	FBtr0333835	388	3L	9178494	Rdl
FBgn0004244	FBtr0333835_818(393)	FBtr0333835	393	3L	9178489	Rdl
FBgn0004244	FBtr0333835_835(410)	FBtr0333835	410	3L	9178472	Rdl
FBgn0004244	FBtr0333835_1285(550)	FBtr0333835	550	3L	9178332	Rdl
FBgn0004244	FBtr0333835_1315(580)	FBtr0333835	580	3L	9178302	Rdl
FBgn0004244	FBtr0333835_1439(660)	FBtr0333835	660	3L	9178222	Rdl
FBgn0004244	FBtr0333835_1826(864)	FBtr0333835	864	3L	9178018	Rdl
FBgn0004244	FBtr0333835_2152(1028)	FBtr0333835	1028	3L	9177854	Rdl
FBgn0004244	FBtr0333835_2582(1219)	FBtr0333835	1219	3L	9177663	Rdl
FBgn0004244	FBtr0333835_2652(1227)	FBtr0333835	1227	3L	9177655	Rdl
FBgn0004244	FBtr0333835_2665(1240)	FBtr0333835	1240	3L	9177642	Rdl
FBgn0004244	FBtr0333835_3288(1518)	FBtr0333835	1518	3L	9177364	Rdl
FBgn0004244	FBtr0333836_327(148)	FBtr0333836	148	3L	9178734	Rdl
FBgn0004244	FBtr0333836_443(202)	FBtr0333836	202	3L	9178680	Rdl
FBgn0004244	FBtr0333836_515(251)	FBtr0333836	251	3L	9178631	Rdl
FBgn0004244	FBtr0333836_811(388)	FBtr0333836	388	3L	9178494	Rdl
FBgn0004244	FBtr0333836_818(393)	FBtr0333836	393	3L	9178489	Rdl
FBgn0004244	FBtr0333836_835(410)	FBtr0333836	410	3L	9178472	Rdl
FBgn0004244	FBtr0333836_1285(550)	FBtr0333836	550	3L	9178332	Rdl
FBgn0004244	FBtr0333836_1315(580)	FBtr0333836	580	3L	9178302	Rdl
FBgn0004244	FBtr0333836_1439(660)	FBtr0333836	660	3L	9178222	Rdl
FBgn0004244	FBtr0333836_1826(864)	FBtr0333836	864	3L	9178018	Rdl
FBgn0004244	FBtr0333836_2152(1028)	FBtr0333836	1028	3L	9177854	Rdl
FBgn0004244	FBtr0333836_2582(1219)	FBtr0333836	1219	3L	9177663	Rdl
FBgn0004244	FBtr0333836_2652(1227)	FBtr0333836	1227	3L	9177655	Rdl
FBgn0004244	FBtr0333836_2665(1240)	FBtr0333836	1240	3L	9177642	Rdl
FBgn0004244	FBtr0333836_3288(1518)	FBtr0333836	1518	3L	9177364	Rdl
FBgn0004611	FBtr0078047_289(175)	FBtr0078047	175	2L	306110	Plc21C
FBgn0004611	FBtr0078047_427(255)	FBtr0078047	255	2L	306190	Plc21C
FBgn0004611	FBtr0078047_886(486)	FBtr0078047	486	2L	317774	Plc21C
FBgn0004611	FBtr0078047_907(506)	FBtr0078047	506	2L	317794	Plc21C
FBgn0004611	FBtr0078047_975(547)	FBtr0078047	547	2L	317835	Plc21C
FBgn0004611	FBtr0078047_981(553)	FBtr0078047	553	2L	317841	Plc21C
FBgn0004611	FBtr0078047_1037(577)	FBtr0078047	577	2L	317865	Plc21C
FBgn0004611	FBtr0078047_1053(591)	FBtr0078047	591	2L	317879	Plc21C
FBgn0004611	FBtr0078047_1174(630)	FBtr0078047	630	2L	317918	Plc21C
FBgn0004611	FBtr0078049_289(175)	FBtr0078049	175	2L	306110	Plc21C
FBgn0004611	FBtr0078049_427(255)	FBtr0078049	255	2L	306190	Plc21C
FBgn0004611	FBtr0078049_886(486)	FBtr0078049	486	2L	317774	Plc21C
FBgn0004611	FBtr0078049_907(506)	FBtr0078049	506	2L	317794	Plc21C
FBgn0004611	FBtr0078049_975(547)	FBtr0078049	547	2L	317835	Plc21C
FBgn0004611	FBtr0078049_981(553)	FBtr0078049	553	2L	317841	Plc21C
FBgn0004611	FBtr0078049_1037(577)	FBtr0078049	577	2L	317865	Plc21C
FBgn0004611	FBtr0078049_1053(591)	FBtr0078049	591	2L	317879	Plc21C
FBgn0004611	FBtr0078049_1174(630)	FBtr0078049	630	2L	317918	Plc21C
FBgn0004611	FBtr0330673_289(175)	FBtr0330673	175	2L	306110	Plc21C
FBgn0004611	FBtr0330673_427(255)	FBtr0330673	255	2L	306190	Plc21C
FBgn0004611	FBtr0330673_886(486)	FBtr0330673	486	2L	317774	Plc21C
FBgn0004611	FBtr0330673_907(506)	FBtr0330673	506	2L	317794	Plc21C
FBgn0004611	FBtr0330673_975(547)	FBtr0330673	547	2L	317835	Plc21C
FBgn0004611	FBtr0330673_981(553)	FBtr0330673	553	2L	317841	Plc21C
FBgn0004611	FBtr0330673_1037(577)	FBtr0330673	577	2L	317865	Plc21C
FBgn0004611	FBtr0330673_1053(591)	FBtr0330673	591	2L	317879	Plc21C
FBgn0004611	FBtr0330673_1174(630)	FBtr0330673	630	2L	317918	Plc21C
FBgn0004611	FBtr0078048_1260(437)	FBtr0078048	437	2L	317774	Plc21C
FBgn0004611	FBtr0078048_1281(457)	FBtr0078048	457	2L	317794	Plc21C
FBgn0004611	FBtr0078048_1349(498)	FBtr0078048	498	2L	317835	Plc21C
FBgn0004611	FBtr0078048_1355(504)	FBtr0078048	504	2L	317841	Plc21C
FBgn0004611	FBtr0078048_1411(528)	FBtr0078048	528	2L	317865	Plc21C
FBgn0004611	FBtr0078048_1427(542)	FBtr0078048	542	2L	317879	Plc21C
FBgn0004611	FBtr0078048_1548(581)	FBtr0078048	581	2L	317918	Plc21C
FBgn0004611	FBtr0078050_1260(437)	FBtr0078050	437	2L	317774	Plc21C
FBgn0004611	FBtr0078050_1281(457)	FBtr0078050	457	2L	317794	Plc21C
FBgn0004611	FBtr0078050_1349(498)	FBtr0078050	498	2L	317835	Plc21C
FBgn0004611	FBtr0078050_1355(504)	FBtr0078050	504	2L	317841	Plc21C
FBgn0004611	FBtr0078050_1411(528)	FBtr0078050	528	2L	317865	Plc21C
FBgn0004611	FBtr0078050_1427(542)	FBtr0078050	542	2L	317879	Plc21C
FBgn0004611	FBtr0078050_1548(581)	FBtr0078050	581	2L	317918	Plc21C
FBgn0004611	FBtr0330674_1260(437)	FBtr0330674	437	2L	317774	Plc21C
FBgn0004611	FBtr0330674_1281(457)	FBtr0330674	457	2L	317794	Plc21C
FBgn0004611	FBtr0330674_1349(498)	FBtr0330674	498	2L	317835	Plc21C
FBgn0004611	FBtr0330674_1355(504)	FBtr0330674	504	2L	317841	Plc21C
FBgn0004611	FBtr0330674_1411(528)	FBtr0330674	528	2L	317865	Plc21C
FBgn0004611	FBtr0330674_1427(542)	FBtr0330674	542	2L	317879	Plc21C
FBgn0004611	FBtr0330674_1548(581)	FBtr0330674	581	2L	317918	Plc21C
FBgn0004618	FBtr0083584_16(16)	FBtr0083584	16	3R	18372722	gl
FBgn0004618	FBtr0083584_454(196)	FBtr0083584	196	3R	18372542	gl
FBgn0004618	FBtr0083584_509(242)	FBtr0083584	242	3R	18371849	gl
FBgn0004618	FBtr0083584_549(268)	FBtr0083584	268	3R	18371823	gl
FBgn0004618	FBtr0083584_598(308)	FBtr0083584	308	3R	18371783	gl
FBgn0004618	FBtr0083585_16(16)	FBtr0083585	16	3R	18372722	gl
FBgn0004618	FBtr0083585_454(196)	FBtr0083585	196	3R	18372542	gl
FBgn0004618	FBtr0083585_509(242)	FBtr0083585	242	3R	18371849	gl
FBgn0004618	FBtr0083585_549(268)	FBtr0083585	268	3R	18371823	gl
FBgn0004618	FBtr0083585_598(308)	FBtr0083585	308	3R	18371783	gl
FBgn0004618	FBtr0330042_16(16)	FBtr0330042	16	3R	18372722	gl
FBgn0004618	FBtr0330042_454(196)	FBtr0330042	196	3R	18372542	gl
FBgn0004618	FBtr0330042_509(242)	FBtr0330042	242	3R	18371849	gl
FBgn0004618	FBtr0330042_549(268)	FBtr0330042	268	3R	18371823	gl
FBgn0004618	FBtr0330042_598(308)	FBtr0330042	308	3R	18371783	gl
FBgn0004635	FBtr0072694_585(197)	FBtr0072694	197	3L	1464008	rho
FBgn0004635	FBtr0072694_722(236)	FBtr0072694	236	3L	1464047	rho
FBgn0004635	FBtr0333207_585(197)	FBtr0333207	197	3L	1464008	rho
FBgn0004635	FBtr0333207_722(236)	FBtr0333207	236	3L	1464047	rho
FBgn0004864	FBtr0073457_69(30)	FBtr0073457	30	X	11368068	hop
FBgn0004864	FBtr0073457_494(343)	FBtr0073457	343	X	11367755	hop
FBgn0004864	FBtr0073457_866(522)	FBtr0073457	522	X	11367576	hop
FBgn0004956	FBtr0074581_276(112)	FBtr0074581	112	X	18308147	os
FBgn0004956	FBtr0074581_1388(652)	FBtr0074581	652	X	18307607	os
FBgn0004956	FBtr0112847_602(316)	FBtr0112847	316	X	18308813	os
FBgn0004956	FBtr0112847_834(453)	FBtr0112847	453	X	18307607	os
FBgn0004956	FBtr0343592_886(478)	FBtr0343592	478	X	18308813	os
FBgn0004956	FBtr0343592_1115(612)	FBtr0343592	612	X	18307607	os
FBgn0005536	FBtr0112851_66(48)	FBtr0112851	48	3L	16052007	Mbs
FBgn0005536	FBtr0112851_105(78)	FBtr0112851	78	3L	16052037	Mbs
FBgn0005536	FBtr0112852_66(48)	FBtr0112852	48	3L	16052007	Mbs
FBgn0005536	FBtr0112852_105(78)	FBtr0112852	78	3L	16052037	Mbs
FBgn0005536	FBtr0301472_66(48)	FBtr0301472	48	3L	16052007	Mbs
FBgn0005536	FBtr0301472_105(78)	FBtr0301472	78	3L	16052037	Mbs
FBgn0005536	FBtr0301473_66(48)	FBtr0301473	48	3L	16052007	Mbs
FBgn0005536	FBtr0301473_105(78)	FBtr0301473	78	3L	16052037	Mbs
FBgn0005536	FBtr0301575_66(48)	FBtr0301575	48	3L	16052007	Mbs
FBgn0005536	FBtr0301575_105(78)	FBtr0301575	78	3L	16052037	Mbs
FBgn0005536	FBtr0308212_66(48)	FBtr0308212	48	3L	16052007	Mbs
FBgn0005536	FBtr0308212_105(78)	FBtr0308212	78	3L	16052037	Mbs
FBgn0005536	FBtr0308212_354(226)	FBtr0308212	226	3L	16052789	Mbs
FBgn0005536	FBtr0308213_66(48)	FBtr0308213	48	3L	16052007	Mbs
FBgn0005536	FBtr0308213_105(78)	FBtr0308213	78	3L	16052037	Mbs
FBgn0005536	FBtr0308214_66(48)	FBtr0308214	48	3L	16052007	Mbs
FBgn0005536	FBtr0308214_105(78)	FBtr0308214	78	3L	16052037	Mbs
FBgn0005536	FBtr0308214_394(250)	FBtr0308214	250	3L	16052789	Mbs
FBgn0005536	FBtr0308215_66(48)	FBtr0308215	48	3L	16052007	Mbs
FBgn0005536	FBtr0308215_105(78)	FBtr0308215	78	3L	16052037	Mbs
FBgn0005536	FBtr0308216_66(48)	FBtr0308216	48	3L	16052007	Mbs
FBgn0005536	FBtr0308216_105(78)	FBtr0308216	78	3L	16052037	Mbs
FBgn0005536	FBtr0333616_66(48)	FBtr0333616	48	3L	16052007	Mbs
FBgn0005536	FBtr0333616_105(78)	FBtr0333616	78	3L	16052037	Mbs
FBgn0005631	FBtr0071922_201(113)	FBtr0071922	113	2R	22700014	robo1
FBgn0005631	FBtr0343013_10(10)	FBtr0343013	10	2R	22700585	robo1
FBgn0005631	FBtr0343013_19(19)	FBtr0343013	19	2R	22700576	robo1
FBgn0005631	FBtr0343013_35(35)	FBtr0343013	35	2R	22700560	robo1
FBgn0005631	FBtr0343013_38(38)	FBtr0343013	38	2R	22700557	robo1
FBgn0005631	FBtr0343013_644(301)	FBtr0343013	301	2R	22700294	robo1
FBgn0005631	FBtr0343013_665(322)	FBtr0343013	322	2R	22700273	robo1
FBgn0005631	FBtr0343013_811(385)	FBtr0343013	385	2R	22700210	robo1
FBgn0005631	FBtr0343013_817(391)	FBtr0343013	391	2R	22700204	robo1
FBgn0005631	FBtr0343013_891(419)	FBtr0343013	419	2R	22700014	robo1
FBgn0005636	FBtr0072267_402(210)	FBtr0072267	210	2R	24275944	nvy
FBgn0005636	FBtr0072267_539(250)	FBtr0072267	250	2R	24275984	nvy
FBgn0005636	FBtr0072267_556(258)	FBtr0072267	258	2R	24275992	nvy
FBgn0005636	FBtr0330612_402(210)	FBtr0330612	210	2R	24275944	nvy
FBgn0005636	FBtr0330612_539(250)	FBtr0330612	250	2R	24275984	nvy
FBgn0005636	FBtr0330612_556(258)	FBtr0330612	258	2R	24275992	nvy
FBgn0010379	FBtr0083226_95(80)	FBtr0083226	80	3R	16099308	Akt1
FBgn0010379	FBtr0083226_135(112)	FBtr0083226	112	3R	16099340	Akt1
FBgn0010379	FBtr0083227_95(80)	FBtr0083227	80	3R	16099308	Akt1
FBgn0010379	FBtr0083227_135(112)	FBtr0083227	112	3R	16099340	Akt1
FBgn0010379	FBtr0083228_95(80)	FBtr0083228	80	3R	16099308	Akt1
FBgn0010379	FBtr0083228_135(112)	FBtr0083228	112	3R	16099340	Akt1
FBgn0010379	FBtr0344717_95(80)	FBtr0344717	80	3R	16099308	Akt1
FBgn0010379	FBtr0344717_135(112)	FBtr0344717	112	3R	16099340	Akt1
FBgn0010379	FBtr0344470_15(3)	FBtr0344470	3	3R	16100763	Akt1
FBgn0011205	FBtr0078186_173(142)	FBtr0078186	142	3L	20384571	fbl
FBgn0011205	FBtr0078186_224(192)	FBtr0078186	192	3L	20384621	fbl
FBgn0011205	FBtr0078188_63(29)	FBtr0078188	29	3L	20387645	fbl
FBgn0011205	FBtr0078188_170(81)	FBtr0078188	81	3L	20387697	fbl
FBgn0011205	FBtr0078188_489(269)	FBtr0078188	269	3L	20387885	fbl
FBgn0011205	FBtr0307393_63(29)	FBtr0307393	29	3L	20387645	fbl
FBgn0011205	FBtr0307393_170(81)	FBtr0307393	81	3L	20387697	fbl
FBgn0011205	FBtr0307393_489(269)	FBtr0307393	269	3L	20387885	fbl
FBgn0011205	FBtr0078189_13(7)	FBtr0078189	7	3L	20388421	fbl
FBgn0011205	FBtr0078189_251(83)	FBtr0078189	83	3L	20388497	fbl
FBgn0011205	FBtr0078189_357(148)	FBtr0078189	148	3L	20388562	fbl
FBgn0011205	FBtr0078190_102(37)	FBtr0078190	37	3L	20388645	fbl
FBgn0011604	FBtr0087841_72(65)	FBtr0087841	65	2R	12636736	Iswi
FBgn0011604	FBtr0087843_72(65)	FBtr0087843	65	2R	12636736	Iswi
FBgn0011640	FBtr0076845_292(221)	FBtr0076845	221	3L	7339685	lark
FBgn0011640	FBtr0076845_325(252)	FBtr0076845	252	3L	7339716	lark
FBgn0011640	FBtr0076845_333(256)	FBtr0076845	256	3L	7339720	lark
FBgn0011640	FBtr0076845_377(280)	FBtr0076845	280	3L	7339744	lark
FBgn0011640	FBtr0076845_519(337)	FBtr0076845	337	3L	7339801	lark
FBgn0011656	FBtr0088443_443(217)	FBtr0088443	217	2R	9929398	Mef2
FBgn0011656	FBtr0088443_571(301)	FBtr0088443	301	2R	9929314	Mef2
FBgn0011656	FBtr0088443_1106(489)	FBtr0088443	489	2R	9929126	Mef2
FBgn0011656	FBtr0088443_1783(841)	FBtr0088443	841	2R	9926744	Mef2
FBgn0011656	FBtr0088443_2046(963)	FBtr0088443	963	2R	9926622	Mef2
FBgn0011656	FBtr0088443_2716(1239)	FBtr0088443	1239	2R	9921863	Mef2
FBgn0011656	FBtr0088444_443(217)	FBtr0088444	217	2R	9929398	Mef2
FBgn0011656	FBtr0088444_571(301)	FBtr0088444	301	2R	9929314	Mef2
FBgn0011656	FBtr0088444_1106(489)	FBtr0088444	489	2R	9929126	Mef2
FBgn0011656	FBtr0088444_1978(856)	FBtr0088444	856	2R	9921863	Mef2
FBgn0011656	FBtr0088445_443(217)	FBtr0088445	217	2R	9929398	Mef2
FBgn0011656	FBtr0088445_571(301)	FBtr0088445	301	2R	9929314	Mef2
FBgn0011656	FBtr0088445_1106(489)	FBtr0088445	489	2R	9929126	Mef2
FBgn0011656	FBtr0088445_1978(856)	FBtr0088445	856	2R	9921863	Mef2
FBgn0011656	FBtr0088446_443(217)	FBtr0088446	217	2R	9929398	Mef2
FBgn0011656	FBtr0088446_571(301)	FBtr0088446	301	2R	9929314	Mef2
FBgn0011656	FBtr0088446_1106(489)	FBtr0088446	489	2R	9929126	Mef2
FBgn0011656	FBtr0088446_1978(856)	FBtr0088446	856	2R	9921863	Mef2
FBgn0011656	FBtr0088447_236(143)	FBtr0088447	143	2R	9958715	Mef2
FBgn0011656	FBtr0088447_649(359)	FBtr0088447	359	2R	9958499	Mef2
FBgn0011656	FBtr0088447_652(362)	FBtr0088447	362	2R	9958496	Mef2
FBgn0011656	FBtr0088447_1040(541)	FBtr0088447	541	2R	9958317	Mef2
FBgn0011656	FBtr0088447_1217(610)	FBtr0088447	610	2R	9958248	Mef2
FBgn0011656	FBtr0088447_1355(697)	FBtr0088447	697	2R	9958161	Mef2
FBgn0011656	FBtr0088447_1546(805)	FBtr0088447	805	2R	9940883	Mef2
FBgn0011656	FBtr0088447_1626(871)	FBtr0088447	871	2R	9940817	Mef2
FBgn0011656	FBtr0088447_2194(1084)	FBtr0088447	1084	2R	9921863	Mef2
FBgn0011656	FBtr0330707_109(41)	FBtr0330707	41	2R	9944723	Mef2
FBgn0011656	FBtr0330707_208(92)	FBtr0330707	92	2R	9944672	Mef2
FBgn0011656	FBtr0330707_268(124)	FBtr0330707	124	2R	9944640	Mef2
FBgn0011656	FBtr0330707_490(240)	FBtr0330707	240	2R	9944524	Mef2
FBgn0011656	FBtr0330707_713(372)	FBtr0330707	372	2R	9944392	Mef2
FBgn0011656	FBtr0330707_817(430)	FBtr0330707	430	2R	9944334	Mef2
FBgn0011656	FBtr0330707_911(487)	FBtr0330707	487	2R	9944277	Mef2
FBgn0011656	FBtr0330707_1026(516)	FBtr0330707	516	2R	9944248	Mef2
FBgn0011656	FBtr0330707_1045(533)	FBtr0330707	533	2R	9944231	Mef2
FBgn0011656	FBtr0330707_1051(539)	FBtr0330707	539	2R	9944225	Mef2
FBgn0011656	FBtr0330707_1058(545)	FBtr0330707	545	2R	9944219	Mef2
FBgn0011656	FBtr0330707_1061(548)	FBtr0330707	548	2R	9944216	Mef2
FBgn0011656	FBtr0330707_1066(553)	FBtr0330707	553	2R	9944211	Mef2
FBgn0011656	FBtr0330707_1098(572)	FBtr0330707	572	2R	9944192	Mef2
FBgn0011656	FBtr0330707_1107(581)	FBtr0330707	581	2R	9944183	Mef2
FBgn0011656	FBtr0330707_1799(987)	FBtr0330707	987	2R	9943777	Mef2
FBgn0011656	FBtr0330707_2074(1122)	FBtr0330707	1122	2R	9943642	Mef2
FBgn0011656	FBtr0330707_2077(1125)	FBtr0330707	1125	2R	9943639	Mef2
FBgn0011656	FBtr0330707_2153(1183)	FBtr0330707	1183	2R	9943581	Mef2
FBgn0011656	FBtr0330707_2221(1213)	FBtr0330707	1213	2R	9943551	Mef2
FBgn0011656	FBtr0330707_2456(1341)	FBtr0330707	1341	2R	9943423	Mef2
FBgn0011656	FBtr0330707_3111(1691)	FBtr0330707	1691	2R	9943073	Mef2
FBgn0011656	FBtr0330707_3150(1712)	FBtr0330707	1712	2R	9943052	Mef2
FBgn0011656	FBtr0330707_3166(1728)	FBtr0330707	1728	2R	9943036	Mef2
FBgn0011656	FBtr0330707_3264(1814)	FBtr0330707	1814	2R	9942950	Mef2
FBgn0011656	FBtr0330707_3275(1825)	FBtr0330707	1825	2R	9942939	Mef2
FBgn0011656	FBtr0330707_3432(1922)	FBtr0330707	1922	2R	9940883	Mef2
FBgn0011656	FBtr0330707_3512(1988)	FBtr0330707	1988	2R	9940817	Mef2
FBgn0011656	FBtr0330707_4184(2260)	FBtr0330707	2260	2R	9921863	Mef2
FBgn0011656	FBtr0330708_236(143)	FBtr0330708	143	2R	9958715	Mef2
FBgn0011656	FBtr0330708_649(359)	FBtr0330708	359	2R	9958499	Mef2
FBgn0011656	FBtr0330708_652(362)	FBtr0330708	362	2R	9958496	Mef2
FBgn0011656	FBtr0330708_1040(541)	FBtr0330708	541	2R	9958317	Mef2
FBgn0011656	FBtr0330708_1217(610)	FBtr0330708	610	2R	9958248	Mef2
FBgn0011656	FBtr0330708_1355(697)	FBtr0330708	697	2R	9958161	Mef2
FBgn0011656	FBtr0330708_1960(934)	FBtr0330708	934	2R	9921863	Mef2
FBgn0012344	FBtr0344343_42(37)	FBtr0344343	37	3R	9640589	Dh44
FBgn0013303	FBtr0074902_173(122)	FBtr0074902	122	3L	19992009	Nca
FBgn0013303	FBtr0074902_204(137)	FBtr0074902	137	3L	19992024	Nca
FBgn0013303	FBtr0074902_254(180)	FBtr0074902	180	3L	19993289	Nca
FBgn0013303	FBtr0074902_301(225)	FBtr0074902	225	3L	19996692	Nca
FBgn0014019	FBtr0342591_129(85)	FBtr0342591	85	2L	12008238	Rh5
FBgn0014019	FBtr0342591_183(129)	FBtr0342591	129	2L	12008282	Rh5
FBgn0014019	FBtr0342591_218(152)	FBtr0342591	152	2L	12008305	Rh5
FBgn0014019	FBtr0342591_348(250)	FBtr0342591	250	2L	12008403	Rh5
FBgn0014019	FBtr0080291_42(25)	FBtr0080291	25	2L	12008403	Rh5
FBgn0014020	FBtr0087211_75(64)	FBtr0087211	64	2R	16102751	Rho1
FBgn0014020	FBtr0087211_84(73)	FBtr0087211	73	2R	16102760	Rho1
FBgn0014020	FBtr0087211_110(99)	FBtr0087211	99	2R	16102786	Rho1
FBgn0014020	FBtr0087212_75(64)	FBtr0087212	64	2R	16102751	Rho1
FBgn0014020	FBtr0087212_84(73)	FBtr0087212	73	2R	16102760	Rho1
FBgn0014020	FBtr0087212_110(99)	FBtr0087212	99	2R	16102786	Rho1
FBgn0014020	FBtr0087213_75(64)	FBtr0087213	64	2R	16102751	Rho1
FBgn0014020	FBtr0087213_84(73)	FBtr0087213	73	2R	16102760	Rho1
FBgn0014020	FBtr0087213_110(99)	FBtr0087213	99	2R	16102786	Rho1
FBgn0014020	FBtr0087216_75(64)	FBtr0087216	64	2R	16102751	Rho1
FBgn0014020	FBtr0087216_84(73)	FBtr0087216	73	2R	16102760	Rho1
FBgn0014020	FBtr0087216_110(99)	FBtr0087216	99	2R	16102786	Rho1
FBgn0014020	FBtr0087217_122(74)	FBtr0087217	74	2R	16103171	Rho1
FBgn0014020	FBtr0087217_156(88)	FBtr0087217	88	2R	16103185	Rho1
FBgn0014020	FBtr0087217_163(94)	FBtr0087217	94	2R	16103191	Rho1
FBgn0014020	FBtr0087217_169(100)	FBtr0087217	100	2R	16103197	Rho1
FBgn0014020	FBtr0087217_265(147)	FBtr0087217	147	2R	16103244	Rho1
FBgn0014020	FBtr0087217_287(154)	FBtr0087217	154	2R	16103251	Rho1
FBgn0014269	FBtr0086601_6(6)	FBtr0086601	6	2R	18971127	prod
FBgn0014395	FBtr0077345_1(1)	FBtr0077345	1	X	22449738	tilB
FBgn0014395	FBtr0077345_118(39)	FBtr0077345	39	X	22449850	tilB
FBgn0014396	FBtr0077567_457(239)	FBtr0077567	239	2L	3504561	tim
FBgn0014396	FBtr0077567_477(258)	FBtr0077567	258	2L	3504542	tim
FBgn0014396	FBtr0077567_497(274)	FBtr0077567	274	2L	3504526	tim
FBgn0014396	FBtr0333252_464(246)	FBtr0333252	246	2L	3504561	tim
FBgn0014396	FBtr0333252_484(265)	FBtr0333252	265	2L	3504542	tim
FBgn0014396	FBtr0333252_504(281)	FBtr0333252	281	2L	3504526	tim
FBgn0014396	FBtr0333253_167(101)	FBtr0333253	101	2L	3508018	tim
FBgn0014396	FBtr0333253_390(209)	FBtr0333253	209	2L	3507910	tim
FBgn0014396	FBtr0333253_648(296)	FBtr0333253	296	2L	3507823	tim
FBgn0014396	FBtr0333253_1197(570)	FBtr0333253	570	2L	3504561	tim
FBgn0014396	FBtr0333253_1217(589)	FBtr0333253	589	2L	3504542	tim
FBgn0014396	FBtr0333253_1237(605)	FBtr0333253	605	2L	3504526	tim
FBgn0014396	FBtr0333254_457(239)	FBtr0333254	239	2L	3504561	tim
FBgn0014396	FBtr0333254_477(258)	FBtr0333254	258	2L	3504542	tim
FBgn0014396	FBtr0333254_497(274)	FBtr0333254	274	2L	3504526	tim
FBgn0014396	FBtr0333255_411(125)	FBtr0333255	125	2L	3507479	tim
FBgn0014396	FBtr0333255_916(341)	FBtr0333255	341	2L	3507263	tim
FBgn0014396	FBtr0333255_1487(625)	FBtr0333255	625	2L	3504561	tim
FBgn0014396	FBtr0333255_1507(644)	FBtr0333255	644	2L	3504542	tim
FBgn0014396	FBtr0333255_1527(660)	FBtr0333255	660	2L	3504526	tim
FBgn0014396	FBtr0333256_167(101)	FBtr0333256	101	2L	3508018	tim
FBgn0014396	FBtr0333256_390(209)	FBtr0333256	209	2L	3507910	tim
FBgn0014396	FBtr0333256_648(296)	FBtr0333256	296	2L	3507823	tim
FBgn0014396	FBtr0333256_1197(570)	FBtr0333256	570	2L	3504561	tim
FBgn0014396	FBtr0333256_1217(589)	FBtr0333256	589	2L	3504542	tim
FBgn0014396	FBtr0333256_1237(605)	FBtr0333256	605	2L	3504526	tim
FBgn0014396	FBtr0333258_533(282)	FBtr0333258	282	2L	3504561	tim
FBgn0014396	FBtr0333258_553(301)	FBtr0333258	301	2L	3504542	tim
FBgn0014396	FBtr0333258_573(317)	FBtr0333258	317	2L	3504526	tim
FBgn0014396	FBtr0333259_457(239)	FBtr0333259	239	2L	3504561	tim
FBgn0014396	FBtr0333259_477(258)	FBtr0333259	258	2L	3504542	tim
FBgn0014396	FBtr0333259_497(274)	FBtr0333259	274	2L	3504526	tim
FBgn0015269	FBtr0084952_273(171)	FBtr0084952	171	3R	25983184	Nf1
FBgn0015269	FBtr0084952_375(234)	FBtr0084952	234	3R	25983247	Nf1
FBgn0015269	FBtr0084953_273(171)	FBtr0084953	171	3R	25983184	Nf1
FBgn0015269	FBtr0084953_375(234)	FBtr0084953	234	3R	25983247	Nf1
FBgn0015269	FBtr0100113_273(171)	FBtr0100113	171	3R	25983184	Nf1
FBgn0015269	FBtr0100113_375(234)	FBtr0100113	234	3R	25983247	Nf1
FBgn0015269	FBtr0330182_273(171)	FBtr0330182	171	3R	25983184	Nf1
FBgn0015269	FBtr0330182_375(234)	FBtr0330182	234	3R	25983247	Nf1
FBgn0015269	FBtr0330183_273(171)	FBtr0330183	171	3R	25983184	Nf1
FBgn0015269	FBtr0330183_375(234)	FBtr0330183	234	3R	25983247	Nf1
FBgn0015379	FBtr0077193_1(1)	FBtr0077193	1	X	21345359	dod
FBgn0016054	FBtr0081404_153(84)	FBtr0081404	84	2L	20645707	phr6-4
FBgn0016054	FBtr0081404_193(111)	FBtr0081404	111	2L	20645680	phr6-4
FBgn0016054	FBtr0081405_153(84)	FBtr0081405	84	2L	20645707	phr6-4
FBgn0016054	FBtr0081405_193(111)	FBtr0081405	111	2L	20645680	phr6-4
FBgn0016076	FBtr0342936_89(36)	FBtr0342936	36	2L	5288980	vri
FBgn0016076	FBtr0342936_234(114)	FBtr0342936	114	2L	5289058	vri
FBgn0016076	FBtr0342936_778(363)	FBtr0342936	363	2L	5289307	vri
FBgn0016076	FBtr0342936_833(387)	FBtr0342936	387	2L	5289331	vri
FBgn0016076	FBtr0342936_862(391)	FBtr0342936	391	2L	5289335	vri
FBgn0016076	FBtr0342936_874(399)	FBtr0342936	399	2L	5289343	vri
FBgn0016076	FBtr0342936_940(444)	FBtr0342936	444	2L	5289388	vri
FBgn0016076	FBtr0079070_0(0)	FBtr0079070	0	2L	5299647	vri
FBgn0016076	FBtr0079070_70(41)	FBtr0079070	41	2L	5299688	vri
FBgn0016076	FBtr0079070_98(61)	FBtr0079070	61	2L	5299708	vri
FBgn0016076	FBtr0079071_110(42)	FBtr0079071	42	2L	5305692	vri
FBgn0016076	FBtr0079071_866(342)	FBtr0079071	342	2L	5305992	vri
FBgn0016076	FBtr0300020_110(42)	FBtr0300020	42	2L	5305692	vri
FBgn0016076	FBtr0300020_866(342)	FBtr0300020	342	2L	5305992	vri
FBgn0016076	FBtr0346579_110(42)	FBtr0346579	42	2L	5305692	vri
FBgn0016076	FBtr0346579_866(342)	FBtr0346579	342	2L	5305992	vri
FBgn0016122	FBtr0079685_43(43)	FBtr0079685	43	2L	8521976	Acer
FBgn0016122	FBtr0079685_167(127)	FBtr0079685	127	2L	8522060	Acer
FBgn0016122	FBtr0079685_171(131)	FBtr0079685	131	2L	8522064	Acer
FBgn0016122	FBtr0333416_43(43)	FBtr0333416	43	2L	8521976	Acer
FBgn0016122	FBtr0333416_167(127)	FBtr0333416	127	2L	8522060	Acer
FBgn0016122	FBtr0333416_171(131)	FBtr0333416	131	2L	8522064	Acer
FBgn0016694	FBtr0076782_1903(836)	FBtr0076782	836	3L	7826794	Pdp1
FBgn0016694	FBtr0076782_2181(954)	FBtr0076782	954	3L	7826676	Pdp1
FBgn0016694	FBtr0076782_2217(969)	FBtr0076782	969	3L	7826661	Pdp1
FBgn0016694	FBtr0076782_2250(989)	FBtr0076782	989	3L	7826641	Pdp1
FBgn0016694	FBtr0332080_719(372)	FBtr0332080	372	3L	7826676	Pdp1
FBgn0016694	FBtr0332080_755(387)	FBtr0332080	387	3L	7826661	Pdp1
FBgn0016694	FBtr0332080_788(407)	FBtr0332080	407	3L	7826641	Pdp1
FBgn0016694	FBtr0076780_7(7)	FBtr0076780	7	3L	7833066	Pdp1
FBgn0016694	FBtr0076780_473(183)	FBtr0076780	183	3L	7832890	Pdp1
FBgn0016694	FBtr0076780_1173(556)	FBtr0076780	556	3L	7831791	Pdp1
FBgn0016694	FBtr0076780_1377(600)	FBtr0076780	600	3L	7831747	Pdp1
FBgn0016694	FBtr0300500_7(7)	FBtr0300500	7	3L	7833066	Pdp1
FBgn0016694	FBtr0300500_473(183)	FBtr0300500	183	3L	7832890	Pdp1
FBgn0016694	FBtr0300500_1150(539)	FBtr0300500	539	3L	7831791	Pdp1
FBgn0016694	FBtr0300500_1354(583)	FBtr0300500	583	3L	7831747	Pdp1
FBgn0016694	FBtr0076776_254(135)	FBtr0076776	135	3L	7855413	Pdp1
FBgn0016694	FBtr0076776_500(234)	FBtr0076776	234	3L	7855314	Pdp1
FBgn0016694	FBtr0076776_718(300)	FBtr0076776	300	3L	7855248	Pdp1
FBgn0016694	FBtr0076776_751(312)	FBtr0076776	312	3L	7855236	Pdp1
FBgn0016694	FBtr0076776_795(338)	FBtr0076776	338	3L	7855210	Pdp1
FBgn0016694	FBtr0076776_806(349)	FBtr0076776	349	3L	7855199	Pdp1
FBgn0016694	FBtr0076776_1155(486)	FBtr0076776	486	3L	7855062	Pdp1
FBgn0016694	FBtr0076776_1554(607)	FBtr0076776	607	3L	7854941	Pdp1
FBgn0016694	FBtr0076776_1668(660)	FBtr0076776	660	3L	7854888	Pdp1
FBgn0016694	FBtr0076776_3013(1226)	FBtr0076776	1226	3L	7854322	Pdp1
FBgn0016694	FBtr0076776_3143(1290)	FBtr0076776	1290	3L	7854258	Pdp1
FBgn0016694	FBtr0076776_3861(1586)	FBtr0076776	1586	3L	7853962	Pdp1
FBgn0016694	FBtr0076776_4133(1677)	FBtr0076776	1677	3L	7853871	Pdp1
FBgn0016694	FBtr0076776_4436(1763)	FBtr0076776	1763	3L	7853785	Pdp1
FBgn0016694	FBtr0076776_4584(1870)	FBtr0076776	1870	3L	7853678	Pdp1
FBgn0016694	FBtr0076776_5444(2255)	FBtr0076776	2255	3L	7853293	Pdp1
FBgn0016694	FBtr0076777_254(135)	FBtr0076777	135	3L	7855413	Pdp1
FBgn0016694	FBtr0076777_500(234)	FBtr0076777	234	3L	7855314	Pdp1
FBgn0016694	FBtr0076777_718(300)	FBtr0076777	300	3L	7855248	Pdp1
FBgn0016694	FBtr0076777_751(312)	FBtr0076777	312	3L	7855236	Pdp1
FBgn0016694	FBtr0076777_795(338)	FBtr0076777	338	3L	7855210	Pdp1
FBgn0016694	FBtr0076777_806(349)	FBtr0076777	349	3L	7855199	Pdp1
FBgn0016694	FBtr0076777_1155(486)	FBtr0076777	486	3L	7855062	Pdp1
FBgn0016694	FBtr0076777_1554(607)	FBtr0076777	607	3L	7854941	Pdp1
FBgn0016694	FBtr0076777_1668(660)	FBtr0076777	660	3L	7854888	Pdp1
FBgn0016694	FBtr0076777_3013(1226)	FBtr0076777	1226	3L	7854322	Pdp1
FBgn0016694	FBtr0076777_3143(1290)	FBtr0076777	1290	3L	7854258	Pdp1
FBgn0016694	FBtr0076777_3861(1586)	FBtr0076777	1586	3L	7853962	Pdp1
FBgn0016694	FBtr0076777_4133(1677)	FBtr0076777	1677	3L	7853871	Pdp1
FBgn0016694	FBtr0076777_4436(1763)	FBtr0076777	1763	3L	7853785	Pdp1
FBgn0016694	FBtr0076777_4584(1870)	FBtr0076777	1870	3L	7853678	Pdp1
FBgn0016694	FBtr0076777_5444(2255)	FBtr0076777	2255	3L	7853293	Pdp1
FBgn0016694	FBtr0300499_254(135)	FBtr0300499	135	3L	7855413	Pdp1
FBgn0016694	FBtr0300499_500(234)	FBtr0300499	234	3L	7855314	Pdp1
FBgn0016694	FBtr0300499_1212(497)	FBtr0300499	497	3L	7853962	Pdp1
FBgn0016694	FBtr0300499_1484(588)	FBtr0300499	588	3L	7853871	Pdp1
FBgn0016694	FBtr0300499_1787(674)	FBtr0300499	674	3L	7853785	Pdp1
FBgn0016694	FBtr0300499_1935(781)	FBtr0300499	781	3L	7853678	Pdp1
FBgn0016694	FBtr0300499_2795(1166)	FBtr0300499	1166	3L	7853293	Pdp1
FBgn0016694	FBtr0306535_254(135)	FBtr0306535	135	3L	7855413	Pdp1
FBgn0016694	FBtr0306535_500(234)	FBtr0306535	234	3L	7855314	Pdp1
FBgn0016694	FBtr0306535_1212(497)	FBtr0306535	497	3L	7853962	Pdp1
FBgn0016694	FBtr0306535_1484(588)	FBtr0306535	588	3L	7853871	Pdp1
FBgn0016694	FBtr0306535_1787(674)	FBtr0306535	674	3L	7853785	Pdp1
FBgn0016694	FBtr0306535_1935(781)	FBtr0306535	781	3L	7853678	Pdp1
FBgn0016694	FBtr0306535_2795(1166)	FBtr0306535	1166	3L	7853293	Pdp1
FBgn0016694	FBtr0332081_254(135)	FBtr0332081	135	3L	7855413	Pdp1
FBgn0016694	FBtr0332081_500(234)	FBtr0332081	234	3L	7855314	Pdp1
FBgn0016694	FBtr0332081_718(300)	FBtr0332081	300	3L	7855248	Pdp1
FBgn0016694	FBtr0332081_751(312)	FBtr0332081	312	3L	7855236	Pdp1
FBgn0016694	FBtr0332081_795(338)	FBtr0332081	338	3L	7855210	Pdp1
FBgn0016694	FBtr0332081_806(349)	FBtr0332081	349	3L	7855199	Pdp1
FBgn0016694	FBtr0332081_1155(486)	FBtr0332081	486	3L	7855062	Pdp1
FBgn0016694	FBtr0332081_1554(607)	FBtr0332081	607	3L	7854941	Pdp1
FBgn0016694	FBtr0332081_1668(660)	FBtr0332081	660	3L	7854888	Pdp1
FBgn0016694	FBtr0332081_3013(1226)	FBtr0332081	1226	3L	7854322	Pdp1
FBgn0016694	FBtr0332081_3143(1290)	FBtr0332081	1290	3L	7854258	Pdp1
FBgn0016694	FBtr0332081_3861(1586)	FBtr0332081	1586	3L	7853962	Pdp1
FBgn0016694	FBtr0332081_4133(1677)	FBtr0332081	1677	3L	7853871	Pdp1
FBgn0016694	FBtr0332081_4436(1763)	FBtr0332081	1763	3L	7853785	Pdp1
FBgn0016694	FBtr0332081_4584(1870)	FBtr0332081	1870	3L	7853678	Pdp1
FBgn0016694	FBtr0332081_5444(2255)	FBtr0332081	2255	3L	7853293	Pdp1
FBgn0016694	FBtr0332082_254(135)	FBtr0332082	135	3L	7855413	Pdp1
FBgn0016694	FBtr0332082_500(234)	FBtr0332082	234	3L	7855314	Pdp1
FBgn0016694	FBtr0332082_718(300)	FBtr0332082	300	3L	7855248	Pdp1
FBgn0016694	FBtr0332082_751(312)	FBtr0332082	312	3L	7855236	Pdp1
FBgn0016694	FBtr0332082_795(338)	FBtr0332082	338	3L	7855210	Pdp1
FBgn0016694	FBtr0332082_806(349)	FBtr0332082	349	3L	7855199	Pdp1
FBgn0016694	FBtr0332082_1155(486)	FBtr0332082	486	3L	7855062	Pdp1
FBgn0016694	FBtr0332082_1554(607)	FBtr0332082	607	3L	7854941	Pdp1
FBgn0016694	FBtr0332082_1668(660)	FBtr0332082	660	3L	7854888	Pdp1
FBgn0016694	FBtr0332082_3013(1226)	FBtr0332082	1226	3L	7854322	Pdp1
FBgn0016694	FBtr0332082_3143(1290)	FBtr0332082	1290	3L	7854258	Pdp1
FBgn0016694	FBtr0332082_3861(1586)	FBtr0332082	1586	3L	7853962	Pdp1
FBgn0016694	FBtr0332082_4133(1677)	FBtr0332082	1677	3L	7853871	Pdp1
FBgn0016694	FBtr0332082_4436(1763)	FBtr0332082	1763	3L	7853785	Pdp1
FBgn0016694	FBtr0332082_4584(1870)	FBtr0332082	1870	3L	7853678	Pdp1
FBgn0016694	FBtr0332082_5444(2255)	FBtr0332082	2255	3L	7853293	Pdp1
FBgn0016694	FBtr0346536_254(135)	FBtr0346536	135	3L	7855413	Pdp1
FBgn0016694	FBtr0346536_500(234)	FBtr0346536	234	3L	7855314	Pdp1
FBgn0016694	FBtr0346536_1212(497)	FBtr0346536	497	3L	7853962	Pdp1
FBgn0016694	FBtr0346536_1484(588)	FBtr0346536	588	3L	7853871	Pdp1
FBgn0016694	FBtr0346536_1787(674)	FBtr0346536	674	3L	7853785	Pdp1
FBgn0016694	FBtr0346536_1935(781)	FBtr0346536	781	3L	7853678	Pdp1
FBgn0016694	FBtr0346536_2795(1166)	FBtr0346536	1166	3L	7853293	Pdp1
FBgn0017561	FBtr0073404_404(223)	FBtr0073404	223	X	10890597	Ork1
FBgn0017561	FBtr0073404_449(251)	FBtr0073404	251	X	10890569	Ork1
FBgn0017561	FBtr0073405_296(110)	FBtr0073405	110	X	10891140	Ork1
FBgn0017561	FBtr0343584_404(223)	FBtr0343584	223	X	10890597	Ork1
FBgn0017561	FBtr0343584_449(251)	FBtr0343584	251	X	10890569	Ork1
FBgn0017561	FBtr0346304_296(110)	FBtr0346304	110	X	10891140	Ork1
FBgn0017561	FBtr0346304_1220(653)	FBtr0346304	653	X	10890597	Ork1
FBgn0017561	FBtr0346304_1265(681)	FBtr0346304	681	X	10890569	Ork1
FBgn0019940	FBtr0347603_65(46)	FBtr0347603	46	3R	15483204	Rh6
FBgn0020445	FBtr0089979_35(29)	FBtr0089979	29	2L	3354800	E23
FBgn0020445	FBtr0089979_47(41)	FBtr0089979	41	2L	3354788	E23
FBgn0020445	FBtr0089979_456(207)	FBtr0089979	207	2L	3354622	E23
FBgn0020445	FBtr0089979_477(228)	FBtr0089979	228	2L	3354601	E23
FBgn0020445	FBtr0089979_826(415)	FBtr0089979	415	2L	3353655	E23
FBgn0020445	FBtr0089979_902(467)	FBtr0089979	467	2L	3353603	E23
FBgn0020445	FBtr0089979_909(474)	FBtr0089979	474	2L	3353596	E23
FBgn0020445	FBtr0339548_35(29)	FBtr0339548	29	2L	3354800	E23
FBgn0020445	FBtr0339548_47(41)	FBtr0339548	41	2L	3354788	E23
FBgn0020445	FBtr0339548_456(207)	FBtr0339548	207	2L	3354622	E23
FBgn0020445	FBtr0339548_477(228)	FBtr0339548	228	2L	3354601	E23
FBgn0020445	FBtr0339548_601(298)	FBtr0339548	298	2L	3353655	E23
FBgn0020445	FBtr0339548_677(350)	FBtr0339548	350	2L	3353603	E23
FBgn0020445	FBtr0339548_684(357)	FBtr0339548	357	2L	3353596	E23
FBgn0020445	FBtr0339549_35(29)	FBtr0339549	29	2L	3354800	E23
FBgn0020445	FBtr0339549_47(41)	FBtr0339549	41	2L	3354788	E23
FBgn0020445	FBtr0339549_456(207)	FBtr0339549	207	2L	3354622	E23
FBgn0020445	FBtr0339549_477(228)	FBtr0339549	228	2L	3354601	E23
FBgn0020445	FBtr0339549_815(396)	FBtr0339549	396	2L	3354433	E23
FBgn0020445	FBtr0339549_908(427)	FBtr0339549	427	2L	3354402	E23
FBgn0020445	FBtr0339549_1561(738)	FBtr0339549	738	2L	3354091	E23
FBgn0020445	FBtr0339549_1755(803)	FBtr0339549	803	2L	3354026	E23
FBgn0020445	FBtr0339549_1901(879)	FBtr0339549	879	2L	3353950	E23
FBgn0020445	FBtr0339549_2356(1050)	FBtr0339549	1050	2L	3353655	E23
FBgn0020445	FBtr0339549_2432(1102)	FBtr0339549	1102	2L	3353603	E23
FBgn0020445	FBtr0339549_2439(1109)	FBtr0339549	1109	2L	3353596	E23
FBgn0022382	FBtr0088438_241(191)	FBtr0088438	191	2R	10025851	Pka-R2
FBgn0022382	FBtr0112902_581(297)	FBtr0112902	297	2R	10024255	Pka-R2
FBgn0022382	FBtr0112902_612(320)	FBtr0112902	320	2R	10024232	Pka-R2
FBgn0023076	FBtr0334647_18(10)	FBtr0334647	10	3L	7767220	Clk
FBgn0023076	FBtr0334647_85(45)	FBtr0334647	45	3L	7767185	Clk
FBgn0023076	FBtr0334648_18(10)	FBtr0334648	10	3L	7767220	Clk
FBgn0023076	FBtr0334648_85(45)	FBtr0334648	45	3L	7767185	Clk
FBgn0023076	FBtr0100134_10(3)	FBtr0100134	3	3L	7775600	Clk
FBgn0023076	FBtr0100134_297(117)	FBtr0100134	117	3L	7770313	Clk
FBgn0023076	FBtr0100134_318(135)	FBtr0100134	135	3L	7770295	Clk
FBgn0023076	FBtr0100134_453(194)	FBtr0100134	194	3L	7770236	Clk
FBgn0023076	FBtr0100134_477(206)	FBtr0100134	206	3L	7770224	Clk
FBgn0023076	FBtr0076785_10(3)	FBtr0076785	3	3L	7775600	Clk
FBgn0023076	FBtr0076785_297(117)	FBtr0076785	117	3L	7770313	Clk
FBgn0023076	FBtr0076785_318(135)	FBtr0076785	135	3L	7770295	Clk
FBgn0023076	FBtr0076785_453(194)	FBtr0076785	194	3L	7770236	Clk
FBgn0023076	FBtr0076785_477(206)	FBtr0076785	206	3L	7770224	Clk
FBgn0023076	FBtr0100132_10(3)	FBtr0100132	3	3L	7775600	Clk
FBgn0023076	FBtr0100132_297(117)	FBtr0100132	117	3L	7770313	Clk
FBgn0023076	FBtr0100132_318(135)	FBtr0100132	135	3L	7770295	Clk
FBgn0023076	FBtr0100132_453(194)	FBtr0100132	194	3L	7770236	Clk
FBgn0023076	FBtr0100132_477(206)	FBtr0100132	206	3L	7770224	Clk
FBgn0023094	FBtr0074924_7(5)	FBtr0074924	5	3L	19815933	cyc
FBgn0023094	FBtr0074924_86(57)	FBtr0074924	57	3L	19815881	cyc
FBgn0023094	FBtr0074924_150(77)	FBtr0074924	77	3L	19815861	cyc
FBgn0023094	FBtr0074924_160(87)	FBtr0074924	87	3L	19815851	cyc
FBgn0023407	FBtr0080513_7(7)	FBtr0080513	7	2L	13549321	B4
FBgn0023407	FBtr0080513_201(134)	FBtr0080513	134	2L	13549194	B4
FBgn0023407	FBtr0080513_262(173)	FBtr0080513	173	2L	13549155	B4
FBgn0023407	FBtr0080513_424(248)	FBtr0080513	248	2L	13547110	B4
FBgn0023407	FBtr0080513_483(291)	FBtr0080513	291	2L	13547067	B4
FBgn0023407	FBtr0080513_495(303)	FBtr0080513	303	2L	13547055	B4
FBgn0023407	FBtr0080513_594(343)	FBtr0080513	343	2L	13547015	B4
FBgn0023407	FBtr0080513_742(392)	FBtr0080513	392	2L	13546966	B4
FBgn0023407	FBtr0080513_794(429)	FBtr0080513	429	2L	13546929	B4
FBgn0023407	FBtr0080513_819(453)	FBtr0080513	453	2L	13535021	B4
FBgn0023407	FBtr0080513_843(462)	FBtr0080513	462	2L	13535012	B4
FBgn0023407	FBtr0080513_859(477)	FBtr0080513	477	2L	13534997	B4
FBgn0023407	FBtr0080514_134(71)	FBtr0080514	71	2L	13547110	B4
FBgn0023407	FBtr0080514_193(114)	FBtr0080514	114	2L	13547067	B4
FBgn0023407	FBtr0080514_205(126)	FBtr0080514	126	2L	13547055	B4
FBgn0023407	FBtr0080514_304(166)	FBtr0080514	166	2L	13547015	B4
FBgn0023407	FBtr0080514_452(215)	FBtr0080514	215	2L	13546966	B4
FBgn0023407	FBtr0080514_504(252)	FBtr0080514	252	2L	13546929	B4
FBgn0023407	FBtr0080514_529(276)	FBtr0080514	276	2L	13535021	B4
FBgn0023407	FBtr0080514_553(285)	FBtr0080514	285	2L	13535012	B4
FBgn0023407	FBtr0080514_569(300)	FBtr0080514	300	2L	13534997	B4
FBgn0023407	FBtr0332509_7(7)	FBtr0332509	7	2L	13549321	B4
FBgn0023407	FBtr0332509_201(134)	FBtr0332509	134	2L	13549194	B4
FBgn0023407	FBtr0332509_262(173)	FBtr0332509	173	2L	13549155	B4
FBgn0023407	FBtr0332509_508(333)	FBtr0332509	333	2L	13547167	B4
FBgn0023407	FBtr0332509_628(390)	FBtr0332509	390	2L	13547110	B4
FBgn0023407	FBtr0332509_687(433)	FBtr0332509	433	2L	13547067	B4
FBgn0023407	FBtr0332509_699(445)	FBtr0332509	445	2L	13547055	B4
FBgn0023407	FBtr0332509_798(485)	FBtr0332509	485	2L	13547015	B4
FBgn0023407	FBtr0332509_946(534)	FBtr0332509	534	2L	13546966	B4
FBgn0023407	FBtr0332509_998(571)	FBtr0332509	571	2L	13546929	B4
FBgn0023407	FBtr0332509_1023(595)	FBtr0332509	595	2L	13535021	B4
FBgn0023407	FBtr0332509_1047(604)	FBtr0332509	604	2L	13535012	B4
FBgn0023407	FBtr0332509_1063(619)	FBtr0332509	619	2L	13534997	B4
FBgn0023416	FBtr0085897_212(136)	FBtr0085897	136	2L	21633283	Ac3
FBgn0023416	FBtr0085897_232(153)	FBtr0085897	153	2L	21633300	Ac3
FBgn0023416	FBtr0085897_353(197)	FBtr0085897	197	2L	21633412	Ac3
FBgn0023416	FBtr0085897_546(292)	FBtr0085897	292	2L	21633507	Ac3
FBgn0023416	FBtr0085897_605(329)	FBtr0085897	329	2L	21633544	Ac3
FBgn0023416	FBtr0100324_212(136)	FBtr0100324	136	2L	21633283	Ac3
FBgn0023416	FBtr0100324_232(153)	FBtr0100324	153	2L	21633300	Ac3
FBgn0023416	FBtr0100324_353(197)	FBtr0100324	197	2L	21633412	Ac3
FBgn0023416	FBtr0100324_546(292)	FBtr0100324	292	2L	21633507	Ac3
FBgn0023416	FBtr0100324_605(329)	FBtr0100324	329	2L	21633544	Ac3
FBgn0024150	FBtr0330066_63(21)	FBtr0330066	21	3L	21150622	Ac78C
FBgn0024150	FBtr0330066_75(28)	FBtr0330066	28	3L	21150615	Ac78C
FBgn0024150	FBtr0330066_262(119)	FBtr0330066	119	3L	21150524	Ac78C
FBgn0024150	FBtr0330066_265(122)	FBtr0330066	122	3L	21150521	Ac78C
FBgn0024150	FBtr0330066_701(349)	FBtr0330066	349	3L	21150294	Ac78C
FBgn0024150	FBtr0330066_883(393)	FBtr0330066	393	3L	21150250	Ac78C
FBgn0024150	FBtr0301701_12(12)	FBtr0301701	12	3L	21171918	Ac78C
FBgn0024150	FBtr0301701_144(95)	FBtr0301701	95	3L	21171835	Ac78C
FBgn0024150	FBtr0301701_215(134)	FBtr0301701	134	3L	21171796	Ac78C
FBgn0024150	FBtr0301701_321(217)	FBtr0301701	217	3L	21171713	Ac78C
FBgn0024150	FBtr0301701_363(237)	FBtr0301701	237	3L	21171693	Ac78C
FBgn0024150	FBtr0301701_522(329)	FBtr0301701	329	3L	21160952	Ac78C
FBgn0024150	FBtr0301701_614(386)	FBtr0301701	386	3L	21160895	Ac78C
FBgn0024150	FBtr0330067_12(12)	FBtr0330067	12	3L	21171918	Ac78C
FBgn0024150	FBtr0330067_144(95)	FBtr0330067	95	3L	21171835	Ac78C
FBgn0024150	FBtr0330067_215(134)	FBtr0330067	134	3L	21171796	Ac78C
FBgn0024150	FBtr0330067_321(217)	FBtr0330067	217	3L	21171713	Ac78C
FBgn0024150	FBtr0330067_363(237)	FBtr0330067	237	3L	21171693	Ac78C
FBgn0024150	FBtr0330067_522(329)	FBtr0330067	329	3L	21160952	Ac78C
FBgn0024150	FBtr0330067_614(386)	FBtr0330067	386	3L	21160895	Ac78C
FBgn0024150	FBtr0333358_12(12)	FBtr0333358	12	3L	21171918	Ac78C
FBgn0024150	FBtr0333358_144(95)	FBtr0333358	95	3L	21171835	Ac78C
FBgn0024150	FBtr0333358_215(134)	FBtr0333358	134	3L	21171796	Ac78C
FBgn0024150	FBtr0333358_321(217)	FBtr0333358	217	3L	21171713	Ac78C
FBgn0024150	FBtr0333358_363(237)	FBtr0333358	237	3L	21171693	Ac78C
FBgn0024150	FBtr0333358_522(329)	FBtr0333358	329	3L	21160952	Ac78C
FBgn0024150	FBtr0333358_614(386)	FBtr0333358	386	3L	21160895	Ac78C
FBgn0024846	FBtr0080534_113(78)	FBtr0080534	78	2L	13780869	p38b
FBgn0024944	FBtr0083933_327(234)	FBtr0083933	234	3R	20713614	Oamb
FBgn0024944	FBtr0083933_350(243)	FBtr0083933	243	3R	20713605	Oamb
FBgn0024944	FBtr0083933_378(261)	FBtr0083933	261	3R	20713587	Oamb
FBgn0024944	FBtr0083933_407(282)	FBtr0083933	282	3R	20713566	Oamb
FBgn0024944	FBtr0083933_905(517)	FBtr0083933	517	3R	20713331	Oamb
FBgn0024944	FBtr0083933_912(524)	FBtr0083933	524	3R	20713324	Oamb
FBgn0024944	FBtr0083933_949(546)	FBtr0083933	546	3R	20706370	Oamb
FBgn0024944	FBtr0083933_994(588)	FBtr0083933	588	3R	20706328	Oamb
FBgn0024944	FBtr0083933_1044(612)	FBtr0083933	612	3R	20706304	Oamb
FBgn0024944	FBtr0083933_1347(717)	FBtr0083933	717	3R	20706199	Oamb
FBgn0024944	FBtr0083933_1561(893)	FBtr0083933	893	3R	20706023	Oamb
FBgn0024944	FBtr0083933_1602(922)	FBtr0083933	922	3R	20705994	Oamb
FBgn0024944	FBtr0083934_327(234)	FBtr0083934	234	3R	20713614	Oamb
FBgn0024944	FBtr0083934_350(243)	FBtr0083934	243	3R	20713605	Oamb
FBgn0024944	FBtr0083934_378(261)	FBtr0083934	261	3R	20713587	Oamb
FBgn0024944	FBtr0083934_407(282)	FBtr0083934	282	3R	20713566	Oamb
FBgn0024944	FBtr0083934_905(517)	FBtr0083934	517	3R	20713331	Oamb
FBgn0024944	FBtr0083934_912(524)	FBtr0083934	524	3R	20713324	Oamb
FBgn0024944	FBtr0110936_327(234)	FBtr0110936	234	3R	20713614	Oamb
FBgn0024944	FBtr0110936_350(243)	FBtr0110936	243	3R	20713605	Oamb
FBgn0024944	FBtr0110936_378(261)	FBtr0110936	261	3R	20713587	Oamb
FBgn0024944	FBtr0110936_407(282)	FBtr0110936	282	3R	20713566	Oamb
FBgn0024944	FBtr0110936_905(517)	FBtr0110936	517	3R	20713331	Oamb
FBgn0024944	FBtr0110936_912(524)	FBtr0110936	524	3R	20713324	Oamb
FBgn0024944	FBtr0110936_949(546)	FBtr0110936	546	3R	20706370	Oamb
FBgn0024944	FBtr0110936_994(588)	FBtr0110936	588	3R	20706328	Oamb
FBgn0024944	FBtr0110936_1044(612)	FBtr0110936	612	3R	20706304	Oamb
FBgn0024944	FBtr0110936_1347(717)	FBtr0110936	717	3R	20706199	Oamb
FBgn0024944	FBtr0110936_1561(893)	FBtr0110936	893	3R	20706023	Oamb
FBgn0024944	FBtr0110936_1602(922)	FBtr0110936	922	3R	20705994	Oamb
FBgn0024944	FBtr0330712_327(234)	FBtr0330712	234	3R	20713614	Oamb
FBgn0024944	FBtr0330712_350(243)	FBtr0330712	243	3R	20713605	Oamb
FBgn0024944	FBtr0330712_378(261)	FBtr0330712	261	3R	20713587	Oamb
FBgn0024944	FBtr0330712_407(282)	FBtr0330712	282	3R	20713566	Oamb
FBgn0024944	FBtr0330712_905(517)	FBtr0330712	517	3R	20713331	Oamb
FBgn0024944	FBtr0330712_912(524)	FBtr0330712	524	3R	20713324	Oamb
FBgn0024944	FBtr0330712_949(546)	FBtr0330712	546	3R	20706370	Oamb
FBgn0024944	FBtr0330712_994(588)	FBtr0330712	588	3R	20706328	Oamb
FBgn0024944	FBtr0330712_1044(612)	FBtr0330712	612	3R	20706304	Oamb
FBgn0024944	FBtr0330712_1347(717)	FBtr0330712	717	3R	20706199	Oamb
FBgn0024944	FBtr0330712_1561(893)	FBtr0330712	893	3R	20706023	Oamb
FBgn0024944	FBtr0330712_1602(922)	FBtr0330712	922	3R	20705994	Oamb
FBgn0024944	FBtr0330713_327(234)	FBtr0330713	234	3R	20713614	Oamb
FBgn0024944	FBtr0330713_350(243)	FBtr0330713	243	3R	20713605	Oamb
FBgn0024944	FBtr0330713_378(261)	FBtr0330713	261	3R	20713587	Oamb
FBgn0024944	FBtr0330713_407(282)	FBtr0330713	282	3R	20713566	Oamb
FBgn0024944	FBtr0330713_905(517)	FBtr0330713	517	3R	20713331	Oamb
FBgn0024944	FBtr0330713_912(524)	FBtr0330713	524	3R	20713324	Oamb
FBgn0024944	FBtr0330713_949(546)	FBtr0330713	546	3R	20706370	Oamb
FBgn0024944	FBtr0330713_994(588)	FBtr0330713	588	3R	20706328	Oamb
FBgn0024944	FBtr0330713_1044(612)	FBtr0330713	612	3R	20706304	Oamb
FBgn0024944	FBtr0330713_1347(717)	FBtr0330713	717	3R	20706199	Oamb
FBgn0024944	FBtr0330713_1561(893)	FBtr0330713	893	3R	20706023	Oamb
FBgn0024944	FBtr0330713_1602(922)	FBtr0330713	922	3R	20705994	Oamb
FBgn0024944	FBtr0346759_327(234)	FBtr0346759	234	3R	20713614	Oamb
FBgn0024944	FBtr0346759_350(243)	FBtr0346759	243	3R	20713605	Oamb
FBgn0024944	FBtr0346759_378(261)	FBtr0346759	261	3R	20713587	Oamb
FBgn0024944	FBtr0346759_407(282)	FBtr0346759	282	3R	20713566	Oamb
FBgn0024944	FBtr0346759_905(517)	FBtr0346759	517	3R	20713331	Oamb
FBgn0024944	FBtr0346759_912(524)	FBtr0346759	524	3R	20713324	Oamb
FBgn0024944	FBtr0346759_949(546)	FBtr0346759	546	3R	20706370	Oamb
FBgn0024944	FBtr0346759_994(588)	FBtr0346759	588	3R	20706328	Oamb
FBgn0024944	FBtr0346759_1044(612)	FBtr0346759	612	3R	20706304	Oamb
FBgn0024944	FBtr0346759_1347(717)	FBtr0346759	717	3R	20706199	Oamb
FBgn0024944	FBtr0346759_1561(893)	FBtr0346759	893	3R	20706023	Oamb
FBgn0024944	FBtr0346759_1602(922)	FBtr0346759	922	3R	20705994	Oamb
FBgn0025394	FBtr0339591_106(61)	FBtr0339591	61	X	1483540	inc
FBgn0025394	FBtr0339591_142(87)	FBtr0339591	87	X	1510761	inc
FBgn0025394	FBtr0339591_307(205)	FBtr0339591	205	X	1510879	inc
FBgn0025394	FBtr0339591_565(341)	FBtr0339591	341	X	1511015	inc
FBgn0025394	FBtr0339591_586(357)	FBtr0339591	357	X	1511031	inc
FBgn0025394	FBtr0339591_869(497)	FBtr0339591	497	X	1512135	inc
FBgn0025394	FBtr0339591_896(523)	FBtr0339591	523	X	1512161	inc
FBgn0025394	FBtr0339591_1090(605)	FBtr0339591	605	X	1512243	inc
FBgn0025394	FBtr0339591_1147(619)	FBtr0339591	619	X	1512257	inc
FBgn0025394	FBtr0339591_2076(1133)	FBtr0339591	1133	X	1512771	inc
FBgn0025394	FBtr0339591_2083(1136)	FBtr0339591	1136	X	1512774	inc
FBgn0025394	FBtr0339591_2086(1139)	FBtr0339591	1139	X	1512777	inc
FBgn0025394	FBtr0339591_2227(1212)	FBtr0339591	1212	X	1512850	inc
FBgn0025394	FBtr0339591_2310(1263)	FBtr0339591	1263	X	1512901	inc
FBgn0025394	FBtr0339591_2617(1425)	FBtr0339591	1425	X	1513063	inc
FBgn0025394	FBtr0339591_2686(1449)	FBtr0339591	1449	X	1513087	inc
FBgn0025394	FBtr0339591_2722(1477)	FBtr0339591	1477	X	1513115	inc
FBgn0025394	FBtr0339591_3089(1673)	FBtr0339591	1673	X	1513311	inc
FBgn0025394	FBtr0070260_62(17)	FBtr0070260	17	X	1513087	inc
FBgn0025394	FBtr0070260_98(45)	FBtr0070260	45	X	1513115	inc
FBgn0025394	FBtr0070260_465(241)	FBtr0070260	241	X	1513311	inc
FBgn0025394	FBtr0339590_62(17)	FBtr0339590	17	X	1513087	inc
FBgn0025394	FBtr0339590_98(45)	FBtr0339590	45	X	1513115	inc
FBgn0025394	FBtr0339590_465(241)	FBtr0339590	241	X	1513311	inc
FBgn0025777	FBtr0079307_90(49)	FBtr0079307	49	2L	6722881	homer
FBgn0025777	FBtr0333346_90(49)	FBtr0333346	49	2L	6722881	homer
FBgn0026083	FBtr0070643_68(57)	FBtr0070643	57	X	4117077	tyf
FBgn0026083	FBtr0070643_277(165)	FBtr0070643	165	X	4117185	tyf
FBgn0026083	FBtr0070643_519(292)	FBtr0070643	292	X	4118039	tyf
FBgn0026083	FBtr0070643_615(368)	FBtr0070643	368	X	4118115	tyf
FBgn0026083	FBtr0070643_1097(548)	FBtr0070643	548	X	4118371	tyf
FBgn0026083	FBtr0070643_1137(575)	FBtr0070643	575	X	4118398	tyf
FBgn0026083	FBtr0300931_68(57)	FBtr0300931	57	X	4117077	tyf
FBgn0026083	FBtr0300931_277(165)	FBtr0300931	165	X	4117185	tyf
FBgn0026083	FBtr0300931_361(226)	FBtr0300931	226	X	4117246	tyf
FBgn0026083	FBtr0300931_610(337)	FBtr0300931	337	X	4118039	tyf
FBgn0026083	FBtr0300931_706(413)	FBtr0300931	413	X	4118115	tyf
FBgn0026083	FBtr0300931_1188(593)	FBtr0300931	593	X	4118371	tyf
FBgn0026083	FBtr0300931_1228(620)	FBtr0300931	620	X	4118398	tyf
FBgn0026083	FBtr0305181_68(57)	FBtr0305181	57	X	4117077	tyf
FBgn0026083	FBtr0305181_277(165)	FBtr0305181	165	X	4117185	tyf
FBgn0026083	FBtr0305181_361(226)	FBtr0305181	226	X	4117246	tyf
FBgn0026083	FBtr0305181_570(339)	FBtr0305181	339	X	4117359	tyf
FBgn0026083	FBtr0305181_813(451)	FBtr0305181	451	X	4118039	tyf
FBgn0026083	FBtr0305181_909(527)	FBtr0305181	527	X	4118115	tyf
FBgn0026083	FBtr0305181_1391(707)	FBtr0305181	707	X	4118371	tyf
FBgn0026083	FBtr0305181_1431(734)	FBtr0305181	734	X	4118398	tyf
FBgn0026083	FBtr0305182_103(52)	FBtr0305182	52	X	4117602	tyf
FBgn0026083	FBtr0305182_375(190)	FBtr0305182	190	X	4117740	tyf
FBgn0026083	FBtr0305182_405(196)	FBtr0305182	196	X	4117746	tyf
FBgn0026083	FBtr0305182_576(310)	FBtr0305182	310	X	4117860	tyf
FBgn0026083	FBtr0305182_605(329)	FBtr0305182	329	X	4117879	tyf
FBgn0026083	FBtr0305182_796(421)	FBtr0305182	421	X	4118039	tyf
FBgn0026083	FBtr0305182_892(497)	FBtr0305182	497	X	4118115	tyf
FBgn0026083	FBtr0305182_1374(677)	FBtr0305182	677	X	4118371	tyf
FBgn0026083	FBtr0305182_1414(704)	FBtr0305182	704	X	4118398	tyf
FBgn0026083	FBtr0345713_103(52)	FBtr0345713	52	X	4117602	tyf
FBgn0026083	FBtr0345713_375(190)	FBtr0345713	190	X	4117740	tyf
FBgn0026083	FBtr0345713_405(196)	FBtr0345713	196	X	4117746	tyf
FBgn0026083	FBtr0345713_576(310)	FBtr0345713	310	X	4117860	tyf
FBgn0026083	FBtr0345713_605(329)	FBtr0345713	329	X	4117879	tyf
FBgn0026083	FBtr0345713_796(421)	FBtr0345713	421	X	4118039	tyf
FBgn0026083	FBtr0345713_892(497)	FBtr0345713	497	X	4118115	tyf
FBgn0026083	FBtr0345713_1374(677)	FBtr0345713	677	X	4118371	tyf
FBgn0026083	FBtr0345713_1414(704)	FBtr0345713	704	X	4118398	tyf
FBgn0026083	FBtr0305183_542(318)	FBtr0305183	318	X	4120032	tyf
FBgn0026083	FBtr0305183_554(330)	FBtr0305183	330	X	4120044	tyf
FBgn0026083	FBtr0305185_43(43)	FBtr0305185	43	X	4120141	tyf
FBgn0026083	FBtr0305185_173(127)	FBtr0305185	127	X	4120225	tyf
FBgn0026083	FBtr0305185_192(141)	FBtr0305185	141	X	4120239	tyf
FBgn0026086	FBtr0070299_81(74)	FBtr0070299	74	X	1773799	Adar
FBgn0026086	FBtr0070299_101(79)	FBtr0070299	79	X	1773804	Adar
FBgn0026086	FBtr0070299_106(84)	FBtr0070299	84	X	1773809	Adar
FBgn0026086	FBtr0070299_126(93)	FBtr0070299	93	X	1773818	Adar
FBgn0026086	FBtr0070299_160(125)	FBtr0070299	125	X	1773850	Adar
FBgn0026086	FBtr0070299_361(233)	FBtr0070299	233	X	1773958	Adar
FBgn0026086	FBtr0070299_573(332)	FBtr0070299	332	X	1774057	Adar
FBgn0026086	FBtr0070300_81(74)	FBtr0070300	74	X	1773799	Adar
FBgn0026086	FBtr0070300_101(79)	FBtr0070300	79	X	1773804	Adar
FBgn0026086	FBtr0070300_106(84)	FBtr0070300	84	X	1773809	Adar
FBgn0026086	FBtr0070300_126(93)	FBtr0070300	93	X	1773818	Adar
FBgn0026086	FBtr0070300_160(125)	FBtr0070300	125	X	1773850	Adar
FBgn0026086	FBtr0070300_361(233)	FBtr0070300	233	X	1773958	Adar
FBgn0026086	FBtr0070300_573(332)	FBtr0070300	332	X	1774057	Adar
FBgn0026086	FBtr0100557_81(74)	FBtr0100557	74	X	1773799	Adar
FBgn0026086	FBtr0100557_101(79)	FBtr0100557	79	X	1773804	Adar
FBgn0026086	FBtr0100557_106(84)	FBtr0100557	84	X	1773809	Adar
FBgn0026086	FBtr0100557_126(93)	FBtr0100557	93	X	1773818	Adar
FBgn0026086	FBtr0100557_160(125)	FBtr0100557	125	X	1773850	Adar
FBgn0026086	FBtr0100557_361(233)	FBtr0100557	233	X	1773958	Adar
FBgn0026086	FBtr0100557_573(332)	FBtr0100557	332	X	1774057	Adar
FBgn0026086	FBtr0305497_81(74)	FBtr0305497	74	X	1773799	Adar
FBgn0026086	FBtr0305497_101(79)	FBtr0305497	79	X	1773804	Adar
FBgn0026086	FBtr0305497_106(84)	FBtr0305497	84	X	1773809	Adar
FBgn0026086	FBtr0305497_126(93)	FBtr0305497	93	X	1773818	Adar
FBgn0026086	FBtr0305497_160(125)	FBtr0305497	125	X	1773850	Adar
FBgn0026086	FBtr0305497_361(233)	FBtr0305497	233	X	1773958	Adar
FBgn0026086	FBtr0305497_573(332)	FBtr0305497	332	X	1774057	Adar
FBgn0026086	FBtr0305498_81(74)	FBtr0305498	74	X	1773799	Adar
FBgn0026086	FBtr0305498_101(79)	FBtr0305498	79	X	1773804	Adar
FBgn0026086	FBtr0305498_106(84)	FBtr0305498	84	X	1773809	Adar
FBgn0026086	FBtr0305498_126(93)	FBtr0305498	93	X	1773818	Adar
FBgn0026086	FBtr0305498_160(125)	FBtr0305498	125	X	1773850	Adar
FBgn0026086	FBtr0305498_361(233)	FBtr0305498	233	X	1773958	Adar
FBgn0026086	FBtr0305498_573(332)	FBtr0305498	332	X	1774057	Adar
FBgn0026086	FBtr0305498_946(573)	FBtr0305498	573	X	1778405	Adar
FBgn0026086	FBtr0305498_959(586)	FBtr0305498	586	X	1778418	Adar
FBgn0026086	FBtr0305498_993(602)	FBtr0305498	602	X	1778434	Adar
FBgn0026086	FBtr0305498_1120(659)	FBtr0305498	659	X	1778491	Adar
FBgn0026086	FBtr0305499_81(74)	FBtr0305499	74	X	1773799	Adar
FBgn0026086	FBtr0305499_101(79)	FBtr0305499	79	X	1773804	Adar
FBgn0026086	FBtr0305499_106(84)	FBtr0305499	84	X	1773809	Adar
FBgn0026086	FBtr0305499_126(93)	FBtr0305499	93	X	1773818	Adar
FBgn0026086	FBtr0305499_160(125)	FBtr0305499	125	X	1773850	Adar
FBgn0026086	FBtr0305499_361(233)	FBtr0305499	233	X	1773958	Adar
FBgn0026086	FBtr0305499_573(332)	FBtr0305499	332	X	1774057	Adar
FBgn0026086	FBtr0305499_946(573)	FBtr0305499	573	X	1778405	Adar
FBgn0026086	FBtr0305499_959(586)	FBtr0305499	586	X	1778418	Adar
FBgn0026086	FBtr0305499_993(602)	FBtr0305499	602	X	1778434	Adar
FBgn0026086	FBtr0305499_1120(659)	FBtr0305499	659	X	1778491	Adar
FBgn0026086	FBtr0305499_1273(733)	FBtr0305499	733	X	1778565	Adar
FBgn0026086	FBtr0305499_1348(762)	FBtr0305499	762	X	1778594	Adar
FBgn0026086	FBtr0307895_81(74)	FBtr0307895	74	X	1773799	Adar
FBgn0026086	FBtr0307895_101(79)	FBtr0307895	79	X	1773804	Adar
FBgn0026086	FBtr0307895_106(84)	FBtr0307895	84	X	1773809	Adar
FBgn0026086	FBtr0307895_126(93)	FBtr0307895	93	X	1773818	Adar
FBgn0026086	FBtr0307895_160(125)	FBtr0307895	125	X	1773850	Adar
FBgn0026086	FBtr0307895_361(233)	FBtr0307895	233	X	1773958	Adar
FBgn0026086	FBtr0307895_573(332)	FBtr0307895	332	X	1774057	Adar
FBgn0026086	FBtr0309962_81(74)	FBtr0309962	74	X	1773799	Adar
FBgn0026086	FBtr0309962_101(79)	FBtr0309962	79	X	1773804	Adar
FBgn0026086	FBtr0309962_106(84)	FBtr0309962	84	X	1773809	Adar
FBgn0026086	FBtr0309962_126(93)	FBtr0309962	93	X	1773818	Adar
FBgn0026086	FBtr0309962_160(125)	FBtr0309962	125	X	1773850	Adar
FBgn0026086	FBtr0309962_361(233)	FBtr0309962	233	X	1773958	Adar
FBgn0026086	FBtr0309962_573(332)	FBtr0309962	332	X	1774057	Adar
FBgn0026086	FBtr0309963_81(74)	FBtr0309963	74	X	1773799	Adar
FBgn0026086	FBtr0309963_101(79)	FBtr0309963	79	X	1773804	Adar
FBgn0026086	FBtr0309963_106(84)	FBtr0309963	84	X	1773809	Adar
FBgn0026086	FBtr0309963_126(93)	FBtr0309963	93	X	1773818	Adar
FBgn0026086	FBtr0309963_160(125)	FBtr0309963	125	X	1773850	Adar
FBgn0026086	FBtr0309963_361(233)	FBtr0309963	233	X	1773958	Adar
FBgn0026086	FBtr0309963_573(332)	FBtr0309963	332	X	1774057	Adar
FBgn0026086	FBtr0309963_968(530)	FBtr0309963	530	X	1775682	Adar
FBgn0026086	FBtr0309965_81(74)	FBtr0309965	74	X	1773799	Adar
FBgn0026086	FBtr0309965_101(79)	FBtr0309965	79	X	1773804	Adar
FBgn0026086	FBtr0309965_106(84)	FBtr0309965	84	X	1773809	Adar
FBgn0026086	FBtr0309965_126(93)	FBtr0309965	93	X	1773818	Adar
FBgn0026086	FBtr0309965_160(125)	FBtr0309965	125	X	1773850	Adar
FBgn0026086	FBtr0309965_361(233)	FBtr0309965	233	X	1773958	Adar
FBgn0026086	FBtr0309965_573(332)	FBtr0309965	332	X	1774057	Adar
FBgn0026086	FBtr0309965_906(533)	FBtr0309965	533	X	1778405	Adar
FBgn0026086	FBtr0309965_919(546)	FBtr0309965	546	X	1778418	Adar
FBgn0026086	FBtr0309965_953(562)	FBtr0309965	562	X	1778434	Adar
FBgn0026086	FBtr0309965_1080(619)	FBtr0309965	619	X	1778491	Adar
FBgn0026086	FBtr0339272_81(74)	FBtr0339272	74	X	1773799	Adar
FBgn0026086	FBtr0339272_101(79)	FBtr0339272	79	X	1773804	Adar
FBgn0026086	FBtr0339272_106(84)	FBtr0339272	84	X	1773809	Adar
FBgn0026086	FBtr0339272_126(93)	FBtr0339272	93	X	1773818	Adar
FBgn0026086	FBtr0339272_160(125)	FBtr0339272	125	X	1773850	Adar
FBgn0026086	FBtr0339272_361(233)	FBtr0339272	233	X	1773958	Adar
FBgn0026086	FBtr0339272_573(332)	FBtr0339272	332	X	1774057	Adar
FBgn0026086	FBtr0339273_81(74)	FBtr0339273	74	X	1773799	Adar
FBgn0026086	FBtr0339273_101(79)	FBtr0339273	79	X	1773804	Adar
FBgn0026086	FBtr0339273_106(84)	FBtr0339273	84	X	1773809	Adar
FBgn0026086	FBtr0339273_126(93)	FBtr0339273	93	X	1773818	Adar
FBgn0026086	FBtr0339273_160(125)	FBtr0339273	125	X	1773850	Adar
FBgn0026086	FBtr0339273_361(233)	FBtr0339273	233	X	1773958	Adar
FBgn0026086	FBtr0339273_573(332)	FBtr0339273	332	X	1774057	Adar
FBgn0026086	FBtr0339274_81(74)	FBtr0339274	74	X	1773799	Adar
FBgn0026086	FBtr0339274_101(79)	FBtr0339274	79	X	1773804	Adar
FBgn0026086	FBtr0339274_106(84)	FBtr0339274	84	X	1773809	Adar
FBgn0026086	FBtr0339274_126(93)	FBtr0339274	93	X	1773818	Adar
FBgn0026086	FBtr0339274_160(125)	FBtr0339274	125	X	1773850	Adar
FBgn0026086	FBtr0339274_361(233)	FBtr0339274	233	X	1773958	Adar
FBgn0026086	FBtr0339274_573(332)	FBtr0339274	332	X	1774057	Adar
FBgn0026086	FBtr0309961_5(5)	FBtr0309961	5	X	1774532	Adar
FBgn0026086	FBtr0309961_17(17)	FBtr0309961	17	X	1774544	Adar
FBgn0026086	FBtr0309961_550(339)	FBtr0309961	339	X	1774866	Adar
FBgn0026086	FBtr0309961_654(380)	FBtr0309961	380	X	1774907	Adar
FBgn0026086	FBtr0309961_669(395)	FBtr0309961	395	X	1774922	Adar
FBgn0026086	FBtr0309961_796(488)	FBtr0309961	488	X	1775015	Adar
FBgn0026086	FBtr0309961_811(503)	FBtr0309961	503	X	1775030	Adar
FBgn0026401	FBtr0111118_111(99)	FBtr0111118	99	2R	4728918	Nipped-B
FBgn0026401	FBtr0111118_220(208)	FBtr0111118	208	2R	4728809	Nipped-B
FBgn0026401	FBtr0111119_111(99)	FBtr0111119	99	2R	4728918	Nipped-B
FBgn0026401	FBtr0111119_220(208)	FBtr0111119	208	2R	4728809	Nipped-B
FBgn0026401	FBtr0111119_226(214)	FBtr0111119	214	2R	4728803	Nipped-B
FBgn0026401	FBtr0301454_111(99)	FBtr0301454	99	2R	4728918	Nipped-B
FBgn0026401	FBtr0301455_111(99)	FBtr0301455	99	2R	4728918	Nipped-B
FBgn0026401	FBtr0301455_220(208)	FBtr0301455	208	2R	4728809	Nipped-B
FBgn0026401	FBtr0301455_226(214)	FBtr0301455	214	2R	4728803	Nipped-B
FBgn0026401	FBtr0301456_111(99)	FBtr0301456	99	2R	4728918	Nipped-B
FBgn0026401	FBtr0301456_220(208)	FBtr0301456	208	2R	4728809	Nipped-B
FBgn0026401	FBtr0334994_111(99)	FBtr0334994	99	2R	4728918	Nipped-B
FBgn0026401	FBtr0334994_220(208)	FBtr0334994	208	2R	4728809	Nipped-B
FBgn0026401	FBtr0334994_226(214)	FBtr0334994	214	2R	4728803	Nipped-B
FBgn0027348	FBtr0346624_191(123)	FBtr0346624	123	2L	14013127	bgm
FBgn0027932	FBtr0079666_88(58)	FBtr0079666	58	2L	8426831	Akap200
FBgn0028622	FBtr0342704_171(87)	FBtr0342704	87	2R	20583504	qsm
FBgn0028622	FBtr0342704_410(235)	FBtr0342704	235	2R	20583356	qsm
FBgn0028734	FBtr0082200_20(18)	FBtr0082200	18	3R	10108324	Fmr1
FBgn0028734	FBtr0301386_20(18)	FBtr0301386	18	3R	10108324	Fmr1
FBgn0028734	FBtr0335049_20(18)	FBtr0335049	18	3R	10108324	Fmr1
FBgn0028734	FBtr0347105_48(46)	FBtr0347105	46	3R	10109562	Fmr1
FBgn0029823	FBtr0290235_27(24)	FBtr0290235	24	X	5915273	CG3011
FBgn0029823	FBtr0290235_132(76)	FBtr0290235	76	X	5915221	CG3011
FBgn0029823	FBtr0290235_181(98)	FBtr0290235	98	X	5915199	CG3011
FBgn0029823	FBtr0290235_366(203)	FBtr0290235	203	X	5915094	CG3011
FBgn0029823	FBtr0290235_502(267)	FBtr0290235	267	X	5915030	CG3011
FBgn0029823	FBtr0290235_741(369)	FBtr0290235	369	X	5914928	CG3011
FBgn0029823	FBtr0070827_14(14)	FBtr0070827	14	X	5916783	CG3011
FBgn0029823	FBtr0070827_93(77)	FBtr0070827	77	X	5916720	CG3011
FBgn0029891	FBtr0100420_187(101)	FBtr0100420	101	X	6683975	Pink1
FBgn0029891	FBtr0100420_959(518)	FBtr0100420	518	X	6684392	Pink1
FBgn0029891	FBtr0070956_231(134)	FBtr0070956	134	X	6683975	Pink1
FBgn0029891	FBtr0070956_902(489)	FBtr0070956	489	X	6684392	Pink1
FBgn0029891	FBtr0070957_231(134)	FBtr0070957	134	X	6683975	Pink1
FBgn0029891	FBtr0070957_809(403)	FBtr0070957	403	X	6684392	Pink1
FBgn0029891	FBtr0100413_231(134)	FBtr0100413	134	X	6683975	Pink1
FBgn0029891	FBtr0100413_902(489)	FBtr0100413	489	X	6684392	Pink1
FBgn0029891	FBtr0100414_231(134)	FBtr0100414	134	X	6683975	Pink1
FBgn0029891	FBtr0100414_809(403)	FBtr0100414	403	X	6684392	Pink1
FBgn0029891	FBtr0100415_231(134)	FBtr0100415	134	X	6683975	Pink1
FBgn0029891	FBtr0100415_911(494)	FBtr0100415	494	X	6684392	Pink1
FBgn0029891	FBtr0100416_231(134)	FBtr0100416	134	X	6683975	Pink1
FBgn0029891	FBtr0100416_911(494)	FBtr0100416	494	X	6684392	Pink1
FBgn0029891	FBtr0100419_231(134)	FBtr0100419	134	X	6683975	Pink1
FBgn0029891	FBtr0100419_1003(551)	FBtr0100419	551	X	6684392	Pink1
FBgn0029891	FBtr0345295_97(37)	FBtr0345295	37	X	6684392	Pink1
FBgn0030228	FBtr0071497_94(77)	FBtr0071497	77	X	10768614	BTBD9
FBgn0030228	FBtr0334456_51(42)	FBtr0334456	42	X	10768614	BTBD9
FBgn0030555	FBtr0073923_850(481)	FBtr0073923	481	X	14237442	Fbxl4
FBgn0030913	FBtr0074578_585(268)	FBtr0074578	268	X	18355923	CG6123
FBgn0030913	FBtr0307553_585(268)	FBtr0307553	268	X	18355923	CG6123
FBgn0031414	FBtr0344662_844(372)	FBtr0344662	372	2L	2312052	eys
FBgn0031414	FBtr0344662_857(377)	FBtr0344662	377	2L	2312057	eys
FBgn0031414	FBtr0344662_878(398)	FBtr0344662	398	2L	2312078	eys
FBgn0031414	FBtr0344662_1098(481)	FBtr0344662	481	2L	2312161	eys
FBgn0031414	FBtr0344662_1132(513)	FBtr0344662	513	2L	2323396	eys
FBgn0031414	FBtr0344662_1165(525)	FBtr0344662	525	2L	2323408	eys
FBgn0031414	FBtr0344662_1368(632)	FBtr0344662	632	2L	2323515	eys
FBgn0031414	FBtr0344662_1448(679)	FBtr0344662	679	2L	2323562	eys
FBgn0031414	FBtr0344662_1454(685)	FBtr0344662	685	2L	2323568	eys
FBgn0031414	FBtr0344662_1459(690)	FBtr0344662	690	2L	2323573	eys
FBgn0031414	FBtr0344662_1560(755)	FBtr0344662	755	2L	2323638	eys
FBgn0031414	FBtr0344663_844(372)	FBtr0344663	372	2L	2312052	eys
FBgn0031414	FBtr0344663_857(377)	FBtr0344663	377	2L	2312057	eys
FBgn0031414	FBtr0344663_878(398)	FBtr0344663	398	2L	2312078	eys
FBgn0031414	FBtr0344663_1098(481)	FBtr0344663	481	2L	2312161	eys
FBgn0031414	FBtr0344663_1132(513)	FBtr0344663	513	2L	2323396	eys
FBgn0031414	FBtr0344663_1165(525)	FBtr0344663	525	2L	2323408	eys
FBgn0031414	FBtr0344663_1368(632)	FBtr0344663	632	2L	2323515	eys
FBgn0031414	FBtr0344663_1448(679)	FBtr0344663	679	2L	2323562	eys
FBgn0031414	FBtr0344663_1454(685)	FBtr0344663	685	2L	2323568	eys
FBgn0031414	FBtr0344663_1459(690)	FBtr0344663	690	2L	2323573	eys
FBgn0031414	FBtr0344663_1560(755)	FBtr0344663	755	2L	2323638	eys
FBgn0031634	FBtr0332480_74(37)	FBtr0332480	37	2L	4835124	Ir25a
FBgn0031634	FBtr0332480_94(52)	FBtr0332480	52	2L	4835109	Ir25a
FBgn0031634	FBtr0332480_143(86)	FBtr0332480	86	2L	4835075	Ir25a
FBgn0031634	FBtr0332480_146(89)	FBtr0332480	89	2L	4835072	Ir25a
FBgn0031634	FBtr0332480_470(297)	FBtr0332480	297	2L	4834864	Ir25a
FBgn0031634	FBtr0332480_664(463)	FBtr0332480	463	2L	4834698	Ir25a
FBgn0031634	FBtr0336960_74(37)	FBtr0336960	37	2L	4835124	Ir25a
FBgn0031634	FBtr0336960_94(52)	FBtr0336960	52	2L	4835109	Ir25a
FBgn0031634	FBtr0336960_143(86)	FBtr0336960	86	2L	4835075	Ir25a
FBgn0031634	FBtr0336960_146(89)	FBtr0336960	89	2L	4835072	Ir25a
FBgn0031759	FBtr0079231_48(47)	FBtr0079231	47	2L	5999454	lid
FBgn0031759	FBtr0079231_178(140)	FBtr0079231	140	2L	5999361	lid
FBgn0031759	FBtr0079231_263(195)	FBtr0079231	195	2L	5999306	lid
FBgn0031759	FBtr0079232_13(12)	FBtr0079232	12	2L	5996773	lid
FBgn0031759	FBtr0307069_48(47)	FBtr0307069	47	2L	5999454	lid
FBgn0031759	FBtr0307070_27(12)	FBtr0307070	12	2L	5997752	lid
FBgn0031759	FBtr0307071_48(47)	FBtr0307071	47	2L	5999454	lid
FBgn0031759	FBtr0307071_178(140)	FBtr0307071	140	2L	5999361	lid
FBgn0031759	FBtr0307071_263(195)	FBtr0307071	195	2L	5999306	lid
FBgn0031759	FBtr0345336_48(47)	FBtr0345336	47	2L	5999454	lid
FBgn0031759	FBtr0345336_178(140)	FBtr0345336	140	2L	5999361	lid
FBgn0031759	FBtr0345336_263(195)	FBtr0345336	195	2L	5999306	lid
FBgn0032840	FBtr0081327_549(270)	FBtr0081327	270	2L	20028185	sNPF
FBgn0033257	FBtr0088780_93(42)	FBtr0088780	42	2R	8091738	CG8713
FBgn0033257	FBtr0088780_197(91)	FBtr0088780	91	2R	8091787	CG8713
FBgn0033257	FBtr0088780_242(105)	FBtr0088780	105	2R	8091801	CG8713
FBgn0033257	FBtr0088780_635(313)	FBtr0088780	313	2R	8092009	CG8713
FBgn0033257	FBtr0088780_896(405)	FBtr0088780	405	2R	8092101	CG8713
FBgn0033257	FBtr0088780_1227(505)	FBtr0088780	505	2R	8095114	CG8713
FBgn0033257	FBtr0088780_1273(531)	FBtr0088780	531	2R	8095140	CG8713
FBgn0033558	FBtr0088246_319(184)	FBtr0088246	184	2R	10833952	CG12344
FBgn0033558	FBtr0088246_348(213)	FBtr0088246	213	2R	10833923	CG12344
FBgn0033558	FBtr0339476_319(184)	FBtr0339476	184	2R	10833952	CG12344
FBgn0033558	FBtr0339476_348(213)	FBtr0339476	213	2R	10833923	CG12344
FBgn0033558	FBtr0339477_91(72)	FBtr0339477	72	2R	10833952	CG12344
FBgn0033558	FBtr0339477_120(101)	FBtr0339477	101	2R	10833923	CG12344
FBgn0033558	FBtr0339478_91(72)	FBtr0339478	72	2R	10833952	CG12344
FBgn0033558	FBtr0339478_120(101)	FBtr0339478	101	2R	10833923	CG12344
FBgn0034012	FBtr0114456_312(140)	FBtr0114456	140	2R	15331465	Hr51
FBgn0034012	FBtr0114456_350(155)	FBtr0114456	155	2R	15331480	Hr51
FBgn0034136	FBtr0087125_15(15)	FBtr0087125	15	2R	16565223	DAT
FBgn0034136	FBtr0087125_188(107)	FBtr0087125	107	2R	16565131	DAT
FBgn0034136	FBtr0087125_194(113)	FBtr0087125	113	2R	16565125	DAT
FBgn0034136	FBtr0087125_324(213)	FBtr0087125	213	2R	16565025	DAT
FBgn0034136	FBtr0087125_342(231)	FBtr0087125	231	2R	16565007	DAT
FBgn0034136	FBtr0330002_15(15)	FBtr0330002	15	2R	16565223	DAT
FBgn0034136	FBtr0330002_188(107)	FBtr0330002	107	2R	16565131	DAT
FBgn0034136	FBtr0330002_194(113)	FBtr0330002	113	2R	16565125	DAT
FBgn0034136	FBtr0330002_324(213)	FBtr0330002	213	2R	16565025	DAT
FBgn0034136	FBtr0330002_342(231)	FBtr0330002	231	2R	16565007	DAT
FBgn0035023	FBtr0343483_126(99)	FBtr0343483	99	2R	24537520	ITP
FBgn0035023	FBtr0290218_22(19)	FBtr0290218	19	2R	24539960	ITP
FBgn0035023	FBtr0290218_310(151)	FBtr0290218	151	2R	24540092	ITP
FBgn0035023	FBtr0290218_431(221)	FBtr0290218	221	2R	24540162	ITP
FBgn0035023	FBtr0290218_439(225)	FBtr0290218	225	2R	24540166	ITP
FBgn0035023	FBtr0290218_445(229)	FBtr0290218	229	2R	24540170	ITP
FBgn0035023	FBtr0290218_449(233)	FBtr0290218	233	2R	24540174	ITP
FBgn0035023	FBtr0290218_593(344)	FBtr0290218	344	2R	24540285	ITP
FBgn0035023	FBtr0290218_637(360)	FBtr0290218	360	2R	24540301	ITP
FBgn0035023	FBtr0290218_659(382)	FBtr0290218	382	2R	24540323	ITP
FBgn0035023	FBtr0290218_792(444)	FBtr0290218	444	2R	24540385	ITP
FBgn0035023	FBtr0290218_1556(697)	FBtr0290218	697	2R	24540638	ITP
FBgn0035023	FBtr0290218_1620(726)	FBtr0290218	726	2R	24540667	ITP
FBgn0035023	FBtr0290218_1739(777)	FBtr0290218	777	2R	24540718	ITP
FBgn0035023	FBtr0290218_1822(857)	FBtr0290218	857	2R	24540798	ITP
FBgn0035023	FBtr0290218_1989(969)	FBtr0290218	969	2R	24540910	ITP
FBgn0035023	FBtr0290219_22(19)	FBtr0290219	19	2R	24539960	ITP
FBgn0035023	FBtr0290219_310(151)	FBtr0290219	151	2R	24540092	ITP
FBgn0035023	FBtr0290219_431(221)	FBtr0290219	221	2R	24540162	ITP
FBgn0035023	FBtr0290219_439(225)	FBtr0290219	225	2R	24540166	ITP
FBgn0035023	FBtr0290219_445(229)	FBtr0290219	229	2R	24540170	ITP
FBgn0035023	FBtr0290219_449(233)	FBtr0290219	233	2R	24540174	ITP
FBgn0035023	FBtr0290219_593(344)	FBtr0290219	344	2R	24540285	ITP
FBgn0035023	FBtr0290219_637(360)	FBtr0290219	360	2R	24540301	ITP
FBgn0035023	FBtr0290219_659(382)	FBtr0290219	382	2R	24540323	ITP
FBgn0035023	FBtr0290219_792(444)	FBtr0290219	444	2R	24540385	ITP
FBgn0035023	FBtr0290219_1556(697)	FBtr0290219	697	2R	24540638	ITP
FBgn0035023	FBtr0290219_1620(726)	FBtr0290219	726	2R	24540667	ITP
FBgn0035023	FBtr0290219_1739(777)	FBtr0290219	777	2R	24540718	ITP
FBgn0035023	FBtr0290219_1822(857)	FBtr0290219	857	2R	24540798	ITP
FBgn0035023	FBtr0290219_1989(969)	FBtr0290219	969	2R	24540910	ITP
FBgn0035023	FBtr0300186_22(19)	FBtr0300186	19	2R	24539960	ITP
FBgn0035023	FBtr0300186_310(151)	FBtr0300186	151	2R	24540092	ITP
FBgn0035023	FBtr0300186_431(221)	FBtr0300186	221	2R	24540162	ITP
FBgn0035023	FBtr0300186_439(225)	FBtr0300186	225	2R	24540166	ITP
FBgn0035023	FBtr0300186_445(229)	FBtr0300186	229	2R	24540170	ITP
FBgn0035023	FBtr0300186_449(233)	FBtr0300186	233	2R	24540174	ITP
FBgn0035023	FBtr0300186_593(344)	FBtr0300186	344	2R	24540285	ITP
FBgn0035023	FBtr0300186_637(360)	FBtr0300186	360	2R	24540301	ITP
FBgn0035023	FBtr0300186_659(382)	FBtr0300186	382	2R	24540323	ITP
FBgn0035023	FBtr0300186_792(444)	FBtr0300186	444	2R	24540385	ITP
FBgn0035023	FBtr0300186_1556(697)	FBtr0300186	697	2R	24540638	ITP
FBgn0035023	FBtr0300186_1620(726)	FBtr0300186	726	2R	24540667	ITP
FBgn0035023	FBtr0300186_1739(777)	FBtr0300186	777	2R	24540718	ITP
FBgn0035023	FBtr0300186_1822(857)	FBtr0300186	857	2R	24540798	ITP
FBgn0035023	FBtr0300186_1989(969)	FBtr0300186	969	2R	24540910	ITP
FBgn0035023	FBtr0300187_1211(638)	FBtr0300187	638	2R	24545670	ITP
FBgn0035802	FBtr0089850_419(143)	FBtr0089850	143	3L	7593234	CG33275
FBgn0035802	FBtr0089849_132(94)	FBtr0089849	94	3L	7605129	CG33275
FBgn0035802	FBtr0089849_393(220)	FBtr0089849	220	3L	7605255	CG33275
FBgn0035802	FBtr0089849_434(245)	FBtr0089849	245	3L	7605280	CG33275
FBgn0035802	FBtr0089849_482(275)	FBtr0089849	275	3L	7605310	CG33275
FBgn0035802	FBtr0089849_562(317)	FBtr0089849	317	3L	7605352	CG33275
FBgn0035802	FBtr0089851_26(26)	FBtr0089851	26	3L	7633475	CG33275
FBgn0035934	FBtr0331823_10(9)	FBtr0331823	9	3L	8904781	TrpA1
FBgn0035934	FBtr0331823_160(123)	FBtr0331823	123	3L	8903737	TrpA1
FBgn0035934	FBtr0331824_10(9)	FBtr0331824	9	3L	8904781	TrpA1
FBgn0035934	FBtr0331824_160(123)	FBtr0331824	123	3L	8903737	TrpA1
FBgn0035934	FBtr0331827_10(9)	FBtr0331827	9	3L	8904781	TrpA1
FBgn0035934	FBtr0331827_160(123)	FBtr0331827	123	3L	8903737	TrpA1
FBgn0036260	FBtr0076020_7(5)	FBtr0076020	5	3L	12175477	Rh7
FBgn0036260	FBtr0076020_56(14)	FBtr0076020	14	3L	12175468	Rh7
FBgn0036260	FBtr0076020_62(20)	FBtr0076020	20	3L	12175462	Rh7
FBgn0036260	FBtr0076020_530(262)	FBtr0076020	262	3L	12175220	Rh7
FBgn0036260	FBtr0076020_767(389)	FBtr0076020	389	3L	12175093	Rh7
FBgn0036260	FBtr0076020_786(396)	FBtr0076020	396	3L	12175086	Rh7
FBgn0036260	FBtr0076020_954(521)	FBtr0076020	521	3L	12168638	Rh7
FBgn0036260	FBtr0076020_1197(672)	FBtr0076020	672	3L	12168487	Rh7
FBgn0036260	FBtr0076020_1207(682)	FBtr0076020	682	3L	12168477	Rh7
FBgn0036340	FBtr0075883_536(347)	FBtr0075883	347	3L	13037168	SRm160
FBgn0036727	FBtr0333690_704(399)	FBtr0333690	399	3L	17470526	CG7589
FBgn0036727	FBtr0333690_719(412)	FBtr0333690	412	3L	17470539	CG7589
FBgn0036727	FBtr0333690_743(436)	FBtr0333690	436	3L	17470563	CG7589
FBgn0036727	FBtr0075221_191(100)	FBtr0075221	100	3L	17470526	CG7589
FBgn0036727	FBtr0075221_206(113)	FBtr0075221	113	3L	17470539	CG7589
FBgn0036727	FBtr0075221_230(137)	FBtr0075221	137	3L	17470563	CG7589
FBgn0036927	FBtr0074908_112(54)	FBtr0074908	54	3L	20000467	CG7433
FBgn0036927	FBtr0074908_134(76)	FBtr0074908	76	3L	20000445	CG7433
FBgn0036927	FBtr0074909_29(26)	FBtr0074909	26	3L	20000336	CG7433
FBgn0036927	FBtr0074909_49(46)	FBtr0074909	46	3L	20000316	CG7433
FBgn0036927	FBtr0074909_63(60)	FBtr0074909	60	3L	20000302	CG7433
FBgn0036927	FBtr0074909_100(84)	FBtr0074909	84	3L	20000278	CG7433
FBgn0036927	FBtr0302049_0(0)	FBtr0302049	0	3L	20000626	CG7433
FBgn0036927	FBtr0302049_8(8)	FBtr0302049	8	3L	20000618	CG7433
FBgn0036927	FBtr0302049_12(12)	FBtr0302049	12	3L	20000614	CG7433
FBgn0036927	FBtr0302049_87(42)	FBtr0302049	42	3L	20000399	CG7433
FBgn0036927	FBtr0302049_106(61)	FBtr0302049	61	3L	20000380	CG7433
FBgn0036927	FBtr0302049_114(64)	FBtr0302049	64	3L	20000377	CG7433
FBgn0036927	FBtr0302049_161(105)	FBtr0302049	105	3L	20000336	CG7433
FBgn0036927	FBtr0302049_181(125)	FBtr0302049	125	3L	20000316	CG7433
FBgn0036927	FBtr0302049_195(139)	FBtr0302049	139	3L	20000302	CG7433
FBgn0036927	FBtr0302049_232(163)	FBtr0302049	163	3L	20000278	CG7433
FBgn0038118	FBtr0082712_17(16)	FBtr0082712	16	3R	13088667	timeout
FBgn0038118	FBtr0082712_64(49)	FBtr0082712	49	3R	13088700	timeout
FBgn0038197	FBtr0082886_170(136)	FBtr0082886	136	3R	14057081	foxo
FBgn0038197	FBtr0082886_354(207)	FBtr0082886	207	3R	14057152	foxo
FBgn0038197	FBtr0082886_401(241)	FBtr0082886	241	3R	14057186	foxo
FBgn0038197	FBtr0082886_421(259)	FBtr0082886	259	3R	14057204	foxo
FBgn0038197	FBtr0082886_427(265)	FBtr0082886	265	3R	14057210	foxo
FBgn0038197	FBtr0082886_697(367)	FBtr0082886	367	3R	14057312	foxo
FBgn0038197	FBtr0082886_711(375)	FBtr0082886	375	3R	14057320	foxo
FBgn0038197	FBtr0082886_806(418)	FBtr0082886	418	3R	14057363	foxo
FBgn0038197	FBtr0082886_864(431)	FBtr0082886	431	3R	14057376	foxo
FBgn0038197	FBtr0305052_247(123)	FBtr0305052	123	3R	14057784	foxo
FBgn0038197	FBtr0305052_293(153)	FBtr0305052	153	3R	14057814	foxo
FBgn0038197	FBtr0305052_351(180)	FBtr0305052	180	3R	14057841	foxo
FBgn0038693	FBtr0301692_94(94)	FBtr0301692	94	3R	19245844	unc79
FBgn0038693	FBtr0301692_124(124)	FBtr0301692	124	3R	19245814	unc79
FBgn0038693	FBtr0301693_94(94)	FBtr0301693	94	3R	19245844	unc79
FBgn0038693	FBtr0301693_124(124)	FBtr0301693	124	3R	19245814	unc79
FBgn0038693	FBtr0301694_94(94)	FBtr0301694	94	3R	19245844	unc79
FBgn0038693	FBtr0301694_124(124)	FBtr0301694	124	3R	19245814	unc79
FBgn0038693	FBtr0344552_94(94)	FBtr0344552	94	3R	19245844	unc79
FBgn0038693	FBtr0344552_124(124)	FBtr0344552	124	3R	19245814	unc79
FBgn0038693	FBtr0344553_94(94)	FBtr0344553	94	3R	19245844	unc79
FBgn0038693	FBtr0344553_124(124)	FBtr0344553	124	3R	19245814	unc79
FBgn0038870	FBtr0084050_19(11)	FBtr0084050	11	3R	21219088	Oga
FBgn0039225	FBtr0339254_76(50)	FBtr0339254	50	3R	24788104	Ets96B
FBgn0039225	FBtr0339254_162(115)	FBtr0339254	115	3R	24788169	Ets96B
FBgn0039225	FBtr0084697_27(12)	FBtr0084697	12	3R	24792373	Ets96B
FBgn0039225	FBtr0084697_54(27)	FBtr0084697	27	3R	24792388	Ets96B
FBgn0039225	FBtr0084697_260(159)	FBtr0084697	159	3R	24792520	Ets96B
FBgn0039225	FBtr0084697_266(165)	FBtr0084697	165	3R	24792526	Ets96B
FBgn0039225	FBtr0084697_527(248)	FBtr0084697	248	3R	24792609	Ets96B
FBgn0040071	FBtr0083257_127(71)	FBtr0083257	71	3R	16225722	tara
FBgn0040071	FBtr0083257_130(74)	FBtr0083257	74	3R	16225725	tara
FBgn0040071	FBtr0083257_240(116)	FBtr0083257	116	3R	16225767	tara
FBgn0040071	FBtr0083257_374(168)	FBtr0083257	168	3R	16225819	tara
FBgn0040071	FBtr0083257_632(267)	FBtr0083257	267	3R	16225918	tara
FBgn0040071	FBtr0083257_1244(547)	FBtr0083257	547	3R	16226198	tara
FBgn0040071	FBtr0083257_1445(647)	FBtr0083257	647	3R	16226298	tara
FBgn0040071	FBtr0083258_306(172)	FBtr0083258	172	3R	16242988	tara
FBgn0040071	FBtr0083258_596(277)	FBtr0083258	277	3R	16243093	tara
FBgn0040071	FBtr0083258_630(296)	FBtr0083258	296	3R	16243112	tara
FBgn0040382	FBtr0070137_182(101)	FBtr0070137	101	X	759695	CG5273
FBgn0040382	FBtr0070137_214(118)	FBtr0070137	118	X	759712	CG5273
FBgn0040382	FBtr0070137_317(155)	FBtr0070137	155	X	759749	CG5273
FBgn0041100	FBtr0078318_92(50)	FBtr0078318	50	3L	21196803	park
FBgn0041188	FBtr0083099_255(194)	FBtr0083099	194	3R	15408617	Atx2
[truncated: 1,008 more rows]
