# Supplementary material for: Upstream open reading frames dynamically modulate CLOCK protein translation to regulate circadian rhythms and sleep
Source: PLoS Biol. 2025 May 12;23(5):e3003173. doi: 10.1371/journal.pbio.3003173 (PMC12121920; doi:10.1371/journal.pbio.3003173)
Supplement: S5 Table — (XLSX) [file pbio.3003173.s033.xlsx]

## Sheet: Sheet1
Free-running locomotor rhythm of Clk-uORF-KO flies.
	WT male			WT female			Clk-uORF-KO male			Clk-uORF-KO female
	mean value	SE	n	mean value	SE	n	mean value	SE	n	mean value	SE	n
Period (hr)	24	0.253	29	24.19	0.137	26	22.83	0.211	23	22.65	0.086	24
Power	33.89	4.455	29	68	8.049	26	21.41	4.888	23	98.8	11.82	24
*SE, standard error.
