# Supplementary material for: Upstream open reading frames dynamically modulate CLOCK protein translation to regulate circadian rhythms and sleep
Source: PLoS Biol. 2025 May 12;23(5):e3003173. doi: 10.1371/journal.pbio.3003173 (PMC12121920; doi:10.1371/journal.pbio.3003173)
Supplement: S6 Table — (CSV) [file pbio.3003173.s034.csv]

gene_id
FBgn0000092
FBgn0023178
FBgn0024944
FBgn0032048
FBgn0041723
FBgn0000273
FBgn0000546
FBgn0001233
FBgn0003068
FBgn0003380
FBgn0004168
FBgn0011204
FBgn0013303
FBgn0014396
FBgn0016122
FBgn0023076
FBgn0023094
FBgn0025394
FBgn0025680
FBgn0025777
FBgn0026401
FBgn0027348
FBgn0028734
FBgn0030228
FBgn0030555
FBgn0033257
FBgn0033528
FBgn0035187
FBgn0039225
FBgn0053527
FBgn0260499
FBgn0261268
FBgn0261953
FBgn0262103
FBgn0262381
FBgn0262411
FBgn0262593
FBgn0263220
FBgn0263397
FBgn0263490
FBgn0265784
FBgn0266076
FBgn0266137
FBgn0266418
FBgn0266568
FBgn0283499
FBgn0286723
FBgn0287831
FBgn0003310
FBgn0004244
FBgn0004635
FBgn0034136
FBgn0035023
FBgn0036927
FBgn0260753
FBgn0001218
FBgn0002719
FBgn0003301
FBgn0003386
FBgn0004101
FBgn0005585
FBgn0010014
FBgn0010015
FBgn0011826
FBgn0015222
FBgn0015269
FBgn0015614
FBgn0031275
FBgn0031604
FBgn0032021
FBgn0032022
FBgn0032023
FBgn0032420
FBgn0032421
FBgn0032422
FBgn0032725
FBgn0032897
FBgn0032899
FBgn0032900
FBgn0033724
FBgn0033872
FBgn0033911
FBgn0036046
FBgn0036146
FBgn0036198
FBgn0036697
FBgn0038839
FBgn0040071
FBgn0040344
FBgn0044048
FBgn0044050
FBgn0051675
FBgn0051676
FBgn0051813
FBgn0083975
FBgn0086370
FBgn0260866
FBgn0261277
FBgn0261284
FBgn0261874
FBgn0261875
FBgn0261876
FBgn0261877
FBgn0261878
FBgn0261879
FBgn0265193
FBgn0266347
FBgn0267912
FBgn0285955
FBgn0000052
FBgn0003218
FBgn0029823
FBgn0038147
FBgn0005672
FBgn0026323
FBgn0050446
FBgn0086782
FBgn0011582
FBgn0010329
FBgn0036449
FBgn0030608
FBgn0001122
FBgn0001123
FBgn0001104
FBgn0000404
FBgn0017551
FBgn0000229
FBgn0003256
FBgn0260964
FBgn0027575
FBgn0027109
FBgn0037408
FBgn0028675
FBgn0038880
FBgn0029768
FBgn0036713
FBgn0264386
FBgn0040505
FBgn0044051
FBgn0044047
FBgn0044046
FBgn0033313
FBgn0015591
FBgn0026086
FBgn0038975
FBgn0261929
FBgn0000108
FBgn0026439
FBgn0035934
FBgn0005632
FBgn0030600
FBgn0260972
FBgn0002778
FBgn0028425
FBgn0027601
FBgn0266429
FBgn0039595
FBgn0004573
FBgn0053517
FBgn0035538
FBgn0038063
FBgn0038980
FBgn0038541
FBgn0037684
FBgn0031860
FBgn0010399
FBgn0053513
FBgn0038139
FBgn0037976
FBgn0000038
FBgn0004118
FBgn0000036
FBgn0000039
FBgn0034996
FBgn0004622
FBgn0004841
FBgn0052547
FBgn0038199
FBgn0050106
FBgn0033058
FBgn0051760
FBgn0023000
FBgn0045443
FBgn0028956
FBgn0031770
FBgn0264810
FBgn0042201
FBgn0033932
FBgn0038201
FBgn0024836
FBgn0039396
FBgn0013334
FBgn0004575
FBgn0003360
FBgn0037912
FBgn0019985
FBgn0030904
FBgn0015282
FBgn0261588
FBgn0261836
FBgn0259246
FBgn0039883
FBgn0046704
FBgn0011656
FBgn0261787
FBgn0037327
FBgn0034948
FBgn0033638
FBgn0034644
FBgn0031535
FBgn0014388
FBgn0022774
FBgn0041096
FBgn0010323
FBgn0259216
FBgn0015808
FBgn0011296
FBgn0032618
FBgn0036196
FBgn0261988
FBgn0011604
FBgn0001991
FBgn0003495
FBgn0262473
FBgn0020238
FBgn0041188
FBgn0034331
FBgn0039260
FBgn0002930
FBgn0034476
FBgn0035976
FBgn0038881
FBgn0043362
FBgn0034366
FBgn0038693
FBgn0259243
FBgn0037261
FBgn0030871
FBgn0043005
FBgn0040078
FBgn0032484
FBgn0035016
FBgn0266557
FBgn0025743
FBgn0038608
FBgn0051414
FBgn0039915
FBgn0032593
FBgn0002413
FBgn0037913
FBgn0010051
FBgn0066101
FBgn0051092
FBgn0000414
FBgn0029950
FBgn0259168
FBgn0035666
FBgn0031974
FBgn0031935
FBgn0031726
FBgn0053087
FBgn0261260
FBgn0019952
FBgn0086365
FBgn0035179
FBgn0038320
FBgn0261283
FBgn0052000
FBgn0250785
FBgn0086448
FBgn0266438
FBgn0038763
FBgn0034346
FBgn0035435
FBgn0033187
FBgn0034649
FBgn0039747
FBgn0028978
FBgn0030718
FBgn0036568
FBgn0034475
FBgn0039003
FBgn0259245
FBgn0000212
FBgn0261885
FBgn0011715
FBgn0040283
FBgn0015615
FBgn0260987
FBgn0069973
FBgn0030625
FBgn0014455
FBgn0283658
FBgn0025631
FBgn0083963
FBgn0263916
FBgn0035028
FBgn0005626
FBgn0000008
FBgn0000119
FBgn0000241
FBgn0000382
FBgn0000464
FBgn0000547
FBgn0000568
FBgn0000606
FBgn0000709
FBgn0001085
FBgn0001311
FBgn0001624
FBgn0001965
FBgn0001987
FBgn0002643
FBgn0003041
FBgn0003175
FBgn0003261
FBgn0003346
FBgn0003862
FBgn0004369
FBgn0004449
FBgn0004577
FBgn0004611
FBgn0004876
FBgn0010113
FBgn0010382
FBgn0010473
FBgn0010660
FBgn0010750
FBgn0011260
FBgn0011589
FBgn0011592
FBgn0011704
FBgn0013469
FBgn0013725
FBgn0013997
FBgn0014135
FBgn0015600
FBgn0016694
FBgn0019624
FBgn0020294
FBgn0020299
FBgn0020370
FBgn0023407
FBgn0023479
FBgn0024189
FBgn0024740
FBgn0025693
FBgn0026077
FBgn0026411
FBgn0026620
FBgn0028369
FBgn0028387
FBgn0028480
FBgn0028490
FBgn0028582
FBgn0029137
FBgn0029723
FBgn0029941
FBgn0030114
FBgn0030894
FBgn0031003
FBgn0031805
FBgn0031834
FBgn0031865
FBgn0031879
FBgn0032010
FBgn0032166
FBgn0032265
FBgn0032330
FBgn0032363
FBgn0032414
FBgn0032783
FBgn0033095
FBgn0033252
FBgn0033450
FBgn0033788
FBgn0033793
FBgn0034221
FBgn0034286
FBgn0034361
FBgn0034420
FBgn0034426
FBgn0034859
FBgn0034956
FBgn0034957
FBgn0035298
FBgn0035331
FBgn0035488
FBgn0035612
FBgn0035793
FBgn0035954
FBgn0035975
FBgn0036150
FBgn0036202
FBgn0036278
FBgn0036279
FBgn0036285
FBgn0036290
FBgn0036302
FBgn0036360
FBgn0036361
FBgn0036364
FBgn0036398
FBgn0036544
FBgn0036659
FBgn0036793
FBgn0036799
FBgn0036801
FBgn0036862
FBgn0037085
FBgn0037107
FBgn0037265
FBgn0037275
FBgn0037956
FBgn0037963
FBgn0038511
FBgn0039219
FBgn0039257
FBgn0039265
FBgn0039266
FBgn0039323
FBgn0039536
FBgn0039584
FBgn0039620
FBgn0039738
FBgn0039938
FBgn0040571
FBgn0041150
FBgn0041160
FBgn0042119
FBgn0045479
FBgn0050015
FBgn0050072
FBgn0050073
FBgn0050183
FBgn0050372
FBgn0051102
FBgn0051221
FBgn0051343
FBgn0051368
FBgn0051386
FBgn0051713
FBgn0051774
FBgn0052057
FBgn0052103
FBgn0052111
FBgn0052121
FBgn0052201
FBgn0052206
FBgn0052373
FBgn0052392
FBgn0052666
FBgn0053207
FBgn0053970
FBgn0063667
FBgn0066365
FBgn0083956
FBgn0085382
FBgn0085383
FBgn0085386
FBgn0085399
FBgn0085424
FBgn0085427
FBgn0085480
FBgn0085481
FBgn0086361
FBgn0086655
FBgn0086906
FBgn0243486
FBgn0250906
FBgn0259162
FBgn0259170
FBgn0259228
FBgn0259234
FBgn0259984
FBgn0259994
FBgn0260642
FBgn0260941
FBgn0260943
FBgn0260945
FBgn0261090
FBgn0261293
FBgn0261549
FBgn0261565
FBgn0261788
FBgn0262542
FBgn0262869
FBgn0262875
FBgn0263131
FBgn0263233
FBgn0263234
FBgn0263289
FBgn0263346
FBgn0263511
FBgn0263593
FBgn0263968
FBgn0263998
FBgn0264272
FBgn0264384
FBgn0264442
FBgn0264460
FBgn0264490
FBgn0264493
FBgn0264542
FBgn0264599
FBgn0264815
FBgn0264857
FBgn0264895
FBgn0264953
FBgn0265002
FBgn0265084
FBgn0265276
FBgn0265457
FBgn0265487
FBgn0265597
FBgn0266354
FBgn0266359
FBgn0266411
FBgn0266521
FBgn0266525
FBgn0266579
FBgn0266719
FBgn0267033
FBgn0267286
FBgn0267336
FBgn0267487
FBgn0267573
FBgn0267624
FBgn0267668
FBgn0267964
FBgn0267978
FBgn0268063
FBgn0284408
FBgn0285963
