# Supplementary material for: Upstream open reading frames dynamically modulate CLOCK protein translation to regulate circadian rhythms and sleep
Source: PLoS Biol. 2025 May 12;23(5):e3003173. doi: 10.1371/journal.pbio.3003173 (PMC12121920; doi:10.1371/journal.pbio.3003173)
Supplement: S7 Table — (XLSX) [file pbio.3003173.s035.xlsx]

## Sheet: Supplementary Data 5 summary
Rhythmically expressed genes inferred from RNA-seq data by MetaCycle
Name	Description
gene	Flybase (dm6) gene id
ARS_pvalue	P value by ARS
ARS_BH.Q	Benjamini-Hochberg q value by ARS
ARS_period	Period by ARS
ARS_adjphase	Adjusted phase by ARS
ARS_amplitude	Amplitude by ARS
JTK_pvalue	P value by JTK
JTK_BH.Q	Benjamini-Hochberg q value by JTK
JTK_period	Period by JTK
JTK_adjphase	Adjusted phase by JTK
JTK_amplitude	Amplitude by JTK
meta2d_pvalue	P value incorparated by MetaCycle
meta2d_BH.Q	Benjamini-Hochberg q value by MetaCycle
meta2d_period	Period by MetaCycle
meta2d_phase	Phase by MetaCycle
meta2d_Base	Base by MetaCycle
meta2d_AMP	Amplitude by MetaCycle
meta2d_rAMP	Relative amplitude by MetaCycle
The following columns are the normalized reads counts in each samples:
ZT	Zeitgeber times
CS_F	WT female
Clk_F	Mutant female
CS_M	WT male
Clk_M	Mutant male
rep	Replicate

## Sheet: WT female
gene	ARS_pvalue	ARS_BH.Q	ARS_period	ARS_adjphase	ARS_amplitude	JTK_pvalue	JTK_BH.Q	JTK_period	JTK_adjphase	JTK_amplitude	meta2d_pvalue	meta2d_BH.Q	meta2d_period	meta2d_phase	meta2d_Base	meta2d_AMP	meta2d_rAMP	ZT0_CS_F_rep1	ZT0_CS_F_rep2	ZT0_CS_F_rep3	ZT4_CS_F_rep1	ZT4_CS_F_rep2	ZT4_CS_F_rep3	ZT8_CS_F_rep1	ZT8_CS_F_rep2	ZT8_CS_F_rep3	ZT12_CS_F_rep1	ZT12_CS_F_rep2	ZT12_CS_F_rep3	ZT16_CS_F_rep1	ZT16_CS_F_rep2	ZT16_CS_F_rep3	ZT20_CS_F_rep1	ZT20_CS_F_rep2	ZT20_CS_F_rep3
FBgn0000008	0.0330221	0.116988	24	12.7622	50.8542	0.143134	0.293672	24	16	21.7688	0.0300353	0.0780528	24	14.3811	786.449	105.368	0.133979	804.753	759.65	800.477	727.587	741.395	763.154	848.318	778.204	773.327	835.784	789.593	835.539	834.493	887.773	876.383	751.745	690.68	657.228
FBgn0000017	0.156352	0.346939	24	20.9967	68.8299	0.114969	0.249104	24	22	60.9606	0.0902152	0.196364	24	21.4983	3707.86	68.9738	0.018602	3784.72	3745.56	3706.67	3699.73	3613.24	3453.45	3623.68	3533.61	3683.48	3682.35	3794.24	3805.67	3668.58	3709.89	3659.83	3725.62	3908.89	3942.32
FBgn0000018	0.117352	0.28606	24	11.0698	12.9197	0.264143	0.470234	24	10	5.25509	0.138679	0.278595	24	10.5349	160.148	12.9642	0.0809512	143.86	158.077	159.229	176.415	151.262	136.242	168.616	173.511	179.086	170.631	161.712	159.586	191.349	175.849	154.3	108.918	145.798	168.225
FBgn0000024	0.0467424	0.150868	24	22.3761	375.03	0.0724339	0.174944	24	0	421.924	0.0226444	0.0617587	24	23.188	5378.73	390.336	0.0725703	5980.48	6005.84	5986.79	5270.52	5488.03	4557.21	5197.78	5236.51	5358.34	5282.4	5169.79	5386.28	4733.75	4482.56	5144.34	5792.92	5760.64	5982.97
FBgn0000028	0.433374	0.653434	24	20.4831	17.9908	1	1	24	22	23.7867	0.795741	1	24	21.2416	397.102	18.0489	0.0454515	429.418	447.886	426.777	409.642	345.132	310.001	388.55	387.543	437.54	376	365.349	411.671	393.328	345.304	438.696	461.298	371.414	402.278
FBgn0000032	0.4845	0.696096	24	18.4512	7.37416	1	1	24	22	6.80332	0.835587	1	24	20.2256	298.181	7.01513	0.0235264	295.292	302.982	313.042	304.989	307.85	249.778	279.631	298.19	289.998	319.805	295.473	285.628	305.095	319.726	296.498	323.55	277.762	301.97
FBgn0000036	0.397424	0.619823	24	9.54227	52.8246	0.216908	0.405276	24	6	99.1334	0.297495	0.514286	24	7.77114	1006.77	54.6887	0.0543212	1008.1	1105.44	1186.09	1143.21	1075.88	830.288	1029.5	1091.98	1155.92	976.784	1097.05	1143.53	817.484	754.554	1055.9	893.766	855.635	900.684
FBgn0000037	0.54955	0.745204	24	18.465	35.6176	1	1	24	22	19.0479	0.878541	1	24	20.2325	2390.87	35.4897	0.0148438	2550.55	2484.23	2448.01	2385.09	2269.99	2144.34	2338.63	2387.6	2447.17	2421.52	2483.57	2431.4	2283.43	2360.64	2349.8	2469.87	2390.24	2389.63
FBgn0000038	0.535277	0.734684	24	21.2608	193.992	1	1	24	22	222.562	0.869809	1	24	21.6304	7203.71	195.839	0.0271858	7383.39	7182.64	7923.53	7185.17	6797.19	5975.9	6839.95	7150.33	7443.27	7081.68	7110.33	7803.44	6834.34	6392.39	7645.41	7749.17	7425.08	7743.59
FBgn0000039	0.388441	0.611998	24	9.77905	22.4758	0.542922	0.813145	24	8	38.0392	0.539128	0.80878	24	8.88952	1001.34	23.2775	0.0232464	962.675	958.344	1042.03	1050.52	1084.4	1013.92	1035.79	928.857	993.115	1010.5	1041.14	1070.34	1029.03	1008.2	911.681	950.36	984.406	948.749
FBgn0000042	0.0397931	0.134032	24	12.7911	1320.65	0.0724339	0.174944	24	16	755.221	0.0197417	0.0551833	24	14.3956	14740.8	2791.79	0.189392	14535.3	13762.6	14013.2	13575	14123.8	14410.1	14946.1	14265.3	14382.9	15836	15696	15200.3	17071.5	18495.1	17226.1	12402.7	12668.5	12723.5
FBgn0000043	0.0500998	0.158644	24	12.5009	37.5386	0.264143	0.470234	24	12	38.094	0.0704685	0.159796	24	12.2505	733.796	47.8109	0.0651556	771.222	702.566	743.068	687.719	720.091	695.033	687.033	741.839	748.906	813.305	797.579	787.765	710.116	823.828	728.134	680.201	694.937	674.991
FBgn0000044	0.000267485	0.00324294	24	22.4126	1386.82	0.000265156	0.00244731	24	22	897.191	1.23847e-06	1.44258e-05	24	22.2063	20381.6	1388.88	0.068144	20992.8	20911.2	20653.2	20407.3	20522.6	21300.2	18860.9	18480.5	18371.6	20057.8	19630	19899.4	19765.3	21071	18873	22314.2	22693.5	22063.6
FBgn0000045	0.0219384	0.0860392	24	8.44953	430.295	1.70575e-06	7.26682e-05	24	8	247.833	6.77366e-07	8.69334e-06	24	8.22477	982.775	497.014	0.505726	899.939	863.937	877.384	997.692	937.397	989.238	2243.33	1977.2	2065.6	730.544	739.682	722.711	636.766	644.781	634.344	615.064	544.882	569.458
FBgn0000046	0.179046	0.380329	24	1.60767	82.6202	0.542922	0.813145	24	6	116.936	0.323791	0.549727	24	3.80384	1659.67	212.853	0.128251	1723.08	1771.78	1624.78	1668.47	1655.36	1793.86	1788.8	1808.88	1855.98	1432.48	1409.49	1475.92	1511.65	1695.61	1502.66	1736.28	1728.3	1690.61
FBgn0000047	0.192328	0.398198	24	7.78947	9.54925	0.0196038	0.0642201	24	8	14.5527	0.0248111	0.0666604	24	7.89473	74.9955	12.1096	0.161471	87.6143	72.4522	70.4073	80.7323	86.2831	80.9556	94.2575	83.1192	93.6133	107.283	73.8684	71.1529	47.8372	53.2877	37.3144	60.8658	85.1378	63.7375
FBgn0000052	0.197432	0.404879	24	11.5901	57.5454	0.542922	0.813145	24	10	66.1153	0.346562	0.580284	24	10.795	1983.74	58.6625	0.0295717	2010.8	2018.78	2063.48	1965.48	1961.08	2109.78	2021.3	1887.85	1904.83	2131.35	2111.24	2178.3	1948.57	1943.94	1855.63	1816.36	1850.68	1927.8
FBgn0000053	0.0459121	0.148877	24	21.9162	79.5348	0.0196038	0.0642201	24	0	94.1838	0.00721216	0.0236516	24	22.9581	2501.09	80.2041	0.0320676	2683.59	2601.69	2658.15	2497.72	2497.95	2530.36	2447.55	2402.15	2364.75	2511.44	2579.4	2479.17	2339.77	2486.4	2272.14	2532.87	2586.06	2548.46
FBgn0000054	0.213682	0.425364	24	21.6857	46.3799	0.457887	0.715482	24	0	30.2147	0.325267	0.551521	24	22.8428	1045.26	45.89	0.0439028	1001.61	1084.59	1126.52	1139.22	1124.88	1035.64	1061.97	981.846	972.764	922.632	967.276	904.659	1150.22	1146.75	1115.4	984.53	1052.52	1041.74
FBgn0000055	0.0961625	0.250251	24	8.75501	11.4918	0.0146668	0.0523318	24	6	14.4701	0.0106681	0.0328319	24	7.3775	53.9465	14.4795	0.268404	59.4912	54.888	69.3241	54.8182	72.4352	35.5415	69.1222	70.6513	94.6308	58.2392	66.8808	55.9059	31.8914	21.3151	37.3144	50.1876	26.6056	41.7951
FBgn0000057	0.443307	0.66244	24	22.7699	19.9207	0.114969	0.249104	24	2	25.587	0.202673	0.378679	24	0.38495	760.292	24.2703	0.0319223	855.591	828.809	726.82	751.508	791.461	810.543	810.615	759.502	724.485	690.696	742.677	718.645	692.044	837.683	705.947	756.017	721.543	760.671
FBgn0000063	0.254499	0.476189	24	10.3621	6.30574	0.639746	0.926202	24	10	5.0635	0.458347	0.716687	24	10.1811	61.4188	6.30586	0.10267	64.8994	53.7902	61.7418	68.7719	60.7177	60.223	77.5006	51.9495	64.1047	82.761	51.9075	76.2353	38.2697	70.3398	63.5353	59.7979	42.5689	56.4234
FBgn0000064	0.116206	0.284699	24	7.897	498.452	0.000942737	0.0065177	24	6	891.301	0.00110857	0.00475574	24	6.9485	19532	721.227	0.0369254	19863.6	19992.4	19723.8	20400.3	20946.6	21117.6	20663.3	19272.2	19580.4	20315.3	19676.9	19892.3	17513.7	19199.6	18011.7	18253.3	18345.1	18807.8
FBgn0000075	0.180772	0.382783	24	16.5845	7.91863	0.000167488	0.00175738	24	18	31.695	0.000345315	0.00176729	24	17.2923	68.3482	17.7392	0.259542	53.0012	31.835	45.494	42.8579	46.8698	48.3759	47.1288	56.1055	42.7365	90.9349	83.8506	67.0871	96.7374	102.312	104.884	90.7647	91.5231	87.7697
FBgn0000077	0.881086	0.944526	24	5.57514	2.60987	1	1	24	8	3.73014	0.992632	1	24	6.78757	208.355	4.03108	0.0193472	209.842	217.356	177.643	210.303	222.632	227.07	205.272	207.798	197.402	207.413	197.648	226.673	207.294	227.006	182.538	199.682	200.074	226.738
FBgn0000078	2.78923e-05	0.000599685	24	21.3154	83.6403	0.000167488	0.00175738	24	0	69.1256	9.42818e-08	1.69781e-06	24	22.6577	288.773	79.9941	0.277013	430.5	387.509	371.534	282.065	292.936	358.376	194.799	164.16	163.823	237.044	251.552	250.052	285.96	326.121	274.311	294.718	304.368	328.092
FBgn0000079	0.00183569	0.0133758	24	20.6548	18.0658	0.319437	0.542236	24	2	1.81017	0.00495	0.0171886	24	23.3274	13.1965	14.7755	1.11965	56.2462	63.6701	68.2409	1.99339	4.26089	6.91084	3.14192	2.07798	4.07014	3.06522	2.99466	5.08235	1.06305	3.19726	3.02549	6.40692	0	2.08976
FBgn0000083	0.000406316	0.00437813	24	11.0179	325.097	0.0146668	0.0523318	24	12	290.382	7.76536e-05	0.000499568	24	11.509	3870.54	358.334	0.0925799	3607.33	3691.77	3711.01	3895.08	3910.43	4026.06	4022.7	3966.87	3975.51	4327.07	4014.85	4028.27	4194.79	4180.95	4051.13	3267.53	3471.49	3326.89
FBgn0000084	0.461473	0.677053	24	11.0351	96.9697	0.639746	0.926202	24	10	121.965	0.655405	0.932331	24	10.5176	3331.18	97.2104	0.029182	3412.63	3223.02	3101.17	3328.96	3416.17	3816.76	3362.9	3151.26	3179.8	3358.46	3593.6	3392.98	3275.25	3846.31	3170.71	3156.48	3076.67	3098.06
FBgn0000092	4.9626e-05	0.000898934	24	10.6278	10.9761	3.70728e-05	0.000603794	24	12	10.4148	3.88443e-08	8.12376e-07	24	11.3139	24.2784	11.6521	0.479936	17.3065	14.2709	11.9151	20.9306	19.174	24.6816	25.1353	42.5986	28.491	31.674	37.9324	31.5106	37.2067	26.6438	26.2209	13.8817	14.8991	12.5385
FBgn0000097	0.0547152	0.169148	24	19.4006	49.1473	0.319437	0.542236	24	18	6.60446	0.0882085	0.192802	24	18.7003	1174.41	81.4865	0.069385	1243.91	1281.09	1309.58	1096.36	1093.98	1079.08	1181.36	1126.27	1158.97	1118.81	1158.93	1185.2	1179.98	1227.75	1206.16	1173.53	1198.31	1120.11
FBgn0000100	0.229401	0.44563	24	9.44119	811.367	0.0567847	0.145512	24	8	699.478	0.0695714	0.158308	24	8.72059	29856.1	864.094	0.028942	29544.4	29694.4	28256.1	30459	30013.7	33672.6	31778.4	29977	29827	29833.8	29491.4	29158.5	30712.5	31737.1	29024.5	27511.3	28623.3	28094.7
FBgn0000108	0.10119	0.258868	24	20.9518	658.515	0.457887	0.715482	24	22	684.502	0.188665	0.357367	24	21.4759	15457.1	661.08	0.0427687	16655.4	16513.6	16721.2	14431.1	14526.5	13503.8	15231	14838.9	15508.3	15209.6	15718	15893.5	14535.1	14643.5	15202.1	16713.5	16159.2	16223.8
FBgn0000109	0.0701779	0.201805	24	23.798	13.2647	0.0339928	0.0986445	24	0	16.4799	0.0167902	0.0482824	24	23.899	191.949	14.7467	0.0768261	180.637	216.259	207.972	201.332	201.327	216.211	176.995	178.706	190.279	159.391	168.699	211.426	179.655	181.178	181.529	182.597	219.23	201.661
FBgn0000114	0.175383	0.375074	24	20.5079	50.6467	0.749267	1	24	2	33.341	0.398095	0.644829	24	23.254	1404.97	40.0197	0.0284844	1584.63	1598.34	1604.2	1377.43	1390.12	1304.17	1401.3	1420.3	1406.23	1358.91	1315.66	1456.6	1310.74	1380.15	1322.14	1399.91	1231.31	1427.3
FBgn0000115	0.185575	0.389345	24	9.92572	21.3093	0.542922	0.813145	24	10	20.2082	0.331989	0.560544	24	9.96286	441.434	21.3325	0.0483255	432.663	387.509	394.281	494.361	461.242	449.205	491.186	460.273	420.242	435.261	427.239	438.099	506.011	452.945	458.866	419.653	385.249	431.534
FBgn0000116	0.502476	0.709605	24	1.21571	754.876	1	1	24	0	1092.13	0.848284	1	24	0.607854	37212.4	1057.63	0.0284214	37186.3	35952.7	35779.9	37698	38234.1	41880.7	36889.3	34926.7	34622.7	38440.9	37775.7	37095.1	35689.7	37360	34235.4	38541.9	39285.8	38228.9
FBgn0000117	0.000171984	0.00231712	24	21.8015	367.734	0.000167488	0.00175738	24	22	280.013	5.28942e-07	7.04389e-06	24	21.9008	8791.65	367.513	0.0418025	9214.64	9149.83	9001.31	8620.41	8773.18	8996.93	8330.27	8444.91	8311.23	8818.64	8552.76	8535.3	8680.85	8921.43	8454.22	9295.38	9308.75	8839.66
FBgn0000119	0.609845	0.788063	24	16.078	12.525	1	1	24	18	14.4279	0.911444	1	24	17.039	936.47	29.0509	0.0310217	912.919	966.029	968.372	926.926	919.288	899.397	908.014	919.507	906.624	976.784	1027.17	918.889	992.887	903.759	897.562	938.614	933.323	940.39
FBgn0000120	0.000878483	0.00776542	24	10.9165	8266.35	0.000942737	0.0065177	24	12	9374.44	1.2426e-05	0.000101459	24	11.4582	135936	8959.68	0.065911	126898	125365	123161	131193	132535	141513	142057	137980	135698	145379	143363	139793	145359	149903	141253	127670	131194	126536
FBgn0000121	8.9423e-05	0.00141874	24	20.9144	13297.8	0.000167488	0.00175738	24	20	15757.7	2.84819e-07	4.24698e-06	24	20.4572	189636	14643.2	0.0772173	200235	196489	192582	177766	179318	189787	178620	173375	171747	181470	178172	177253	205606	208954	198087	199191	203224	201567
FBgn0000139	0.651268	0.81545	24	21.9682	9.10789	1	1	24	0	11.206	0.930554	1	24	22.9841	609.552	9.4638	0.0155258	599.238	618.039	570.841	628.914	648.721	627.899	545.646	569.367	602.381	608.957	607.917	621.064	660.153	616.006	584.928	635.353	622.57	603.939
FBgn0000140	0.0650421	0.190308	24	20.3472	6.46677	1	1	24	22	3.18091	0.242784	0.437287	24	21.1736	9.75635	6.60427	0.67692	31.3681	27.444	27.0797	0.996695	2.13045	2.96179	4.18922	8.31192	8.14028	9.19566	6.98755	11.1812	0	7.46028	5.04248	6.40692	0	16.718
FBgn0000146	0.0708057	0.202873	24	20.2274	5.32432	1	1	24	0	4.59449	0.258286	0.460521	24	22.1137	20.8868	4.69384	0.224727	40.0213	37.3238	35.7453	19.9339	18.1088	19.7453	9.42575	22.8578	17.2981	24.5218	19.9644	18.2965	20.1979	10.6575	13.1105	26.6955	6.38533	15.6732
FBgn0000147	0.277959	0.50371	24	13.3302	4.02811	1	1	24	6	3.35167	0.633825	0.9099	24	9.66509	27.234	2.36143	0.086709	38.9397	38.4216	23.8302	24.9174	43.6742	21.7198	29.3246	22.8578	20.3507	35.7609	32.9413	32.5271	32.9545	18.1178	28.2379	20.2886	14.8991	10.4488
FBgn0000150	0.558199	0.750244	24	9.66219	143.077	0.542922	0.813145	24	8	178.862	0.664858	0.940945	24	8.8311	8431.28	149.206	0.0176967	8747.36	8553.75	8064.35	8146.98	8777.44	9340.5	9078.05	8279.71	8284.77	8308.79	8452.94	8430.61	8388.51	8998.16	7922.75	7811.11	8186	7991.22
FBgn0000152	0.924178	0.963004	24	1.31626	1.34148	1	1	24	18	3.55745	0.99705	1	24	21.6581	129.492	0.744874	0.00575228	148.187	120.754	110.485	126.58	120.37	128.344	122.535	131.952	136.35	124.652	132.763	138.24	127.566	130.022	115.977	144.156	128.771	143.148
FBgn0000153	3.54447e-05	0.000713704	24	20.7654	681.014	8.21308e-07	4.69421e-05	24	20	878.355	7.35342e-10	2.83122e-08	24	20.3827	3011.64	759.606	0.252223	3166.01	3091.29	3017.77	2390.07	2543.75	2549.11	2111.37	2136.16	2038.12	2642.22	2612.34	2542.19	3773.82	4111.68	3965.41	3971.22	3784.37	3762.6
FBgn0000157	0.276915	0.502641	24	11.6963	17.7311	0.264143	0.470234	24	14	13.1962	0.264442	0.469043	24	12.8482	470.748	24.3044	0.0516293	478.093	467.646	428.943	460.473	470.829	452.166	455.578	408.323	516.908	556.849	484.137	500.104	461.363	473.195	478.027	443.145	483.157	454.522
FBgn0000163	0.0166072	0.0701651	24	10.6636	88.1763	0.0259398	0.0796457	24	10	69.3059	0.00376935	0.0136532	24	10.3318	1807.32	88.2062	0.048805	1901.55	1739.95	1890.17	1748.2	1748.03	1685.26	2010.83	1880.57	1997.42	1897.37	1825.75	1870.31	1784.86	1725.46	1777.98	1727.73	1648.48	1671.8
FBgn0000173	0.0700068	0.201439	24	22.3104	72.1482	0.0567847	0.145512	24	2	84.7015	0.0259495	0.0692939	24	0.155224	2327.66	78.9736	0.0339283	2442.38	2545.71	2489.17	2587.42	2328.58	2248.99	2269.51	2228.63	2322.02	2310.16	2258.97	2275.88	2111.21	2229.56	2314.5	2304.36	2355.12	2275.74
FBgn0000179	0.653465	0.816565	24	15.0262	10.5632	1	1	24	12	12.1296	0.931492	1	24	13.5131	615.957	19.0131	0.0308676	626.28	629.016	685.659	632.901	578.416	555.829	611.627	629.628	631.89	586.479	643.853	640.376	572.983	642.65	644.429	611.861	597.029	566.324
FBgn0000180	0.909768	0.956273	24	8.10836	3.22961	0.542922	0.813145	24	6	10.3506	0.842331	1	24	7.05418	192.953	5.42036	0.0280915	181.718	204.183	190.641	240.203	218.371	198.44	196.893	203.642	185.191	197.196	139.751	198.212	195.601	222.743	185.563	189.004	161.762	164.046
FBgn0000181	7.95216e-05	0.00129975	24	23.2542	571.701	6.27354e-05	0.000870726	24	2	635.958	1.00355e-07	1.77933e-06	24	0.627078	10399.7	736.961	0.0708635	10862	10795.4	10831.9	10732.4	10952.6	11044.5	10242.7	10133.3	10018.7	9698.36	9659.79	9501.97	10053.2	10495.5	9783.42	10693.2	10710.3	10985.8
FBgn0000183	0.537545	0.736304	24	7.23213	35.3023	0.457887	0.715482	24	6	38.9557	0.591185	0.864329	24	6.61606	2110.7	52.9347	0.0250792	2051.9	2159.29	2217.29	2153.86	2174.12	2007.11	2173.16	2123.7	2183.63	2118.07	2191.1	2242.33	1915.61	1902.37	2050.27	2084.39	2133.77	2110.65
FBgn0000206	4.64487e-08	5.53423e-06	24	22.0833	488.316	3.70728e-05	0.000603794	24	0	448.346	4.83663e-11	2.98703e-09	24	23.0416	3918.23	497.471	0.126963	4443.45	4291.14	4423.75	3692.75	3963.7	3812.81	3631.01	3521.14	3507.45	3667.03	3474.81	3516.99	3654.76	3810.07	3883.72	4454.95	4288.82	4489.84
FBgn0000210	0.897403	0.95142	24	15.8653	8.461	1	1	24	6	20.8401	0.994547	1	24	10.9326	686.544	2.47108	0.00359931	776.63	703.664	728.987	663.799	599.721	643.695	731.019	753.268	711.257	603.849	681.785	728.809	704.801	670.359	658.548	712.236	584.258	701.113
FBgn0000212	0.00528185	0.0300393	24	10.0086	110.131	0.00411664	0.0198539	24	10	68.6994	0.000255186	0.00136524	24	10.0043	2209.02	110.13	0.0498546	2058.39	2145.02	2154.46	2111	2181.58	2261.82	2376.34	2468.64	2266.05	2187.55	2287.92	2198.63	2329.14	2264.73	2188.44	2101.47	2165.69	2015.57
FBgn0000221	0.46004	0.676028	24	19.5638	6.36609	1	1	24	0	4.51679	0.817234	1	24	21.7819	84.7159	5.33347	0.0629571	120.064	93.3096	80.156	65.7819	96.9353	84.9046	55.5072	73.7683	80.3853	101.152	84.8488	97.5812	92.4852	73.537	71.6032	82.2222	75.5598	95.0839
FBgn0000228	0.822459	0.917166	24	23.414	15.8422	1	1	24	0	30.1839	0.983214	1	24	23.707	1405.68	17.3076	0.0123126	1428.87	1421.6	1451.47	1330.59	1448.7	1247.9	1344.74	1428.61	1565.99	1333.37	1462.39	1371.22	1351.13	1399.33	1358.44	1488.54	1442.02	1427.3
FBgn0000229	0.0157566	0.0675235	24	22.2723	128.372	0.00575569	0.0255371	24	22	115.792	0.000934838	0.00412782	24	22.1361	1841.78	128.509	0.0697746	1845.31	1935.35	1957.32	1899.7	1941.9	1562.84	1676.74	1862.91	1664.69	1756.37	1764.86	1793.05	1828.44	1619.95	1931.27	2088.66	2006.06	2016.61
FBgn0000233	0.71772	0.858279	24	8.70878	2.03756	1	1	24	10	2.15257	0.95577	1	24	9.35439	23.7199	2.03026	0.0855931	17.3065	31.835	18.4142	20.9306	25.5654	24.6816	17.8042	39.4816	20.3507	21.4565	32.9413	25.4118	12.7566	31.9726	16.1359	29.899	17.0276	22.9873
FBgn0000239	0.000417197	0.00448486	24	22.641	179.61	0.00202616	0.0116167	24	0	148.857	1.26657e-05	0.000103155	24	23.3205	2185.94	193.702	0.0886124	2390.46	2260.29	2284.45	2091.07	2209.27	2046.6	2088.33	2185	2173.46	2009.76	1974.48	1995.33	2172.87	2088.88	2045.23	2553.16	2363.64	2414.71
FBgn0000241	0.00442239	0.0262887	24	22.4486	58.8276	0.0108583	0.0418594	24	20	50.5892	0.000525524	0.00250693	24	21.2243	574.19	57.0108	0.0992891	572.197	533.511	523.181	542.202	609.308	568.663	517.369	484.17	463.996	500.653	542.034	609.882	659.09	571.244	541.562	686.608	701.323	708.427
FBgn0000244	0.0438427	0.143727	24	22.7264	98.7656	0.0916259	0.209841	24	0	92.9335	0.0261804	0.0696742	24	23.3632	2505.43	106.146	0.0423663	2592.73	2490.82	2535.75	2686.09	2642.82	2520.48	2347.01	2528.9	2396.3	2259.07	2381.76	2345	2587.46	2621.75	2515.19	2518.99	2438.13	2689.51
FBgn0000246	0.0563145	0.172478	24	9.25101	16.2145	0.0196038	0.0642201	24	10	16.1674	0.00862078	0.0274873	24	9.62551	108.146	16.1083	0.14895	107.084	97.7006	105.069	81.729	144.87	112.548	113.109	135.069	130.245	110.348	100.82	154.504	103.116	73.537	107.909	87.5613	92.5874	88.8146
FBgn0000247	0.590043	0.773398	24	18.6219	19.3097	1	1	24	18	30.3038	0.901326	1	24	18.3109	1889.12	35.0595	0.0185587	1963.21	1884.85	1892.33	1790.06	1921.66	1766.21	1856.87	1893.04	1826.48	1941.31	1921.58	1954.67	1851.83	1869.33	1889.92	1900.72	1917.73	1962.28
FBgn0000250	2.72096e-06	0.000103224	24	22.1396	342.58	0.000103647	0.00124511	24	22	317.824	6.48333e-09	1.76974e-07	24	22.0698	3272.37	342.603	0.104696	3577.04	3497.46	3581.02	3186.43	3062.52	3253.03	3140.87	3203.21	3063.8	2831.24	2837.94	2846.12	3345.41	3418.94	3232.23	3528.08	3619.42	3677.97
FBgn0000251	0.00388243	0.0239451	24	20.3626	14.8149	0.457887	0.715482	24	2	3.91817	0.013035	0.0387804	24	23.1813	24.1235	11.5818	0.480103	56.2462	69.1589	71.4905	21.9273	18.1088	15.7962	12.5677	14.5459	13.228	13.2826	17.968	22.3624	29.7653	9.59179	11.0935	10.6782	15.9633	10.4488
FBgn0000253	0.438382	0.658073	24	4.5638	1304.54	0.0196038	0.0642201	24	6	2819.94	0.0494728	0.118523	24	5.2819	29387	2976.05	0.101271	28556.8	30196.1	33322.2	34888.3	34184.1	26010.4	30451.5	31255.9	33591.9	27638.1	28101.9	28767.1	23724	23164.2	29376.5	29040.4	26554.5	30142.6
FBgn0000256	0.041529	0.13836	24	11.1547	61.155	0.216908	0.405276	24	10	30.7708	0.0514324	0.122739	24	10.5774	1865.65	61.1024	0.0327513	1890.74	1735.56	1858.75	1790.06	1823.66	1904.43	1955.32	1977.2	1847.84	1953.57	1844.71	1857.09	1992.15	1887.45	1919.17	1755.5	1801.73	1786.74
FBgn0000257	0.473196	0.686589	24	12.4452	18.8186	1	1	24	12	17.9262	0.827262	1	24	12.2226	569.453	24.4009	0.0428497	602.483	607.061	558.926	552.169	534.742	538.058	559.261	515.339	656.31	564.001	639.86	612.932	521.957	560.587	604.089	587.301	553.396	481.689
FBgn0000259	0.876804	0.942014	24	17.8392	19.6128	1	1	24	6	32.7241	0.992079	1	24	11.9196	1995.34	1.23518	0.000619033	2074.62	2129.65	2025.56	2024.29	1849.23	1696.12	2018.16	2048.89	2140.89	1904.52	1992.45	2052.25	1976.21	1881.06	2080.53	1962.65	1996.48	2062.59
FBgn0000261	0.00895179	0.0451366	24	11.3902	397.207	0.00290735	0.0153491	24	12	406.629	0.000300767	0.00156986	24	11.6951	6304.53	449.578	0.0713103	5923.16	5647.97	5735.49	6115.72	6437.14	6529.76	6146.64	6094.72	6075.71	7012.2	6790.9	6832.72	6871.54	6956.18	6522.95	5906.11	5879.83	6002.82
FBgn0000273	0.366085	0.592041	24	21.8538	179.617	0.542922	0.813145	24	0	157.633	0.519881	0.787739	24	22.9269	5202.7	178.694	0.0343464	5520.78	5557.96	5564.35	5189.79	5018.27	4337.05	5273.18	5145.08	5539.46	4873.7	4952.18	5304.96	4863.45	4652.02	5545.72	5727.79	5140.19	5442.77
FBgn0000276	0.268194	0.493683	24	3.34374	14.1962	0.457887	0.715482	24	6	22.4751	0.380341	0.622241	24	4.67187	67.9714	40.4648	0.595321	58.4095	75.7454	76.9065	62.7918	73.5004	77.0065	111.014	94.5481	109.894	60.2827	31.9431	29.4776	36.1436	35.1699	39.3314	100.375	84.0736	66.8722
FBgn0000277	0.199993	0.408146	24	4.56127	21.8249	0.0441325	0.120507	24	6	32.0858	0.0505743	0.120848	24	5.28064	90.7846	56.1486	0.618482	103.839	75.7454	77.9897	111.63	88.4135	110.573	171.758	145.459	123.122	61.3044	53.9039	56.9224	41.4589	47.9589	42.3568	86.4934	120.257	114.937
FBgn0000283	0.77322	0.890398	24	0.214775	20.1528	1	1	24	22	35.7858	0.972086	1	24	23.1074	2331.44	21.2818	0.00912817	2310.42	2281.15	2318.03	2372.13	2360.53	2209.49	2267.42	2506.04	2362.72	2216.15	2203.07	2306.37	2452.45	2313.75	2358.87	2433.56	2370.02	2323.81
FBgn0000286	0.186964	0.391512	24	12.2001	49.1788	0.457887	0.715482	24	10	33.4843	0.296032	0.512334	24	11.1	1568.31	50.4383	0.032161	1621.4	1575.29	1684.36	1532.92	1574.4	1368.35	1635.89	1570.95	1668.76	1670.55	1577.19	1627.37	1520.16	1544.28	1616.62	1426.61	1492.04	1522.39
FBgn0000287	0.119826	0.289721	24	22.2816	25.0264	0.143134	0.293672	24	2	16.3546	0.0868825	0.19031	24	0.140788	584.977	25.7737	0.0440593	580.85	670.731	681.326	577.086	546.46	577.549	580.207	594.303	591.188	536.414	574.975	580.405	562.352	555.258	536.52	565.945	615.121	602.894
FBgn0000289	0.0013983	0.0109508	24	21.4355	241.738	0.0108583	0.0418594	24	20	320.048	0.000183646	0.00102171	24	20.7178	4235.76	256.643	0.0605896	4207.65	4262.6	4495.24	3981.8	4098.98	3864.15	4027.94	4177.78	4111.86	3967.42	3875.09	4019.12	4632.76	4268.34	4554.37	4543.58	4528.27	4626.72
FBgn0000299	0.00645939	0.0348413	24	21.8879	869.416	0.0146668	0.0523318	24	22	713.807	0.000972432	0.0042672	24	21.9439	10200.7	869.044	0.0851948	11019.9	10798.7	10256.7	9145.67	9457.05	9702.82	9690.72	9154.54	8915.65	10268.5	10354.5	10378.2	9652.48	9885.93	9212.61	11971.3	11835.2	11911.6
FBgn0000303	0.000278359	0.00331795	24	22.3419	107.757	0.00139237	0.00866889	24	22	81.7621	6.10954e-06	5.60519e-05	24	22.1709	1851.07	107.89	0.0582849	1905.88	1990.24	1814.34	1857.84	1799.16	1821.5	1810.79	1727.84	1742.02	1831.98	1788.81	1734.1	1772.1	1824.57	1857.65	1984.01	1966.68	2089.76
FBgn0000307	0.988285	0.99488	24	7.55098	4.33349	1	1	24	18	23.6899	0.999931	1	24	12.7755	1917.79	3.7327	0.00194635	1903.72	1837.65	1912.91	1886.74	1955.75	1785.96	1888.29	2024.99	1928.23	1946.42	1860.68	1951.62	2049.56	1761.69	1916.14	2038.47	2018.83	1852.57
FBgn0000308	7.24665e-05	0.00119978	24	9.95176	281.89	0.0196038	0.0642201	24	10	292.311	2.05484e-05	0.000157441	24	9.97588	4697.8	281.868	0.0599999	4300.67	4463.49	4380.42	4951.58	4862.74	4819.82	4792.47	4861.44	4866.87	4821.59	4894.28	4932.93	4807.1	4814.01	4895.24	4310.79	4405.88	4379.08
FBgn0000316	0.627809	0.801707	24	22.4106	15.3453	1	1	24	0	18.7786	0.920066	1	24	23.2053	805.463	17.1133	0.0212466	795.018	840.884	797.228	842.207	845.787	711.817	757.202	890.415	785.537	814.327	771.625	739.991	844.06	758.817	818.899	856.392	816.259	811.87
FBgn0000317	0.0242242	0.0924943	24	11.7077	85.2853	0.000103647	0.00124511	24	14	102.785	3.48868e-05	0.000251589	24	12.8538	1325.36	114.933	0.0867182	1203.88	1047.26	1189.34	1219.95	1269.75	1178.79	1292.38	1240.55	1254.62	1549.98	1489.35	1546.05	1488.27	1349.24	1403.83	1344.39	1383.49	1405.36
FBgn0000318	0.647379	0.812678	24	12.156	18.2365	1	1	24	12	16.5448	0.928875	1	24	12.078	712.541	21.7538	0.0305298	707.404	755.259	645.581	735.561	680.678	860.893	713.215	652.486	659.363	739.74	762.641	720.678	728.188	784.395	699.896	686.608	667.267	625.882
FBgn0000319	0.100578	0.258021	24	18.7815	182.514	0.00202616	0.0116167	24	20	245.182	0.00193567	0.00770416	24	19.3907	9411.05	238.234	0.0253143	9349.85	9283.76	9258.02	9065.94	9087.42	9014.7	8838.21	9047.53	8937.02	9610.49	9719.68	9841.47	9944.82	9509.72	9525.25	9809	9838.74	9717.36
FBgn0000320	0.037251	0.127714	24	11.7266	81.1257	0.000265156	0.00244731	24	14	100.81	0.000123716	0.000734949	24	12.8633	1275.1	110.956	0.0870179	1214.7	1085.68	1090.77	1146.2	1141.92	1204.46	1227.44	1217.7	1283.11	1466.2	1495.34	1383.42	1255.46	1482.46	1333.23	1372.15	1201.51	1349.98
FBgn0000326	0.950744	0.976968	24	15.041	3.16069	1	1	24	0	4.10381	0.998767	1	24	19.5205	425.783	0.0544864	0.000127967	474.848	432.517	385.616	419.609	443.133	441.307	419.97	434.298	418.207	413.805	435.224	419.802	446.48	432.696	406.424	423.925	470.386	345.854
FBgn0000330	0.0494241	0.157044	24	9.38302	26.0289	0.0339928	0.0986445	24	8	19.5945	0.0124138	0.0372334	24	8.69151	559.727	27.7351	0.0495511	538.665	577.422	548.094	559.146	622.09	542.007	622.1	628.589	553.539	544.588	568.986	567.191	545.344	566.981	536.52	518.961	484.221	550.65
FBgn0000339	0.778633	0.893679	24	14.4089	10.5034	1	1	24	18	20.3823	0.973459	1	24	16.2044	550.028	27.3826	0.0497839	482.419	551.075	573.007	585.06	596.525	519.3	484.903	553.782	468.066	593.631	574.975	595.652	610.19	532.877	558.707	526.435	570.423	523.484
FBgn0000346	0.000137255	0.00195378	24	21.8861	246.329	0.00575569	0.0255371	24	22	228.074	1.18904e-05	9.78672e-05	24	21.943	5235.31	246.342	0.047054	5573.78	5498.68	5349.87	5027.33	5185.51	5158.45	4967.37	5189.76	4904.52	5113.81	5143.83	5128.09	5026.09	5090.04	5294.61	5553.73	5539.28	5490.83
FBgn0000352	0.138677	0.320342	24	22.4773	20.5189	0.0724339	0.174944	24	0	20.3602	0.0562584	0.132537	24	23.2386	850.816	21.7859	0.0256059	854.509	876.012	883.883	920.946	841.526	840.161	814.804	855.089	829.292	806.153	891.412	787.765	840.871	832.354	858.23	871.341	855.635	854.71
FBgn0000355	0.13491	0.314322	24	21.1723	1.72819	0.941067	1	24	0	0.6981	0.388989	0.633425	24	22.5861	2.00172	1.63687	0.817732	10.8166	0	7.58233	0.996695	1.06522	0.987263	0	2.07798	3.05261	1.02174	0	0	1.06305	1.06575	1.0085	3.20346	0	2.08976
FBgn0000370	0.00365274	0.0228346	24	10.0854	1015.94	0.00139237	0.00866889	24	12	1174.74	6.70791e-05	0.000439959	24	11.0427	23413.3	1034.94	0.0442031	21196.2	22243.9	22164.2	24242.6	24028.2	22516.5	22936	24362.2	23949.7	24359.3	24406.5	24680.9	24624.4	22623.8	24570	22555.6	23438.4	22541.1
FBgn0000376	0.102565	0.261368	24	0.108779	33.1451	0.0724339	0.174944	24	2	45.4971	0.0438496	0.10686	24	1.05439	617.546	49.4416	0.0800615	647.913	656.46	672.661	598.017	659.373	656.53	684.938	657.681	591.188	559.914	531.054	564.141	592.118	602.151	536.52	651.37	571.487	682.305
FBgn0000377	0.94875	0.975809	24	12.6059	5.82469	1	1	24	22	16.4668	0.998664	1	24	17.3029	672.041	3.04735	0.00453447	712.812	645.483	547.011	603	634.873	716.753	716.357	705.474	644.1	640.631	675.796	634.278	776.025	735.37	644.429	667.388	687.488	709.472
FBgn0000382	0.61689	0.793328	24	17.7839	167.262	1	1	24	22	222.98	0.914888	1	24	19.8919	8509.02	178.839	0.0210175	8679.22	8934.67	9048.97	7851.96	7735.65	7133.96	8619.33	8939.47	8880.03	8316.97	8497.86	8687.77	8506.51	8302.22	8966.54	8767.87	8654.26	8639.05
FBgn0000384	0.700583	0.847716	24	1.63158	11.1008	1	1	24	0	9.31218	0.94988	1	24	0.815789	486.81	16.0376	0.0329442	460.786	473.135	482.019	523.265	513.438	404.778	488.045	492.481	540.311	459.783	439.217	475.708	467.741	447.617	547.613	538.181	525.726	482.733
FBgn0000394	0.139947	0.322336	24	9.37997	18.0273	0.216908	0.405276	24	10	22.0742	0.136441	0.275276	24	9.68998	306.906	18.1963	0.0592897	282.313	301.884	265.381	344.856	328.089	330.733	334.091	309.619	293.05	354.544	297.47	309.007	325.293	295.214	289.438	264.819	333.102	265.399
FBgn0000395	0.0215442	0.0850856	24	9.26533	37.9077	0.00202616	0.0116167	24	8	39.7398	0.000481886	0.00234124	24	8.63267	547.246	40.3443	0.0737224	518.114	540.098	563.259	577.086	637.004	583.472	629.431	574.562	594.241	540.501	514.084	541.779	527.272	537.14	585.936	491.197	448.038	447.208
FBgn0000404	0.00118213	0.00967419	24	20.7684	42.1768	0.00795104	0.0327656	24	0	5.60725	0.000118194	0.000707624	24	22.3842	60.2207	38.6079	0.641108	174.147	148.198	179.809	32.8909	37.2828	39.4905	35.6084	38.4426	40.7014	33.7174	37.9324	35.5765	35.0806	35.1699	44.3738	48.0519	42.5689	44.9297
FBgn0000405	0.0028536	0.0188235	24	20.7006	89.9683	0.0108583	0.0418594	24	2	5.73358	0.000352675	0.00179995	24	23.3503	68.34	74.1167	1.08453	260.679	332.621	362.869	15.9471	23.4349	22.707	37.703	18.7018	25.4384	16.3478	10.9804	14.2306	15.9457	12.789	11.0935	19.2208	8.51378	20.8976
FBgn0000406	0.06113	0.181927	24	23.667	699.69	0.00139237	0.00866889	24	6	2148.12	0.000882778	0.00391674	24	2.8335	15367	1150.57	0.0748728	18275.7	17965.9	17685.2	17123.2	17632.6	18586.2	14957.6	14530.3	14642.3	15294.4	14712.8	14647.3	13039.3	13377.3	12687.9	13805.8	14009.4	13632.5
FBgn0000409	0.0145007	0.0635105	24	21.6854	380.047	0.00795104	0.0327656	24	20	328.96	0.0011608	0.00494522	24	20.8427	5431.62	391.577	0.0720922	5452.64	5343.9	5369.37	5127.99	5033.18	5451.67	4947.47	4538.31	4642	5779.99	5630.97	5541.8	5296.11	5580.29	5182.66	6096.19	6426.84	6327.78
FBgn0000411	0.860335	0.934798	24	22.0517	5.77731	1	1	24	0	6.43581	0.989758	1	24	23.0259	358.942	5.91425	0.0164769	371.008	342.501	367.201	348.843	355.785	373.185	346.658	295.073	384.628	368.848	347.381	397.44	332.734	381.54	328.77	402.568	402.276	314.508
FBgn0000412	0.187119	0.391512	24	11.9024	53.4726	0.319437	0.542236	24	14	73.4586	0.228165	0.416505	24	12.9512	2103.42	78.88	0.0375008	2050.82	1983.65	2217.29	2036.25	2089.97	2029.81	2207.72	2040.58	2168.37	2136.46	2155.16	2118.32	2235.59	2059.04	2245.92	2057.69	1949.66	2079.31
FBgn0000414	9.41509e-05	0.00146599	24	21.4945	219.752	2.13432e-05	0.00042603	24	20	240.796	4.225e-08	8.73058e-07	24	20.7472	5617.56	230.15	0.0409698	5812.83	5595.28	5695.41	5339.29	5484.83	5403.29	5354.87	5526.39	5354.27	5431.57	5603.02	5508.25	5847.83	5609.06	5611.27	5996.88	5911.76	6029.99
FBgn0000416	3.46065e-05	0.000699887	24	20.768	1057.63	7.95773e-09	1.70295e-06	24	20	1271.84	8.23985e-12	6.16448e-10	24	20.384	24252.7	1177.29	0.0485427	24587.2	24319.8	24070.6	22977.8	23478.6	22994.3	22788.3	22588.7	22420.4	23973.1	24551.3	24263.2	25274	25083.6	25145.8	25766.5	26125.6	26139.7
FBgn0000422	0.720888	0.860614	24	7.64616	49.0886	0.0441325	0.120507	24	6	256.83	0.141506	0.282741	24	6.82308	4415.34	70.8728	0.0160515	4659.78	4601.81	4716.21	4290.77	4340.79	4531.54	4732.77	4875.98	4564.66	4365.9	4295.35	4213.27	4075.73	4423.94	4133.83	4201.87	4250.5	4201.45
FBgn0000426	0.256318	0.478813	24	11.0038	6.5159	0.216908	0.405276	24	14	7.00436	0.216252	0.399109	24	12.5019	67.6403	7.6749	0.113466	60.5728	48.3014	66.0746	91.6959	78.8265	52.3249	71.2168	55.0665	67.1573	76.6305	78.8595	68.1035	76.5395	78.8658	70.5947	50.1876	61.7249	64.7824
FBgn0000427	0.00116752	0.00960873	24	20.5638	187.898	1	1	24	22	0.713115	0.00905162	0.0286329	24	21.2819	102.089	189.791	1.85907	653.321	582.911	587.089	0	0	1.97453	1.04731	0	1.01754	0	2.99466	3.04941	2.1261	0	1.0085	0	1.06422	0
FBgn0000439	0.518017	0.721585	24	11.4783	20.8227	1	1	24	12	24.3421	0.858741	1	24	11.7392	688.091	24.5006	0.0356066	684.689	712.446	628.25	770.445	721.156	613.09	620.005	686.773	746.871	668.218	680.787	754.221	723.936	666.096	777.551	631.082	642.79	657.228
FBgn0000447	0.0477549	0.153115	24	10.8382	27.4305	0.319437	0.542236	24	10	27.1567	0.079063	0.176373	24	10.4191	810.559	27.4092	0.0338151	857.754	814.538	750.65	812.306	784.004	852.008	840.987	783.399	844.555	834.762	850.484	849.769	838.745	789.724	783.602	762.424	758.791	781.568
FBgn0000448	0.208628	0.419078	24	22.4677	17.0687	0.0441325	0.120507	24	2	20.0545	0.0523689	0.12465	24	0.233873	214.08	18.5902	0.0868376	241.21	252.485	272.964	251.167	240.74	181.656	224.123	189.096	247.261	181.87	167.701	181.948	173.277	202.493	244.056	222.107	172.404	206.886
FBgn0000451	0.0114188	0.0535011	24	22.8783	9.60857	0.0441325	0.120507	24	22	8.48083	0.0043304	0.0153617	24	22.4391	49.6816	9.64825	0.194202	51.9196	50.497	50.9099	36.8777	56.4568	38.5033	41.8922	57.1445	44.7716	47.0001	33.9395	35.5765	44.648	57.5507	42.3568	66.2049	62.7891	75.2312
FBgn0000454	0.000138009	0.00195378	24	23.0986	169.446	6.47348e-06	0.000179425	24	4	322.578	1.95082e-08	4.48787e-07	24	1.54929	1674.08	234.29	0.139951	2151.42	2067.08	2027.73	1892.72	1911.01	2096.95	1683.02	1661.35	1525.29	1445.76	1461.4	1346.82	1419.17	1435.57	1442.15	1476.8	1525.03	1564.18
FBgn0000455	0.0595521	0.179205	24	20.8746	32.3856	0.264143	0.470234	24	0	22.2286	0.081045	0.179878	24	22.4373	688.338	30.1643	0.0438219	762.568	693.784	698.657	638.881	723.287	713.791	694.364	635.862	596.276	654.936	690.769	660.706	709.053	755.62	661.574	687.676	725.8	686.485
FBgn0000459	0.153496	0.342749	24	21.0286	38.0201	0.319437	0.542236	24	0	31.1627	0.196878	0.370107	24	22.5143	848.457	35.5103	0.0418529	899.939	934.194	889.299	877.091	954.44	788.823	865.075	743.917	816.064	791.849	735.689	855.868	852.565	897.365	902.604	811.543	791.781	864.114
FBgn0000463	0.547431	0.744306	24	9.69389	6.04929	0.0146668	0.0523318	24	6	27.1927	0.0467667	0.112715	24	7.84695	236.37	7.08338	0.0299673	269.333	272.244	254.55	273.094	239.675	218.185	261.826	265.982	240.138	240.109	241.57	233.788	195.601	232.334	191.614	212.496	196.881	215.245
FBgn0000464	0.411616	0.632019	24	20.4809	13.5816	0.383706	0.626818	24	2	10.9515	0.449424	0.706337	24	23.2404	195.022	10.3278	0.0529569	241.21	240.409	254.55	213.293	205.588	135.255	186.42	173.511	230.981	157.348	201.641	180.932	157.331	182.244	224.895	159.105	171.34	194.347
FBgn0000473	0.00254088	0.0171794	24	21.7906	78.1791	0.00411664	0.0198539	24	20	61.9271	0.000130413	0.000769271	24	20.8953	731.892	80.3121	0.109732	730.119	753.063	739.819	806.326	696.656	765.129	570.782	574.562	652.24	752.001	659.824	676.969	776.025	786.526	759.398	835.035	756.662	882.921
FBgn0000477	0.0676959	0.196077	24	21.3159	70.9795	0.00411664	0.0198539	24	20	93.0804	0.0025598	0.00980651	24	20.6579	1784.22	73.643	0.0412746	1795.55	1708.11	1623.7	1624.61	1650.03	1718.82	1699.78	1634.33	1634.16	1781.92	1832.73	1896.73	1897.54	1802.19	1737.64	2055.55	2058.21	1964.37
FBgn0000479	0.582773	0.768075	24	11.6901	88.3525	0.872349	1	24	10	38.1236	0.852313	1	24	10.8451	3135.11	92.0153	0.0293499	3173.58	3282.3	3313.48	3137.6	3096.6	2527.39	3164.96	3171	3527.8	3110.18	3178.34	3487.51	2812.83	2944.68	3463.18	3071.05	2886.17	3083.43
FBgn0000482	0.592677	0.775681	24	21.3743	10.7755	1	1	24	0	11.0305	0.90271	1	24	22.6872	560.18	10.4499	0.0186545	606.81	544.489	574.09	566.123	546.46	636.785	528.889	558.977	533.189	577.283	520.073	541.779	566.605	578.704	557.698	555.267	586.387	503.631
FBgn0000489	0.00324554	0.0207832	24	21.0812	157.182	0.000265156	0.00244731	24	18	356.224	1.28791e-05	0.000104417	24	19.5406	2233.22	183.09	0.0819848	1975.11	1918.88	2146.88	1958.51	1877.99	1779.05	2098.8	2119.54	2050.33	2156.89	2109.24	2156.95	2548.13	2585.52	2478.88	2807.3	2748.89	2681.16
FBgn0000490	0.00113238	0.00942374	24	22.4191	86.9024	0.000411834	0.00343581	24	0	74.9865	7.26499e-06	6.49053e-05	24	23.2095	784.575	91.3413	0.116421	894.531	827.711	889.299	806.326	835.135	687.135	722.641	815.607	779.432	658.001	648.844	650.541	787.719	752.422	805.788	893.766	794.974	872.473
FBgn0000492	0.000141511	0.00199722	24	22.7314	41.387	0.00575569	0.0255371	24	22	39.9802	1.22343e-05	0.00010016	24	22.3657	245.875	41.4107	0.168422	248.781	253.583	237.219	201.332	237.545	231.02	223.076	225.461	251.331	178.805	180.678	218.541	241.312	281.359	255.15	323.55	324.588	312.418
FBgn0000497	0.00431227	0.0258797	24	9.43095	41.6326	0.00795104	0.0327656	24	10	43.1603	0.000386783	0.00194847	24	9.71547	313.233	41.7102	0.13316	313.681	249.191	274.047	403.661	308.915	322.835	335.138	343.906	357.155	306.522	360.358	366.946	299.78	297.345	293.472	255.209	310.753	239.277
FBgn0000499	0.129669	0.305952	24	9.85223	26.4114	0.319437	0.542236	24	10	11.9723	0.173304	0.33321	24	9.92611	966.871	26.4301	0.0273357	943.205	916.63	957.54	917.956	946.984	973.441	1045.21	1014.05	993.115	1003.35	931.34	963.614	998.202	1007.14	932.859	910.851	1006.75	941.435
FBgn0000500	0.000987004	0.00852809	24	10.3692	91.3926	0.0441325	0.120507	24	12	84.9528	0.000480952	0.00233794	24	11.1846	681.689	95.1167	0.139531	594.912	630.114	547.011	696.69	759.504	726.626	801.189	707.552	681.749	743.827	758.648	698.315	703.738	762.014	784.61	547.792	559.781	566.324
FBgn0000504	0.111623	0.276044	24	0.67449	76.7559	0.0724339	0.174944	24	2	69.5586	0.047038	0.113232	24	1.33724	1084.98	117.366	0.108173	1090.31	1121.91	1239.17	1117.29	1172.81	1009.97	1169.84	1128.34	1221.04	890.958	904.388	983.944	920.6	997.546	1104.3	1109.47	1082.31	1265.35
FBgn0000520	0.0342268	0.119755	24	9.2227	21.8694	0.0916259	0.209841	24	10	18.9761	0.0212148	0.0585363	24	9.61135	319.868	21.875	0.0683875	313.681	261.267	308.709	312.962	335.545	355.415	350.847	342.867	339.857	299.37	345.385	319.172	336.986	335.712	308.6	309.668	264.991	316.598
FBgn0000524	0.063004	0.185928	24	12.07	26.5227	0.264143	0.470234	24	10	10.651	0.0848049	0.186559	24	11.035	370.413	26.5399	0.0716494	377.498	406.171	398.614	349.84	358.98	339.618	422.064	359.491	409.049	391.327	387.31	399.473	406.084	406.052	305.574	332.092	324.588	293.611
FBgn0000527	5.27475e-05	0.000946165	24	21.7056	393.436	1.19411e-05	0.00028175	24	22	406.171	1.39739e-08	3.36617e-07	24	21.8528	3303.77	393.277	0.119039	3474.28	3382.2	3310.23	3149.56	3221.24	3255.99	2716.71	2676.44	2626.26	3350.29	3255.2	3253.72	3340.1	3361.39	3305.85	3828.14	3991.9	3968.44
FBgn0000529	0.454765	0.671279	24	19.9137	9.03778	0.639746	0.926202	24	20	9.37907	0.650139	0.927219	24	19.9568	155.269	10.716	0.0690154	183.882	150.393	140.815	148.508	149.131	151.051	141.386	150.654	135.332	159.391	117.79	169.751	148.827	213.151	155.308	169.783	137.285	172.405
FBgn0000533	0.000161766	0.00221318	24	10.3232	71.5807	0.00290735	0.0153491	24	12	65.5472	7.32269e-06	6.50419e-05	24	11.1616	459.169	73.5419	0.160163	401.295	362.261	349.87	489.377	460.176	500.542	527.842	485.209	480.277	538.457	518.077	465.544	513.452	532.877	479.036	388.687	396.955	375.111
FBgn0000535	0.0032869	0.0209896	24	21.1668	383.308	0.0146668	0.0523318	24	0	235.029	0.000527397	0.00251196	24	22.5834	2586.07	362.666	0.140239	3027.56	3117.64	3210.57	2169.8	2197.56	1843.22	2484.21	2488.38	2439.03	2240.68	2231.02	2460.88	2525.8	2538.63	2696.72	2984.56	2863.82	3029.1
FBgn0000536	2.89903e-05	0.000616094	24	21.8142	488.447	6.27354e-05	0.000870726	24	22	468.243	3.84206e-08	8.05346e-07	24	21.9071	3670.25	488.443	0.133082	4012.95	4063.91	4085.79	3440.59	3302.19	3157.27	3139.82	3324.77	3355.83	3359.48	3535.7	3524.1	3533.57	3465.83	3615.46	4489.12	4320.74	4337.29
FBgn0000541	0.103128	0.261789	24	21.54	191.402	0.0724339	0.174944	24	22	214.375	0.0440494	0.107288	24	21.77	4134.76	191.465	0.0463063	4206.57	4423.97	4495.24	4041.6	3943.46	3440.61	3903.31	4324.28	4151.55	4026.68	3961.94	4061.82	4206.48	3784.49	4175.17	4324.67	4555.94	4397.89
FBgn0000542	0.813097	0.911231	24	18.735	4.84109	1	1	24	22	4.05357	0.981331	1	24	20.3675	273.842	4.22538	0.01543	305.027	300.786	249.134	261.134	246.067	282.357	311.05	250.397	255.401	286.087	267.523	284.612	295.527	256.847	244.056	279.769	264.991	288.386
FBgn0000543	0.641373	0.809097	24	18.3993	12.3133	1	1	24	0	2.43941	0.926235	1	24	21.1996	632.412	8.82162	0.0139492	703.077	618.039	621.751	651.838	630.612	658.504	621.052	644.174	539.294	633.479	652.837	627.162	656.964	686.346	587.953	600.115	661.946	588.266
FBgn0000546	0.746076	0.874795	24	15.1107	24.3367	1	1	24	6	40.4756	0.964622	1	24	10.5554	1497.72	9.20219	0.00614414	1527.3	1683.96	1543.55	1557.83	1481.73	1300.23	1519.64	1522.12	1497.81	1573.48	1403.5	1606.02	1424.48	1380.15	1627.71	1449.03	1410.09	1450.29
FBgn0000547	0.018855	0.0770466	24	11.6581	99.8359	0.0567847	0.145512	24	12	94.6579	0.00839354	0.0268652	24	11.8291	2103.4	116.713	0.0554879	2126.54	2156	2059.14	2081.1	2040.97	1871.85	2086.23	2145.52	2241.63	2288.7	2240.01	2256.56	2081.45	2016.41	2193.48	2014.98	1930.5	2030.2
FBgn0000551	0.762974	0.88402	24	7.67711	1.52294	1	1	24	10	2.17172	0.969382	1	24	8.83856	28.044	1.56825	0.0559211	30.2864	21.9552	22.747	32.8909	31.9567	39.4905	25.1353	24.9358	23.4033	30.6522	39.9288	24.3953	22.324	33.0384	21.1784	22.4242	31.9267	26.1219
FBgn0000556	0.378612	0.603706	24	8.96105	2759.48	0.216908	0.405276	24	8	1751.18	0.287395	0.501113	24	8.48052	178522	3082.83	0.0172686	180838	172673	171148	178295	181435	181534	187690	186024	182509	172395	172867	173352	179907	190145	180033	172236	174179	176139
FBgn0000557	0.10877	0.271198	24	23.5072	519.487	0.114969	0.249104	24	22	145.599	0.0672983	0.154049	24	22.7536	20408.9	525.867	0.0257665	20326.5	20518.2	20565.4	21161.8	21074.4	19757.1	19596.1	19672.2	20066.8	20122.2	20475.5	20866.1	19937.5	18968.3	19879.5	22114.6	20927.9	21330.1
FBgn0000559	0.0139977	0.0616889	24	23.4892	2465.48	0.00139237	0.00866889	24	2	2652.47	0.00023087	0.00124749	24	0.74458	92472.5	3372.66	0.0364721	95716.9	95047.3	93167.3	93836.8	95179.8	97162.5	94341.3	92619.8	90615.6	88921	86938.1	86400	93014.6	92850.6	89089.5	91762.1	93912.3	93929.3
FBgn0000560	0.361047	0.586841	24	13.9717	2.70173	1	1	24	12	2.401	0.728862	0.997916	24	12.9859	16.4833	3.623	0.219798	21.6331	15.3686	16.2478	22.924	14.9131	12.8344	23.0407	10.3899	13.228	10.2174	21.9609	17.28	23.3871	23.4466	21.1784	14.9495	6.38533	7.31414
FBgn0000562	3.74811e-06	0.000132245	24	21.252	206.305	2.13432e-05	0.00042603	24	22	211.172	1.93984e-09	6.49106e-08	24	21.626	2111.21	206.419	0.0977728	2292.03	2354.7	2147.96	1993.39	2019.66	1923.19	1828.6	1961.61	1874.3	1932.11	2041.36	2073.6	2200.51	2146.43	2192.47	2355.61	2354.06	2310.22
FBgn0000565	0.00274812	0.0182881	24	20.2177	142.47	0.00795104	0.0327656	24	18	51.2896	0.000256333	0.00136857	24	19.1089	1116.64	200.598	0.179644	1247.15	1232.78	1264.08	966.794	1007.7	936.913	1026.36	978.729	993.115	1000.28	947.312	1011.39	1329.87	1322.6	1298.94	1120.14	1241.95	1173.4
FBgn0000566	0.0271541	0.101122	24	9.80831	40.112	0.0146668	0.0523318	24	8	40.1192	0.00351603	0.0128493	24	8.90416	665.872	41.0433	0.0616385	654.403	692.687	671.578	612.967	671.091	681.211	762.439	711.708	700.064	726.457	665.814	721.694	669.72	612.809	577.868	573.419	620.442	659.318
FBgn0000567	0.704612	0.849936	24	18.2513	13.268	0.457887	0.715482	24	18	28.9315	0.687608	0.961876	24	18.1257	812.447	26.3168	0.032392	809.08	824.418	804.81	802.339	802.113	683.186	800.142	780.282	783.502	860.305	820.538	859.934	769.647	780.132	900.587	800.865	882.24	859.934
FBgn0000568	0.000246068	0.00302716	24	22.3013	396.125	0.00411664	0.0198539	24	0	355.429	1.49946e-05	0.000118642	24	23.1507	3638.98	408.742	0.112323	4144.91	4059.52	4100.96	3360.85	3570.63	3405.07	3607.97	3367.37	3552.22	3228.7	3364.01	3277.1	3106.23	3508.46	3651.76	4114.31	3932.3	4149.21
FBgn0000575	0.412401	0.632803	24	18.9483	64.8296	1	1	24	22	60.6305	0.777689	1	24	20.4741	2702.38	69.9648	0.0258901	2749.57	2754.28	2991.77	2619.31	2772.78	2457.3	2668.54	2571.5	2715.8	2671.85	2650.28	2680.43	2725.66	2651.6	3029.52	2644.99	2505.18	2782.51
FBgn0000576	0.914654	0.959124	24	18.4647	1.62181	1	1	24	18	5.14951	0.99625	1	24	18.2324	72.6905	2.4912	0.0342713	76.7977	59.279	71.4905	93.6893	59.6525	62.1976	61.791	75.8463	66.1398	88.8914	60.8915	70.1365	77.6025	83.1288	74.6287	60.8658	74.4956	90.9043
FBgn0000577	0.762055	0.883289	24	3.00342	2.57024	1	1	24	18	4.11626	0.969133	1	24	22.5017	69.996	0.939829	0.0134269	48.6746	65.8656	63.9082	74.7521	61.783	92.8027	76.4533	64.4174	59.0171	61.3044	70.8737	66.0706	60.5937	83.1288	83.7052	79.0187	70.2387	77.3209
FBgn0000578	0.00539695	0.0304866	24	9.59529	66.8221	0.00411664	0.0198539	24	8	72.8182	0.000260268	0.00138518	24	8.79765	922.794	69.3974	0.0752036	863.163	906.75	923.961	906.992	998.114	987.263	990.751	975.612	926.975	934.892	995.227	1087.62	891.897	847.274	847.137	891.63	851.378	783.658
FBgn0000579	0.00960823	0.0473777	24	10.5641	1177.68	0.0259398	0.0796457	24	10	1284.42	0.00231717	0.00902354	24	10.282	20663.9	1177.56	0.0569864	20360	20047.3	19102	21126.9	20847.5	22869.9	21567.2	20051.5	20227.6	22396.5	22468	21626.4	20430.7	22115.5	19990.4	18860.9	18979.3	18882
FBgn0000581	0.015391	0.0664609	24	21.046	202.061	0.0146668	0.0523318	24	0	86.4108	0.00212105	0.00834813	24	22.523	2874.26	189.773	0.0660251	3227.67	3281.2	3100.09	2788.75	2684.36	2518.51	2876.95	2881.12	2919.31	2556.39	2488.57	2654	3057.33	2882.86	3017.42	2909.81	2887.24	3005.07
FBgn0000588	0.0734377	0.207739	24	20.2214	22.7719	0.0108583	0.0418594	24	20	27.2716	0.00648626	0.0215808	24	20.1107	304.383	27.37	0.0899197	315.844	311.764	350.953	228.243	283.349	252.739	286.962	277.41	273.717	311.631	311.445	328.32	319.977	301.608	302.549	312.871	346.937	362.572
FBgn0000592	9.79216e-08	9.01074e-06	24	22.3594	1267.67	8.21308e-07	4.69421e-05	24	0	1274.5	2.50533e-12	2.39924e-10	24	23.1797	7041.03	1319.55	0.187409	8653.26	8969.8	8470.54	7261.92	7213.69	7283.04	6202.14	6163.29	6207.98	6031.33	6133.07	6057.15	6211.39	5879.76	6183.09	7948.85	7915.69	7952.56
FBgn0000611	0.0295677	0.107883	24	22.24	144.074	0.114969	0.249104	24	0	118.944	0.022722	0.0619519	24	23.12	2745.35	145.171	0.0528791	2736.59	2958.46	2972.27	2826.63	2789.82	2557.01	2661.2	2573.58	2789.07	2513.48	2493.56	2665.19	2617.22	2661.19	3077.93	2764.59	2766.98	2991.48
FBgn0000615	0.000610812	0.00592275	24	20.3785	13.4241	0.114969	0.249104	24	22	5.43305	0.000741838	0.00338108	24	21.1892	34.9228	13.5142	0.386973	77.8793	59.279	63.9082	36.8777	27.6958	29.6179	25.1353	23.8968	22.3858	27.587	24.9555	30.4941	30.8284	37.3014	30.2549	34.1702	20.2202	26.1219
FBgn0000617	0.166135	0.361626	24	9.31402	11.1347	0.639746	0.926202	24	10	11.0013	0.344535	0.577666	24	9.65701	194.769	11.1232	0.0571098	181.718	192.108	189.558	220.27	183.218	208.312	202.13	200.525	213.682	188	225.598	187.031	215.799	171.586	186.572	152.698	195.817	191.213
FBgn0000618	0.554172	0.748427	24	9.38468	3.27119	0.319437	0.542236	24	14	3.97051	0.483534	0.74756	24	11.6923	73.7671	3.256	0.0441389	57.3278	60.3768	69.3241	74.7521	69.2395	90.8282	64.933	80.0023	67.1573	76.6305	75.8648	76.2353	76.5395	92.7206	75.6372	64.0692	84.0736	72.0965
FBgn0000625	0.00495635	0.0287026	24	20.8875	22.6839	0.00795104	0.0327656	24	20	22.7285	0.000439068	0.00216406	24	20.4438	142.101	24.7007	0.173825	188.208	177.837	135.399	131.564	124.631	96.7518	131.961	109.094	137.367	138.957	128.771	125.026	142.448	146.008	148.249	166.58	162.826	166.136
FBgn0000629	0.725321	0.863844	24	13.5792	7.31154	1	1	24	6	9.66743	0.958251	1	24	9.78961	611.884	4.08078	0.00666921	625.198	604.866	637.999	598.017	627.417	601.243	651.424	642.096	581.013	626.327	574.975	598.701	607	645.847	630.31	630.014	567.231	564.234
FBgn0000633	0.349999	0.575946	24	22.0103	41.478	0.749267	1	24	0	38.5035	0.613251	0.88811	24	23.0052	1374.67	41.1533	0.0299369	1467.81	1469.9	1405.98	1341.55	1310.22	1211.37	1358.36	1366.27	1413.36	1267.98	1348.6	1503.36	1255.46	1293.83	1384.67	1423.4	1459.05	1462.83
FBgn0000635	0.470673	0.68498	24	21.1136	40.5295	0.216908	0.405276	24	22	28.6004	0.335055	0.564788	24	21.5568	2620.94	40.5722	0.01548	2670.61	2622.55	2639.73	2747.89	2582.1	2417.81	2415.09	2595.4	2600.82	2639.16	2657.26	2720.08	2616.16	2478.94	2668.48	2697.31	2658.43	2749.07
FBgn0000636	0.000350652	0.00392066	24	22.4038	125.352	0.000942737	0.0065177	24	0	124.479	5.26353e-06	4.9506e-05	24	23.2019	1334.37	130.6	0.0978739	1464.56	1499.54	1558.71	1339.56	1296.38	1264.68	1308.08	1259.26	1290.24	1227.11	1272.73	1224.85	1189.55	1177.66	1290.88	1480	1402.65	1472.23
FBgn0000639	0.0842627	0.227289	24	0.554622	7.31128	0.0916259	0.209841	24	4	5.22193	0.0452728	0.109747	24	2.27731	31.4913	15.9288	0.505816	37.858	31.835	31.4125	46.8447	31.9567	35.5415	39.7976	32.2087	29.5085	29.6305	20.9626	13.2141	24.4501	27.7096	10.085	32.0346	48.9542	42.84
FBgn0000658	0.242331	0.461874	24	9.48066	4.85977	0.319437	0.542236	24	16	5.46492	0.275473	0.484685	24	12.7403	49.5812	4.83193	0.0974549	29.2048	49.3992	41.1612	43.8546	40.4785	45.4141	47.1288	67.5344	53.9294	44.9566	49.9111	64.0376	54.2155	50.0904	53.4503	61.9336	37.2478	58.5131
FBgn0000659	0.702762	0.849221	24	19.1522	9.4918	1	1	24	22	9.48938	0.950652	1	24	20.5761	435.77	10.1256	0.0232362	479.174	440.202	474.437	402.665	442.068	375.16	466.051	395.855	434.488	402.566	487.132	454.362	396.517	426.302	447.772	413.246	457.616	448.252
FBgn0000662	0.595786	0.777318	24	10.2741	25.8672	1	1	24	12	31.2212	0.904328	1	24	11.1371	1995.72	27.234	0.0136462	2094.09	1996.83	1973.57	1904.68	1874.79	2001.18	2097.75	2138.24	2072.72	1919.85	1991.45	1995.33	1994.28	2006.81	1978.67	1962.65	1880.48	2039.6
FBgn0000667	0.0347016	0.121186	24	23.8287	225.23	0.216908	0.405276	24	0	218.907	0.0443287	0.107883	24	23.9144	3655.94	268.773	0.0735167	3876.66	3675.3	3585.36	3498.4	3627.09	3840.45	3620.54	3535.68	3585.8	3478	3614.56	3574.93	3236.98	3567.08	3140.46	4076.94	4278.17	3994.57
FBgn0000709	0.933206	0.968205	24	5.75327	6.44418	1	1	24	12	11.8007	0.997718	1	24	8.87664	923.16	4.70335	0.00509484	877.224	937.487	876.3	939.883	872.418	922.104	983.42	851.972	1030.76	906.284	928.346	830.456	909.969	945.324	994.377	936.478	953.543	920.537
FBgn0000711	1.3111e-08	2.51348e-06	24	21.8738	764.738	1.70575e-06	7.26682e-05	24	0	589.671	7.25309e-13	9.81513e-11	24	22.9369	3460.46	764.297	0.220866	4125.44	4220.89	4369.59	3269.16	3435.35	3003.25	2975.4	2947.62	2968.15	2674.92	2697.19	2807.49	3421.95	3386.97	3687.06	3995.78	4054.69	4247.43
FBgn0000715	0.892133	0.949944	24	6.55435	3.02833	1	1	24	12	2.43602	0.993961	1	24	9.27718	231.584	2.09635	0.00905223	196.862	214.063	255.633	236.217	258.849	234.969	248.211	226.5	219.788	205.37	222.603	238.871	241.312	240.86	253.133	205.021	233.065	237.187
FBgn0000719	0.36214	0.58835	24	22.1459	36.8195	0.176851	0.346473	24	2	47.8092	0.240051	0.433627	24	0.0729514	1241.58	36.8484	0.0296787	1369.38	1331.58	1372.4	1288.73	1291.05	1118.57	1237.92	1210.42	1306.52	1131.07	1182.89	1288.88	1154.47	1119.04	1278.77	1246.15	1125.95	1294.6
FBgn0000721	0.022773	0.0884209	24	19.8554	211.654	0.114969	0.249104	24	0	20.3093	0.0181841	0.0514776	24	21.9277	5218.1	181.392	0.0347622	5693.84	5586.5	5652.08	4838.95	5036.38	5003.45	5134.94	5195.99	5143.64	4926.83	5002.09	5065.07	5436.43	5357.55	5453.95	5163.98	5144.45	5089.6
FBgn0000723	0.0402768	0.135265	24	20.0582	105.604	0.0567847	0.145512	24	22	127.601	0.0161938	0.0468453	24	21.0291	1733.13	105.929	0.06112	2005.39	1861.8	1828.42	1469.13	1576.53	1552.96	1681.97	1674.85	1767.46	1740.02	1705.96	1576.55	1792.3	1785.14	1767.89	1799.28	1869.84	1740.77
FBgn0000810	0.736868	0.870543	24	12.3898	9.02803	0.176851	0.346473	24	16	11.2021	0.395873	0.642246	24	14.1949	546.825	15.268	0.0279212	537.584	523.631	542.678	521.271	484.677	537.071	625.242	529.885	561.68	540.501	498.112	571.256	610.19	562.718	549.63	537.114	572.552	537.067
FBgn0000964	0.00185439	0.0134681	24	22.2404	62.005	0.00575569	0.0255371	24	22	58.6954	0.000132859	0.000782668	24	22.1202	476.116	61.9671	0.130151	563.544	509.361	515.598	426.585	411.176	440.319	436.727	436.376	499.61	368.848	411.267	479.774	486.876	436.959	459.874	556.334	534.24	596.625
FBgn0000996	0.205208	0.415476	24	15.7572	11.4161	0.872349	1	24	16	4.83852	0.486969	0.751356	24	15.8786	103.051	34.8655	0.338333	141.697	116.363	98.5703	98.6728	74.5656	77.0065	93.2102	91.4312	112.946	115.457	97.8257	113.845	124.377	101.247	137.155	88.6291	88.3305	83.5902
FBgn0001075	0.174913	0.37493	24	8.95085	11.6028	0.0567847	0.145512	24	8	18.1229	0.0557399	0.131484	24	8.47542	114.449	12.8746	0.112492	121.146	105.385	124.567	109.636	150.196	138.217	123.582	110.133	124.139	127.718	144.742	126.042	119.061	76.7343	69.5862	103.579	94.7158	90.9043
FBgn0001078	0.00805669	0.0414177	24	20.634	131.987	0.0567847	0.145512	24	22	145.371	0.00397553	0.0143069	24	21.317	1372.65	133.017	0.0969054	1566.24	1582.97	1574.96	1281.75	1247.38	1094.87	1286.09	1210.42	1358.41	1292.5	1299.68	1363.09	1301.17	1371.63	1505.68	1535.53	1355.82	1479.55
FBgn0001079	0.99978	0.999888	24	18.7282	0.156424	1	1	24	12	1.9486	1	1	24	15.3641	317.296	1.90566	0.00600593	299.619	363.359	293.544	294.025	327.024	333.695	315.239	326.243	309.331	320.826	312.443	314.089	326.356	328.252	304.566	311.804	276.698	354.213
FBgn0001083	3.70948e-05	0.000738845	24	22.007	130.322	0.0146668	0.0523318	24	0	128.525	8.39171e-06	7.31948e-05	24	23.0035	434.47	132.442	0.304837	586.258	591.693	540.512	360.804	371.763	357.389	348.753	360.53	362.243	339.218	379.324	347.633	347.617	409.25	343.897	625.743	605.543	542.291
FBgn0001084	0.328862	0.556797	24	9.74729	5.88654	0.872349	1	24	10	5.21178	0.645108	0.921926	24	9.87364	104.784	5.87586	0.0560762	99.5125	118.558	87.7384	106.646	102.261	111.561	105.778	118.445	104.806	95.0219	117.79	116.894	105.242	117.233	86.7307	85.4256	91.5231	114.937
FBgn0001085	0.597176	0.778469	24	17.5158	8.49549	1	1	24	22	3.2591	0.905046	1	24	19.7579	291.079	9.23705	0.0317338	319.089	279.929	313.042	289.041	314.241	285.319	273.347	227.539	292.033	288.131	335.402	292.744	283.834	305.871	308.6	293.651	259.67	277.937
FBgn0001087	0.0611788	0.182013	24	10.1489	98.5696	0.639746	0.926202	24	10	82.8911	0.165974	0.322047	24	10.0745	2243.74	98.6247	0.0439555	2218.48	2161.49	2325.61	2134.92	2153.88	2138.41	2410.9	2453.06	2219.25	2387.81	2412.7	2430.38	2072.94	2036.66	2245.92	2162.34	2221.03	2201.56
FBgn0001089	0.453249	0.670331	24	11.4168	3.98003	1	1	24	12	3.30695	0.811911	1	24	11.7084	39.0716	4.61037	0.117998	44.348	28.5418	38.9948	43.8546	36.2176	48.3759	37.703	44.6766	29.5085	49.0435	31.9431	48.7906	26.5762	49.0247	54.4588	34.1702	35.1193	21.9424
FBgn0001090	0.0358096	0.123901	24	13.4451	1710.46	6.47348e-06	0.000179425	24	16	4366.66	3.77329e-06	3.7096e-05	24	14.7226	21201.4	3940.36	0.185854	18560.2	17564.2	16777.5	18205.6	17956.5	18729.4	19108.1	18536.6	18685	24563.7	24802.8	25146.5	25252.7	25870.1	24948.2	22438.1	22223.1	22256.9
FBgn0001091	0.602844	0.782778	24	6.04146	363.255	1	1	24	10	547.232	0.907942	1	24	8.02073	16935.5	385.633	0.0227707	16706.2	16539.9	15701.9	16956.8	17456.9	19365.2	16884.7	16206.2	16321.3	18146.1	17947	17337.9	15432.3	16883.7	14981.2	17412.9	17586.3	16973
FBgn0001092	4.28922e-05	0.000817171	24	10.2825	1570.24	0.00202616	0.0116167	24	10	1514.56	1.49987e-06	1.6914e-05	24	10.1413	15402	1570.19	0.101947	14237.9	14112.8	13706.7	15950.1	16259.6	16719.3	16061.5	15719.9	15652.8	17490.2	17161.4	16692.5	15652.3	16352.9	15019.5	13320	13562.5	13564.6
FBgn0001098	9.76649e-11	6.41937e-08	24	22.3095	2064.71	6.47348e-06	0.000179425	24	22	1694.07	2.27596e-14	6.34647e-12	24	22.1548	12345.5	2065.93	0.167342	13990.2	13282.9	12944.1	12119.8	12178.7	12432.6	10707.7	10777.4	10573.2	10314.5	10415.4	10732.9	12242.1	12732.6	12084.8	14677.2	15027.9	14985.6
FBgn0001104	0.0162469	0.0690356	24	10.5352	43.4871	0.0567847	0.145512	24	8	61.2834	0.00736983	0.0241256	24	9.26761	789.488	41.9608	0.0531494	825.305	822.222	824.307	846.194	785.07	847.072	766.628	825.997	809.958	867.458	902.392	822.325	744.134	734.304	711.998	669.523	719.414	686.485
FBgn0001105	0.245335	0.465531	24	20.9514	159.531	1	1	24	22	177.268	0.590063	0.8631	24	21.4757	3917.36	161.438	0.0412109	3882.07	4393.24	4229.86	3737.61	3896.59	3233.29	3793.34	3849.46	3980.6	3715.05	3857.13	3968.3	3815.28	3615.04	4291.15	4194.4	3790.76	4269.37
FBgn0001108	0.90689	0.955291	24	1.23544	8.01704	0.749267	1	24	4	28.1878	0.942059	1	24	2.61772	1959.57	21.5918	0.0110186	1953.47	2007.8	1991.99	1962.49	1955.75	2044.62	1976.27	1959.54	1991.32	1945.39	1950.52	1892.67	1994.28	2033.46	1795.12	1965.86	1915.6	1936.16
FBgn0001112	0.0138185	0.0611631	24	10.5741	29.4274	0.000942737	0.0065177	24	14	44.6184	0.000159564	0.000909167	24	12.2871	517.056	33.4407	0.0646751	374.253	412.758	433.276	481.404	483.611	489.682	503.754	475.858	495.54	562.979	601.927	590.569	572.983	544.6	575.851	581.962	554.46	571.548
FBgn0001114	0.126655	0.301567	24	18.7591	614.424	0.00411664	0.0198539	24	20	833.359	0.00446261	0.0157639	24	19.3796	17564.4	796.682	0.0453578	17827.9	17369.9	17122	16191.3	15896.3	16982.9	16283.5	16081.5	15875.6	18613	18966.2	18447.9	18160.1	18776.5	17394.5	19036	18894.2	18239.4
FBgn0001122	0.191612	0.397477	24	21.1026	202.442	0.457887	0.715482	24	22	217.551	0.301236	0.519096	24	21.5513	4358.02	204.382	0.0468978	4448.86	4813.68	4706.46	4317.68	4335.46	3526.5	4067.74	4151.81	4500.56	4154.4	4251.42	4506.01	4057.65	4020.02	4877.09	4653.56	4454.84	4600.6
FBgn0001123	0.566575	0.756256	24	21.8149	40.1843	0.639746	0.926202	24	0	47.897	0.730304	0.999481	24	22.9074	1664.76	39.0931	0.0234827	1677.65	1777.27	1849	1701.36	1715.01	1413.76	1692.45	1632.25	1710.48	1567.35	1635.09	1699.54	1546.74	1494.19	1803.19	1739.48	1589.95	1720.91
FBgn0001124	0.0386812	0.1312	24	9.46454	158.561	0.00290735	0.0153491	24	8	261.555	0.00113505	0.00484899	24	8.73227	3476.2	167.737	0.048253	3519.71	3589.67	3434.79	3804.38	3866.76	3965.84	3651.96	3441.14	3323.27	3682.35	3676.45	3569.84	3312.46	3332.61	3231.22	3060.37	3013.88	3094.93
FBgn0001125	0.618329	0.794341	24	13.9794	83.0059	1	1	24	18	115.61	0.915581	1	24	15.9897	4253.11	262.688	0.0617637	4227.12	4330.66	4295.93	4098.41	4269.42	4569.05	3888.65	3950.24	3936.85	4608.05	4594.81	4706.26	4174.59	4363.2	4146.94	4015	4187.72	4193.09
FBgn0001128	2.53411e-11	2.33188e-08	24	10.2273	2656.57	3.38877e-06	0.000113808	24	10	2235.5	3.21965e-15	1.13951e-12	24	10.1136	20297.7	2656.66	0.130885	18740.8	18394.1	18107.7	20428.3	20897.6	20774	22752.7	22285.3	21724.4	22737.8	22802.4	22330.8	20328.7	20978.3	20243.5	17135.3	17376.6	17319.9
FBgn0001133	0.0202494	0.0811351	24	8.97555	23.9118	0.0146668	0.0523318	24	10	23.9311	0.00270911	0.0103056	24	9.48778	437.074	23.9786	0.0548617	430.5	401.78	432.193	463.463	413.307	448.217	496.423	469.624	459.926	418.914	459.182	454.362	444.354	391.132	429.619	416.45	396.955	440.938
FBgn0001134	0.954203	0.978971	24	23.198	1.9093	0.542922	0.813145	24	18	12.5443	0.858768	1	24	20.599	232.265	1.45405	0.00626031	216.331	229.432	224.22	200.336	239.675	222.134	204.225	246.241	233.016	253.392	240.571	232.772	263.636	209.954	205.733	254.141	245.835	259.13
FBgn0001137	0.474777	0.687691	24	1.0748	14.5725	0.639746	0.926202	24	4	22.8627	0.665668	0.941351	24	2.5374	420.758	28.093	0.0667675	427.255	444.593	436.525	442.533	432.481	452.166	379.125	463.39	460.944	410.74	342.39	397.44	347.617	457.208	428.611	437.806	396.955	415.861
FBgn0001138	0.393742	0.616718	24	20.5881	6.99157	0.143134	0.293672	24	20	11.7635	0.218445	0.402509	24	20.2941	184.789	8.09883	0.0438275	188.208	195.401	184.142	162.461	162.979	171.784	204.225	167.277	175.016	185.957	176.685	188.047	165.836	180.112	220.861	201.818	195.817	199.572
FBgn0001139	0.194928	0.401461	24	17.5056	53.6849	0.319437	0.542236	24	18	5.59761	0.235141	0.4272	24	17.7528	1844.28	117.448	0.0636821	1953.47	1936.45	1930.24	1751.19	1737.38	1726.72	1819.17	1870.18	1849.88	1768.63	1771.84	1877.42	1978.33	1957.79	1917.15	1823.84	1832.59	1694.79
FBgn0001142	0.0201362	0.0809018	24	18.555	414.999	2.40481e-08	3.5692e-06	24	18	708.574	1.08704e-08	2.72559e-07	24	18.2775	5605.28	771.308	0.137604	5746.85	5489.9	5754.99	4748.25	4933.05	4600.65	5043.82	4847.93	4845.5	5833.12	5847.58	6033.77	6269.86	6283.69	6481.61	5905.05	5985.19	6244.19
FBgn0001145	0.0107239	0.050998	24	20.68	1118.72	6.27354e-05	0.000870726	24	20	1404.28	1.0234e-05	8.6082e-05	24	20.34	24289.2	1238.29	0.0509811	24706.1	23014.5	23765.2	22995.7	22785.1	24075.4	22370.5	22098.3	21522.9	25308.5	24623.1	24205.2	25012.5	26658.8	24482.3	26357	27038.7	26185.7
FBgn0001149	0.00343799	0.0217134	24	9.7615	568.938	0.0259398	0.0796457	24	10	660.968	0.00092078	0.00407749	24	9.88075	4199.82	569.055	0.135495	3680.88	3545.76	3608.1	4800.08	4909.61	5156.47	4327.47	4238.04	4107.79	4852.25	4712.6	4746.92	4254.32	4437.8	3969.44	3402.08	3454.47	3392.72
FBgn0001150	0.0024666	0.016751	24	8.65386	32.2657	0.0339928	0.0986445	24	10	40.763	0.000870874	0.00388077	24	9.32693	159.424	32.4535	0.203567	131.962	125.145	119.151	222.263	189.61	198.44	184.326	161.044	192.314	165.522	183.673	195.162	128.629	149.206	132.113	138.817	139.413	112.847
FBgn0001168	0.00147548	0.0113618	24	9.85985	86.9355	0.00139237	0.00866889	24	8	77.2063	2.89581e-05	0.000213348	24	8.92992	808.606	87.8456	0.108638	801.508	798.071	854.637	797.356	893.722	804.619	952.001	978.729	910.694	793.892	792.588	855.868	742.008	799.315	853.188	658.845	598.093	669.766
FBgn0001169	0.972261	0.988918	24	1.343	2.87574	0.457887	0.715482	24	4	32.2538	0.805458	1	24	2.6715	627.228	6.42588	0.0102449	650.076	674.025	682.409	619.944	619.96	568.663	707.979	665.993	649.188	582.392	598.933	628.179	618.694	571.244	607.115	613.997	599.157	632.151
FBgn0001179	0.663402	0.824504	24	6.53716	8.5406	0.749267	1	24	6	2.98296	0.844531	1	24	6.26858	291.991	16.8025	0.0575447	248.781	319.448	282.712	334.889	271.632	292.23	289.056	314.814	289.998	332.066	310.447	274.447	268.951	258.978	262.209	270.159	329.909	305.104
FBgn0001180	0.0564107	0.17257	24	21.6975	13.2352	0.0724339	0.174944	24	0	8.29294	0.02656	0.0704744	24	22.8487	141.163	13.0613	0.0925261	173.065	172.348	131.066	127.577	145.936	133.281	137.197	120.523	157.718	119.544	117.79	128.075	135.007	165.192	135.138	144.156	146.863	150.462
FBgn0001185	0.232439	0.450011	24	9.80082	15.0002	0.319437	0.542236	24	8	17.3257	0.267323	0.472785	24	8.90041	464.369	16.1788	0.0348404	457.541	465.45	464.688	502.334	435.676	459.077	523.653	466.507	474.172	495.544	495.118	437.082	449.669	449.748	433.653	465.57	472.515	410.637
FBgn0001186	0.0159314	0.0680913	24	0.466886	344.053	0.00139237	0.00866889	24	2	452.509	0.000259894	0.0013848	24	1.23344	6682.83	542.895	0.0812372	7053.49	7127.76	6940	7073.54	7066.69	6814.09	6797.01	6574.73	6813.42	6426.75	6244.87	6456.62	5912.67	5954.37	5987.44	6994.22	6883.39	7169.95
FBgn0001187	0.19515	0.401558	24	11.0124	63.316	0.00139237	0.00866889	24	14	79.7347	0.00250275	0.00960798	24	12.5062	2055.38	73.4111	0.0357165	1871.27	1799.23	1778.6	1964.49	1929.12	2048.57	1976.27	1996.94	1909.91	2278.48	2281.93	2223.02	2154.8	2203.98	1997.83	2143.12	2222.1	2217.23
FBgn0001189	0.619523	0.795166	24	3.34071	15.4858	1	1	24	10	9.2218	0.916154	1	24	6.67035	832.425	17.5454	0.0210775	836.121	769.53	773.397	788.386	904.375	869.779	854.602	836.387	833.362	805.131	865.458	754.221	818.547	853.669	822.933	815.815	942.901	839.037
FBgn0001197	0.329476	0.557528	24	8.1547	36.3003	0.176851	0.346473	24	8	26.2397	0.223907	0.410682	24	8.07735	1063.73	42.056	0.0395363	1091.39	1063.73	1016.03	1111.31	1036.46	1068.22	1193.93	1173.02	1143.71	960.436	1004.21	1074.41	940.798	1149.95	1075.06	1032.58	948.222	1063.69
FBgn0001202	0.000353936	0.00395258	24	22.6348	97.0517	0.000411834	0.00343581	24	0	81.8935	2.44026e-06	2.56046e-05	24	23.3174	1477.1	102.569	0.0694395	1525.14	1543.45	1629.12	1458.16	1484.92	1484.84	1444.23	1476.41	1363.5	1388.55	1301.68	1458.64	1387.28	1471.81	1440.13	1520.58	1642.1	1567.32
FBgn0001206	0.0197818	0.0797338	24	9.47687	20.5475	0.0724339	0.174944	24	10	18.9505	0.0108154	0.0331856	24	9.73843	258.173	20.4495	0.0792087	199.025	254.68	269.714	258.144	280.154	294.204	254.495	277.41	268.629	284.044	272.514	270.381	242.375	269.636	259.184	229.581	233.065	229.873
FBgn0001208	5.92662e-09	1.61731e-06	24	22.2415	806.9	1.62128e-07	1.50697e-05	24	22	649.692	3.41949e-14	8.74059e-12	24	22.1207	8225.48	807.283	0.0981441	8493.17	8756.83	8512.79	8266.59	8203.28	8309.79	7414.93	7261.5	7419.87	7734.57	7688.3	7676.39	8393.83	8080.55	8044.77	9185.39	9289.6	9326.58
FBgn0001215	0.381695	0.605593	24	3.27325	93.7998	0.383706	0.626818	24	6	91.2561	0.427808	0.68215	24	4.63663	5619.52	282.014	0.0501847	5625.7	5477.82	5597.92	5994.12	5669.12	5454.63	5792.65	5684.32	5947.5	5338.59	5359.45	5587.54	5578.88	5325.57	5524.54	5898.64	5703.17	5591.14
FBgn0001216	0.000902789	0.00794973	24	9.12853	53.154	0.000628333	0.00475879	24	10	45.8811	8.72574e-06	7.57493e-05	24	9.56427	491.634	53.2493	0.108311	449.969	489.601	400.78	496.354	504.916	518.313	564.498	599.497	543.364	498.609	536.045	474.692	433.724	494.51	506.265	449.552	434.203	454.522
FBgn0001218	0.00902309	0.0453673	24	8.33127	590.997	0.0441325	0.120507	24	10	704.085	0.00351562	0.0128493	24	9.16563	7612.86	599.13	0.0786997	7158.41	6926.87	6940	7871.9	7654.69	7385.71	8654.94	8426.21	8205.41	8078.9	8156.47	8240.53	6574.95	6812.3	6772.05	7864.5	7659.21	7648.5
FBgn0001220	1.25366e-05	0.000324051	24	10.6976	422.373	7.95773e-09	1.70295e-06	24	14	469.477	3.08631e-12	2.84002e-10	24	12.3488	5497.43	490.547	0.0892322	4845.83	4787.33	4861.35	5124.01	5181.25	5358.86	5571.67	5509.77	5602.55	6302.09	6083.16	6191.32	5745.78	5622.92	5716.16	5616.73	5438.18	5394.7
FBgn0001222	0.131556	0.308978	24	10.3572	34.2948	0.542922	0.813145	24	12	21.8962	0.259922	0.462684	24	11.1786	1291.63	35.4119	0.0274164	1304.48	1232.78	1323.66	1250.85	1291.05	1274.56	1323.79	1437.96	1272.94	1326.22	1308.67	1302.1	1295.86	1277.84	1270.71	1239.74	1328.15	1188.03
FBgn0001224	0.472674	0.686157	24	12.5676	6.69287	1	1	24	10	3.80223	0.826872	1	24	11.2838	71.6377	6.70924	0.0936551	84.3693	80.1365	46.5772	74.7521	59.6525	85.8919	61.791	69.6124	57.9995	87.8697	60.8915	111.812	71.2242	77.8	74.6287	77.9509	54.2753	52.2439
FBgn0001225	0.908316	0.955564	24	10.5021	1.93524	0.0339928	0.0986445	24	4	23.7422	0.138256	0.278061	24	7.25107	150.02	2.61165	0.0174088	175.229	160.273	170.061	171.432	178.958	175.733	156.049	157.927	133.297	176.761	138.753	127.059	158.394	130.022	126.062	118.528	129.835	115.981
FBgn0001226	0.849496	0.929711	24	19.5984	4.06248	0.143134	0.293672	24	20	5.52453	0.377796	0.619583	24	19.7992	73.0477	4.03178	0.0551938	67.0628	65.8656	46.5772	69.7686	57.5221	54.2995	59.6964	49.8715	55.9645	86.8479	118.788	74.2024	74.4134	53.2877	80.6797	136.681	75.5598	87.7697
FBgn0001229	0.93971	0.972034	24	15.7234	2.10677	1	1	24	18	11.3366	0.998145	1	24	16.8617	150.038	1.32456	0.00882819	166.575	143.807	127.816	130.567	142.74	147.102	172.805	140.264	115.999	173.696	162.71	165.685	150.953	137.482	131.105	170.851	158.569	161.956
FBgn0001230	2.52216e-05	0.000559251	24	9.35508	93.1546	0.000942737	0.0065177	24	10	104.371	4.41177e-07	6.07741e-06	24	9.67754	469.946	93.366	0.198674	396.968	420.442	384.532	509.311	549.655	532.135	589.633	547.548	485.364	593.631	554.013	539.746	403.958	407.118	391.297	387.619	353.322	412.727
FBgn0001233	0.00282677	0.0186867	24	8.04201	3085.33	1.70575e-06	7.26682e-05	24	8	3908.45	9.71593e-08	1.73604e-06	24	8.02101	19034.6	3688.66	0.193788	16825.2	16237	16274.9	24795.8	24745.1	24719.1	21563	21128.9	21614.5	19892.3	19888.6	20035.7	16087.1	16085.4	15886.8	15803.7	15480.2	15559.3
FBgn0001234	0.40908	0.630575	24	0.41195	73.5186	0.542922	0.813145	24	0	63.3717	0.556275	0.828584	24	0.205975	2804.51	93.2456	0.0332485	2723.61	2802.58	2800.05	3225.3	3097.67	2706.09	2564.85	2843.72	2748.36	2713.74	2635.3	2712.96	2778.81	2709.15	2909.51	2780.6	2974.5	2754.3
FBgn0001235	0.709988	0.852356	24	12.0959	78.5359	1	1	24	6	100.464	0.953164	1	24	9.04794	3140.71	54.1499	0.0172413	3155.19	3302.06	3470.54	3186.43	3089.15	2525.42	3404.79	3103.46	3455.55	3120.4	3188.32	3291.33	2796.88	2906.31	3597.31	3044.36	2709.51	3185.83
FBgn0001247	0.00573771	0.0320768	24	21.4325	110.735	0.000411834	0.00343581	24	20	117.274	3.29768e-05	0.000239883	24	20.7163	2100.05	113.823	0.0542	2031.35	2136.24	2040.73	2105.02	1988.77	2037.71	2022.35	2002.13	1859.04	2075.15	2087.28	1914.01	2303.63	2185.86	2121.88	2290.47	2399.82	2199.47
FBgn0001248	8.37344e-06	0.00024539	24	22.6725	1074.32	0.00202616	0.0116167	24	2	1172.8	3.20522e-07	4.6891e-06	24	0.33625	8875.36	1249.07	0.140734	10282.2	10595.6	10042.3	9377.9	9429.36	9611.99	8113.48	7924.38	8057.86	8028.84	8329.16	8100.25	7585.91	8005.94	7645.41	9518.55	9641.86	9465.55
FBgn0001250	0.393039	0.61614	24	22.405	47.8566	1	1	24	22	45.3586	0.760077	1	24	22.2025	2112.1	47.844	0.0226524	2102.74	2130.75	2259.53	1971.46	2105.95	1941.95	2137.55	2195.39	1988.26	2172.22	2128.21	2103.08	1957.07	2023.87	2073.47	2194.37	2254.02	2277.83
FBgn0001253	0.245157	0.46543	24	14.8037	14.3458	0.0196038	0.0642201	24	16	20.4832	0.03046	0.0789557	24	15.4018	170.76	40.7949	0.238902	153.595	164.664	145.147	153.491	158.718	164.873	145.576	140.264	158.736	186.978	169.698	189.064	247.69	201.427	212.793	155.902	178.789	146.283
FBgn0001256	0.346015	0.572256	24	13.706	3.41112	0.0339928	0.0986445	24	16	8.39254	0.0640192	0.147656	24	14.853	41.2193	8.40916	0.20401	35.6947	36.2261	29.2461	33.8876	43.6742	37.516	35.6084	29.0917	37.6488	49.0435	40.9271	53.8729	47.8372	52.2219	54.4588	50.1876	34.0551	40.7502
FBgn0001257	0.341	0.567635	24	7.84819	84.9438	0.264143	0.470234	24	10	107.217	0.30689	0.52667	24	8.9241	1805.52	85.1922	0.0471842	1723.08	1730.07	1698.44	1986.41	1997.29	1918.25	2053.77	1944.99	2002.51	1523.41	1610.13	1660.91	1793.36	2020.67	1938.33	1650.85	1579.31	1667.62
FBgn0001258	0.00208152	0.0147226	24	21.4154	61.667	0.0259398	0.0796457	24	22	80.1927	0.000584575	0.00275718	24	21.7077	211.486	61.5393	0.290985	266.088	236.018	192.808	164.455	165.11	156.975	168.616	175.589	200.455	122.609	120.785	131.125	301.906	262.175	284.396	318.21	302.239	237.187
FBgn0001259	0.0216898	0.0854041	24	9.4832	11.7264	0.0567847	0.145512	24	10	13.0551	0.00948295	0.0297417	24	9.7416	50.4786	11.7499	0.232769	45.4296	34.0306	36.8284	63.7885	75.6309	49.3632	50.2707	46.7546	71.2275	57.2175	67.879	54.8894	63.7829	30.9069	49.4163	39.5093	35.1193	36.5707
FBgn0001263	2.4365e-12	5.73746e-09	24	22.2891	4298.91	1.62128e-07	1.50697e-05	24	0	3671.35	0	0	24	23.1446	13130.3	4462.79	0.339884	17599.6	16759.5	16382.2	13198.2	13135.3	13896.7	10287.7	10148.9	10077.7	9022.99	8950.05	8938.84	12356.9	12290.3	12068.7	17482.4	16870.1	16880
FBgn0001269	0.404407	0.626069	24	11.6668	3.7407	1	1	24	10	4.95226	0.77053	1	24	10.8334	103.404	3.6805	0.0355934	101.676	103.189	98.5703	108.64	111.848	107.612	96.3521	107.016	89.5431	113.413	119.787	102.664	114.809	101.247	94.7986	91.8325	101.101	97.1736
FBgn0001276	0.988819	0.995111	24	20.3282	0.840694	1	1	24	18	1.63177	0.999937	1	24	19.1641	150.538	1.32418	0.00879631	168.739	152.589	121.317	152.494	153.392	159.937	150.812	145.459	137.367	159.391	122.781	167.718	130.755	155.6	182.538	150.563	139.413	158.821
FBgn0001280	0.0152621	0.0659705	24	10.4551	23.1284	0.0196038	0.0642201	24	12	16.9781	0.00272699	0.0103479	24	11.2275	295.842	24.4535	0.0826574	300.701	278.831	232.886	295.022	290.806	305.064	289.056	298.19	314.419	327.979	304.457	347.633	308.284	283.491	317.676	260.548	266.056	304.059
FBgn0001291	0.0122472	0.0563492	24	8.44794	45.4484	0.00290735	0.0153491	24	8	60.937	0.000400326	0.00200207	24	8.22397	688.471	52.1068	0.0756848	618.708	682.807	656.413	733.567	772.287	751.307	729.972	756.385	686.837	680.479	724.709	736.941	649.522	659.702	629.302	615.064	705.579	602.894
FBgn0001296	0.00722331	0.0379605	24	23.8952	205.928	0.0146668	0.0523318	24	2	284.964	0.00107559	0.00463372	24	0.947603	2007.35	293.144	0.146035	2176.29	2209.79	2233.54	1914.65	2017.53	2243.06	2052.72	2099.8	2012.69	1793.15	1734.91	1795.09	1754.03	1747.84	1596.45	2223.2	2304.04	2223.5
FBgn0001297	0.000834125	0.00748111	24	9.73348	178.801	0.00411664	0.0198539	24	10	182.97	4.66372e-05	0.000320266	24	9.86674	3922.49	178.473	0.0455	3971.85	4049.64	3951.48	4006.71	4030.81	4035.93	4081.35	3951.28	4332.67	4043.03	4079.73	4083.16	3594.17	3848.44	3800.01	3625.25	3483.2	3636.17
FBgn0001301	0.0417001	0.138779	24	12.0467	46.5673	0.0196038	0.0642201	24	14	62.5223	0.00662918	0.0220064	24	13.0234	820.299	65.8342	0.0802563	787.447	776.116	727.903	852.174	850.048	748.345	802.236	740.8	826.239	903.218	896.403	865.016	882.33	915.483	865.29	774.17	775.818	776.344
FBgn0001308	0.15749	0.348456	24	10.0072	105.916	0.264143	0.470234	24	14	44.128	0.173874	0.334026	24	12.0036	3330.23	105.792	0.0317671	3317.44	3015.55	3057.84	3330.95	3264.91	3546.25	3277.02	3243.73	3279.52	3621.05	3588.61	3522.07	3362.42	3393.36	3082.97	3422.36	3324.63	3293.45
FBgn0001311	0.513367	0.718262	24	1.22128	5.60815	1	1	24	18	7.5469	0.855662	1	24	21.6106	45.2396	3.27828	0.0724648	36.7764	38.4216	29.2461	41.8612	30.8915	39.4905	46.0815	36.3647	44.7716	39.8479	50.9093	67.0871	23.3871	41.5644	28.2379	88.6291	64.9176	65.8273
FBgn0001316	0.624608	0.799282	24	19.5461	37.9422	1	1	24	6	21.949	0.918568	1	24	0.773068	3587.77	13.1137	0.00365512	3807.43	3598.46	3827.99	3558.2	3343.74	3594.62	3619.49	3582.44	3631.58	3578.13	3658.48	3555.61	3600.54	3573.47	3342.16	3645.54	3489.59	3572.44
FBgn0001319	0.0721711	0.205478	24	21.63	14.1781	0.0259398	0.0796457	24	20	12.9717	0.0136302	0.0402649	24	20.815	195.355	14.9505	0.07653	178.473	221.748	206.889	175.418	188.545	183.631	186.42	165.199	172.981	217.631	196.65	186.014	178.592	196.099	197.665	205.021	211.78	247.636
FBgn0001320	0.0469768	0.151326	24	11.4845	35.7414	0.176851	0.346473	24	12	41.5903	0.0481073	0.115553	24	11.7423	398.235	42.1338	0.105801	374.253	395.194	380.2	404.658	348.328	407.74	433.585	416.635	392.769	350.457	427.239	487.906	425.219	454.011	454.832	332.092	332.037	351.079
FBgn0001323	0.472047	0.685813	24	12.1316	9.66101	1	1	24	6	9.59786	0.826401	1	24	9.0658	207.357	6.9568	0.0335498	214.168	209.672	225.303	246.184	209.849	166.847	220.982	209.876	193.332	230.913	186.667	243.953	188.16	196.099	239.014	168.716	187.303	195.392
FBgn0001324	0.726316	0.863844	24	14.505	12.9849	1	1	24	18	14.4607	0.95857	1	24	16.2525	1124.67	32.7538	0.029123	1114.11	1103.25	1204.51	1157.16	1053.51	1120.54	1121.66	1112.76	1087.75	1140.26	1157.94	1184.19	1133.21	1188.32	1033.71	1131.89	1141.91	1057.42
FBgn0001325	0.688287	0.841117	24	19.0087	2.38557	1	1	24	6	4.77401	0.945396	1	24	0.504355	53.2172	0.756152	0.0142088	75.716	52.6925	57.409	60.7984	47.935	61.2103	56.5545	46.7546	52.9119	54.1522	50.9093	42.6918	57.4046	40.4986	64.5438	54.4588	44.6973	36.5707
FBgn0001330	0.0168039	0.070704	24	23.333	34.0096	0.0339928	0.0986445	24	0	29.3817	0.00483688	0.0168467	24	23.6665	296.822	38.472	0.129613	287.721	292.004	343.371	296.018	281.219	323.822	263.921	318.97	287.963	256.457	245.562	256.151	334.86	250.452	266.243	326.753	388.441	322.867
FBgn0001341	0.000759453	0.00695372	24	22.6812	46.8875	0.00411664	0.0198539	24	0	40.3666	4.27554e-05	0.000297831	24	23.3406	283.811	50.5316	0.178047	342.885	296.395	314.125	251.167	262.045	313.95	274.394	287.8	238.103	240.109	224.6	244.969	266.825	239.795	275.319	385.483	326.716	323.912
FBgn0001404	0.0547094	0.169148	24	19.3176	81.9029	1.19411e-05	0.00028175	24	18	188.008	9.95699e-06	8.42909e-05	24	18.6588	2522.62	122.499	0.0485601	2456.44	2387.63	2400.35	2426.95	2346.69	2222.33	2412.99	2465.52	2352.54	2500.2	2505.54	2510.68	2769.24	2718.74	2778.41	2825.45	2676.52	2650.85
FBgn0001491	0.985867	0.994295	24	8.38939	1.73188	0.542922	0.813145	24	4	17.4209	0.869792	1	24	6.1947	300.776	1.99414	0.00662998	316.926	305.177	330.373	325.919	315.306	236.943	311.05	316.892	305.261	269.739	291.481	364.913	262.573	284.556	286.413	319.278	266.056	305.104
FBgn0001565	1.79565e-06	7.42427e-05	24	22.9562	339.715	2.13432e-05	0.00042603	24	0	295.167	9.57543e-10	3.52452e-08	24	23.4781	2278.37	374.183	0.164233	2454.28	2412.88	2441.51	2378.11	2268.93	2425.71	2130.22	2044.73	2013.7	1965.83	2025.39	1923.16	2130.35	2100.6	2080.53	2720.81	2757.4	2736.53
FBgn0001612	0.343561	0.569835	24	8.7826	10.8292	0.143134	0.293672	24	8	12.5664	0.197309	0.370765	24	8.3913	405.201	11.2082	0.0276608	395.887	416.051	422.444	410.638	398.394	405.765	401.118	437.415	438.558	360.674	440.216	428.951	384.823	382.606	404.407	397.229	370.349	398.098
FBgn0001624	0.0458163	0.148663	24	19.4862	326.217	0.000103647	0.00124511	24	20	499.25	6.29566e-05	0.000416482	24	19.7431	7147.13	412.196	0.0576729	7295.78	7254	7180.46	6322.04	6265.64	6091.41	6884.99	6949.81	7060.68	6840.55	7149.26	7205.76	7521.07	7523.16	8060.91	7703.26	7748.6	7591.04
FBgn0001941	0.174959	0.37493	24	10.9102	25.7584	0.0724339	0.174944	24	14	35.7656	0.0680319	0.155546	24	12.4551	738.2	30.4774	0.0412861	665.219	690.491	713.822	751.508	725.417	656.53	741.493	739.761	785.537	771.414	795.582	711.529	819.61	701.266	802.763	735.728	710.901	769.03
FBgn0001942	0.988244	0.99488	24	22.2123	38.9183	1	1	24	6	289.055	0.999931	1	24	2.10613	28446.7	72.0833	0.00253398	28769.9	28236.6	28038.4	28787.5	29408.7	29751.2	29221.9	27788.8	27783.8	28214.3	27711.6	27390.8	28722.5	29610.9	29132.4	27848.8	27799.6	27822
FBgn0001961	0.0102511	0.049336	24	9.99823	140.792	0.0259398	0.0796457	24	12	111.747	0.00245499	0.00945617	24	10.9991	1819	140.832	0.0774227	1696.04	1646.64	1626.95	1768.14	1881.18	2043.63	2041.2	1784.99	1772.55	2040.42	1990.45	1903.85	1812.5	1974.84	1657.97	1727.73	1785.77	1587.17
FBgn0001965	0.0856121	0.229881	24	11.4299	61.943	0.383706	0.626818	24	12	62.846	0.145059	0.2888	24	11.715	2262.73	67.8502	0.0299859	2338.54	2246.02	2111.14	2165.82	2207.14	2275.64	2382.62	2187.07	2331.17	2371.46	2337.83	2318.57	2278.11	2344.66	2199.53	2296.88	2226.35	2110.65
FBgn0001974	0.707663	0.851567	24	22.9408	3.92703	1	1	24	0	6.32446	0.952364	1	24	23.4704	137.78	4.52478	0.0328406	162.249	126.242	137.565	132.56	143.805	141.179	117.298	149.615	129.227	132.826	152.728	141.289	143.511	121.496	111.943	149.495	154.312	132.699
FBgn0001977	0.599666	0.780388	24	7.70993	8.5197	1	1	24	10	10.3306	0.906324	1	24	8.85496	271.86	9.01957	0.0331773	230.393	272.244	233.969	289.041	297.197	293.217	266.016	300.268	248.279	270.761	250.554	292.744	292.338	300.543	236.997	294.718	269.248	254.95
FBgn0001978	0.385914	0.609227	24	7.93073	27.9465	0.0108583	0.0418594	24	6	56.9181	0.0271326	0.0717042	24	6.96536	1219.97	44.5376	0.0365071	1280.68	1240.47	1200.17	1218.96	1314.49	1262.71	1402.34	1211.46	1284.13	1162.74	1194.87	1183.17	1181.05	1217.09	1136.58	1198.09	1203.64	1066.82
FBgn0001986	0.029744	0.108226	24	21.269	29.9037	0.00202616	0.0116167	24	20	40.1456	0.000645857	0.0030044	24	20.6345	564.75	31.7702	0.0562553	560.299	547.782	564.342	526.255	486.807	568.663	517.369	584.952	499.61	550.718	544.031	547.878	570.857	627.729	590.979	653.506	641.726	581.997
FBgn0001987	0.196495	0.403515	24	9.03631	26.9071	0.542922	0.813145	24	10	25.1385	0.345425	0.57898	24	9.51816	695.551	26.798	0.0385277	713.894	685.002	602.253	675.759	798.917	713.791	713.215	703.397	699.047	677.414	743.675	732.875	631.451	703.398	728.134	641.76	672.589	683.35
FBgn0001989	0.544554	0.742149	24	17.8857	29.3305	0.0339928	0.0986445	24	18	77.9126	0.0923583	0.199894	24	17.9429	1700.33	54.8816	0.032277	1666.83	1657.62	1658.36	1624.61	1646.84	1783	1680.93	1510.69	1589.39	1791.11	1730.92	1748.33	1812.5	1828.83	1663.01	1739.48	1800.66	1672.85
FBgn0001990	0.900776	0.953122	24	17.5225	3.07857	1	1	24	6	3.67809	0.994906	1	24	11.7613	172.024	0.982403	0.00571083	190.372	175.642	200.39	149.504	162.979	171.784	168.616	156.888	188.244	153.261	166.703	217.525	187.096	160.929	149.257	156.97	153.248	187.033
FBgn0001991	0.920423	0.961666	24	19.5314	41.5494	1	1	24	22	81.2661	0.996746	1	24	20.7657	5291.94	39.8812	0.00753623	5537	5566.74	5519.93	4882.81	4778.59	4863.26	5665.92	5582.5	5463.15	5405.01	5255.63	5225.68	5021.84	4940.84	5227.04	5654.11	5389.22	5275.59
FBgn0001992	0.918832	0.961133	24	7.12431	0.986125	1	1	24	6	2.26089	0.996613	1	24	6.56215	26.3122	1.26236	0.0479761	24.8781	13.1731	38.9948	36.8777	36.2176	29.6179	16.7569	24.9358	29.5085	25.5435	27.9502	23.3788	26.5762	22.3808	33.2804	24.5599	18.0918	20.8976
FBgn0001994	3.80969e-08	4.93758e-06	24	21.8951	247.155	1.70575e-06	7.26682e-05	24	22	243.724	2.03815e-12	2.03859e-10	24	21.9475	2212.27	247.134	0.11171	2416.42	2276.75	2405.76	2144.89	2257.21	2049.56	2005.59	2010.45	2044.23	1940.28	1934.55	2021.76	2313.19	2276.45	2298.36	2517.92	2458.35	2449.19
FBgn0001995	0.00698685	0.0369452	24	10.8993	31.0176	0.000942737	0.0065177	24	14	29.1285	8.51697e-05	0.000542	24	12.4497	313.489	36.5068	0.116453	280.149	288.711	248.05	289.041	307.85	313.95	298.482	321.048	323.576	373.957	365.349	350.682	325.293	364.488	289.438	333.16	293.725	275.848
FBgn0002021	0.0499644	0.158324	24	22.6056	21.4672	0.176851	0.346473	24	0	17.9491	0.050622	0.12093	24	23.3028	487.723	22.3285	0.0457811	484.583	523.631	501.517	457.483	494.264	512.389	471.288	477.936	482.312	498.609	415.26	465.544	470.93	475.326	526.435	494.401	517.212	509.9
FBgn0002022	0.341284	0.56771	24	8.85014	30.5616	0.319437	0.542236	24	10	37.3598	0.35063	0.585359	24	9.42507	925.873	30.47	0.0329094	885.877	901.261	879.55	969.784	959.766	1104.75	954.096	951.715	903.572	949.197	847.49	923.972	962.059	966.639	945.969	829.696	863.084	867.248
FBgn0002023	0.727904	0.864615	24	0.834597	4.57175	1	1	24	0	8.88061	0.959076	1	24	0.417299	286.948	5.74917	0.0200356	292.048	261.267	308.709	322.929	284.415	298.153	282.773	279.488	278.805	273.826	299.466	273.431	265.762	305.871	277.336	270.159	302.239	288.386
FBgn0002031	0.690436	0.842363	24	16.639	26.3238	0.00575569	0.0255371	24	18	155.625	0.0259418	0.0692937	24	17.3195	2291.67	62.7571	0.0273849	2300.69	2204.3	2143.63	2067.15	2044.16	2135.45	2222.38	2333.57	2240.61	2375.55	2393.73	2424.28	2223.9	2357.45	2396.19	2462.39	2480.7	2443.97
FBgn0002036	3.01714e-06	0.000112005	24	22.3583	82.1726	6.27354e-05	0.000870726	24	22	70.1293	4.42687e-09	1.30984e-07	24	22.1792	755.715	82.1309	0.10868	751.752	800.267	835.139	698.683	790.396	753.282	652.472	711.708	707.187	673.327	713.728	652.574	788.782	730.041	769.483	843.578	870.534	859.934
FBgn0002044	0.141889	0.325035	24	22.2479	66.8023	0.457887	0.715482	24	0	27.3875	0.242585	0.437185	24	23.124	2028.2	68.3716	0.0337105	2123.29	2089.04	2154.46	1957.51	2021.79	1917.26	2124.98	2022.91	2143.95	1829.94	1852.7	1878.44	2027.23	2100.6	2084.56	2069.44	2009.25	2100.2
FBgn0002069	0.990774	0.996087	24	4.25834	0.762866	1	1	24	6	3.90139	0.999957	1	24	5.12917	225.179	0.686306	0.00304783	231.475	209.672	240.468	234.223	197.066	268.536	239.833	216.11	219.788	205.37	224.6	228.706	230.681	236.597	217.835	218.903	214.973	218.379
FBgn0002121	0.975987	0.99041	24	18.9666	5.70887	0.749267	1	24	18	40.2231	0.960139	1	24	18.4833	1349.14	16.0727	0.0119133	1257.97	1363.42	1350.74	1351.52	1351.77	1167.93	1266.19	1336.14	1413.36	1270.02	1392.52	1444.4	1366.02	1260.79	1499.63	1396.71	1340.92	1454.47
FBgn0002174	0.631088	0.803427	24	0.335602	19.8403	0.264143	0.470234	24	18	60.424	0.465348	0.725521	24	21.1678	925.319	13.2418	0.0143105	875.061	845.275	865.468	803.336	864.961	963.569	987.609	894.571	866.94	1013.57	869.451	926.005	877.015	977.296	884.451	1068.89	1050.39	1021.89
FBgn0002183	0.0274106	0.101867	24	20.7565	42.657	0.0567847	0.145512	24	20	52.3553	0.0116198	0.0352424	24	20.3783	909.772	47.3149	0.0520074	979.982	971.518	912.046	866.128	872.418	873.728	891.257	860.284	868.975	836.805	942.321	877.214	984.383	944.258	861.256	890.562	996.112	946.659
FBgn0002283	0.00370643	0.0231074	24	8.86179	37.9479	0.000103647	0.00124511	24	8	44.997	6.05903e-06	5.56439e-05	24	8.43089	434.887	42.2421	0.0971336	412.111	434.713	415.945	512.301	482.546	444.268	483.855	492.481	487.4	466.935	430.233	399.473	402.895	414.578	427.602	342.77	370.349	407.502
FBgn0002284	0.616315	0.793045	24	10.5118	15.546	0.383706	0.626818	24	14	18.1615	0.577465	0.851098	24	12.2559	980.469	16.5754	0.0169056	954.022	899.065	907.713	957.824	994.919	1069.21	1005.41	924.701	941.22	1024.81	966.278	990.042	1013.08	1073.21	995.386	982.395	1002.5	946.659
FBgn0002306	0.236176	0.454569	24	23.7247	31.8889	0.264143	0.470234	24	2	39.6956	0.235466	0.427452	24	0.862358	982.685	46.2623	0.0470774	1022.17	1093.37	978.12	1035.57	976.81	973.441	1003.32	971.456	980.904	1009.48	908.381	972.762	898.276	979.428	834.026	997.344	993.984	1059.51
FBgn0002354	0.690815	0.842434	24	4.10088	6.60817	1	1	24	18	8.7322	0.946336	1	24	23.0504	142.216	2.06953	0.014552	111.411	142.709	119.151	142.527	122.501	141.179	182.231	137.147	148.56	145.087	124.778	142.306	138.196	167.323	89.7562	172.987	159.633	172.405
FBgn0002413	0.00581832	0.0324093	24	20.8825	87.4948	0.00575569	0.0255371	24	20	129.806	0.000378564	0.00190984	24	20.4413	1903.42	97.1789	0.0510549	1843.14	2034.15	1964.91	1786.08	1738.44	1770.16	1891.43	1866.03	1817.32	1789.07	1829.74	1858.11	2016.6	1965.25	2010.94	2047.01	2006.06	2027.06
FBgn0002431	0.194578	0.401099	24	22.0228	89.2129	0.0724339	0.174944	24	20	105.039	0.0741628	0.166939	24	21.0114	4257.38	89.7287	0.021076	4248.75	4206.62	4408.58	4233.96	4058.5	3958.92	4100.2	4334.67	4211.58	4262.7	4246.43	4280.36	4329.8	3981.66	4270.98	4434.66	4548.49	4515.96
FBgn0002441	0.0107427	0.0510609	24	9.3606	76.1309	0.0567847	0.145512	24	12	49.8085	0.00512539	0.0177174	24	10.6803	1223.53	72.4393	0.0592051	1171.43	1040.68	1025.78	1249.86	1190.92	1251.85	1243.15	1285.23	1262.76	1331.33	1363.57	1255.34	1204.43	1266.12	1157.75	1293.13	1141.91	1288.33
FBgn0002466	0.0125177	0.057165	24	20.8556	8.79438	0.319437	0.542236	24	0	6.62899	0.0260782	0.0694964	24	22.4278	33.346	8.1055	0.243072	63.8178	51.5947	51.9931	23.9207	45.8046	38.5033	30.3719	14.5459	30.5261	28.6087	21.9609	31.5106	30.8284	24.5123	34.2889	29.899	28.734	18.8078
FBgn0002521	0.663549	0.824557	24	23.8795	34.9902	0.457887	0.715482	24	4	58.6102	0.665779	0.941351	24	1.93976	891.362	55.2429	0.0619758	867.489	908.945	1003.03	1023.61	1056.7	684.173	887.068	891.454	961.571	788.784	784.602	829.44	833.43	727.91	1112.37	891.63	881.176	911.133
FBgn0002522	0.596524	0.77795	24	6.79423	4.04294	1	1	24	10	3.22416	0.90471	1	24	8.39711	74.1564	3.74428	0.0504917	65.9811	76.8432	56.3259	71.762	69.2395	101.688	64.933	78.9633	81.4028	78.674	59.8933	85.3835	71.2242	78.8658	71.6032	56.5945	76.624	88.8146
FBgn0002524	0.55004	0.74543	24	23.9257	13.5852	0.542922	0.813145	24	20	17.1968	0.659538	0.935718	24	21.9628	736.846	11.8088	0.0160262	734.445	702.566	650.997	800.346	717.961	756.243	723.688	730.41	692.942	717.262	696.758	727.793	753.701	783.329	750.321	747.474	819.451	757.536
FBgn0002525	0.00947942	0.0469481	24	10.2481	37.8308	0.0259398	0.0796457	24	10	36.8162	0.00228943	0.00894578	24	10.124	860.797	37.8721	0.0439966	881.551	863.937	877.384	882.075	836.2	920.129	915.345	896.649	879.151	897.088	892.41	886.362	840.871	774.803	898.57	813.679	751.341	786.793
FBgn0002526	0.462849	0.678315	24	21.2087	59.475	0.639746	0.926202	24	22	40.6394	0.656478	0.933104	24	21.6044	1810.5	59.0278	0.0326031	1874.51	1874.97	1897.75	1734.25	1690.51	1708.95	1701.87	1703.94	1705.39	1996.48	1951.52	1886.57	1759.34	1549.61	1649.9	2086.52	1894.32	1922.57
FBgn0002542	0.0343676	0.120156	24	8.03258	10.5732	0.00139237	0.00866889	24	8	14.5182	0.000523861	0.00250189	24	8.01629	121.213	12.4136	0.102412	113.574	122.949	128.9	125.584	135.283	140.191	149.765	142.342	122.104	125.674	111.801	130.108	94.6113	119.364	98.8326	100.375	109.615	110.757
FBgn0002543	0.5141	0.718849	24	14.7872	11.8306	1	1	24	12	7.63747	0.85615	1	24	13.3936	335.567	19.6907	0.0586789	374.253	339.208	346.621	335.886	278.023	330.733	323.617	306.502	352.067	383.153	346.383	341.534	328.482	301.608	397.348	311.804	308.625	334.361
FBgn0002552	0.555277	0.748622	24	14.7809	8.2473	1	1	24	14	6.50071	0.88194	1	24	14.3904	406.494	22.0673	0.0542869	411.03	431.42	422.444	385.721	399.459	437.358	401.118	408.323	402.944	414.827	395.296	390.325	410.337	446.551	438.696	365.195	367.157	388.694
FBgn0002563	0.10865	0.271198	24	12.3102	491.187	0.00795104	0.0327656	24	10	223.741	0.00695775	0.0229646	24	11.1551	1571.5	496.503	0.315941	944.287	1026.41	969.455	1384.41	1260.16	1370.32	1708.16	1700.83	1687.07	1549.98	1500.33	1548.08	3100.91	3078.96	2902.45	847.849	865.213	842.171
FBgn0002566	0.00955526	0.0472361	24	22.8064	107.003	0.0146668	0.0523318	24	22	102.857	0.00138363	0.00576898	24	22.4032	1284.07	106.877	0.0832332	1188.74	1350.24	1437.39	1274.77	1335.79	1161.02	1144.71	1310.17	1258.69	1166.83	1155.94	1182.16	1325.62	1103.06	1388.7	1462.91	1402.65	1463.87
FBgn0002567	0.0262923	0.0986711	24	18.1656	795.728	8.21308e-07	4.69421e-05	24	18	2520.59	4.02747e-07	5.67547e-06	24	18.0828	9446.04	1512.48	0.160118	8364.46	7987.3	8130.42	6937	6791.86	7015.49	7655.81	8000.23	8016.15	10334.9	10580.1	10427	11559.6	11885.3	11369.8	11660.6	11751.1	11561.6
FBgn0002570	0.182346	0.384968	24	17.5969	14.3468	0.457887	0.715482	24	20	14.0271	0.290808	0.505576	24	18.7985	112.376	22.2448	0.197951	124.391	133.927	128.9	102.66	89.4788	105.637	74.3587	80.0023	79.3678	128.739	163.708	118.927	122.251	128.956	123.037	104.646	91.5231	122.251
FBgn0002576	0.03721	0.127714	24	19.3425	72.9767	0.000411834	0.00343581	24	18	66.52	0.000185211	0.00102912	24	18.6713	706.985	117.113	0.165652	734.445	764.041	712.739	566.123	585.873	648.632	705.884	616.121	591.188	678.436	608.915	662.739	884.456	888.839	843.103	718.643	773.69	741.863
FBgn0002579	0.56026	0.751861	24	9.69574	217.852	0.383706	0.626818	24	8	267.396	0.545442	0.815915	24	8.84787	10455.9	230.189	0.0220151	10573.2	10299.2	9883.02	10937.7	10743.8	12048.6	10984.1	10025.2	10174.3	10507.6	10562.2	10042.7	10500.8	11414.2	10226.2	9796.18	10047.3	9440.47
FBgn0002590	0.0274341	0.101876	24	9.16034	691.982	0.00290735	0.0153491	24	8	737.299	0.000832419	0.00372746	24	8.58017	16840	758.047	0.0450147	16525.6	16276.5	15836.2	17233.9	17345	18246.6	18370.8	17483.1	17470.1	16900.6	16269	16528.8	16907.8	17997.4	16362.9	15764.2	16115.5	15486.1
FBgn0002592	0.302265	0.530505	24	8.43311	4.07433	0.319437	0.542236	24	10	5.20712	0.322265	0.547541	24	9.21656	29.2125	4.00782	0.137196	34.613	21.9552	23.8302	32.8909	36.2176	31.5924	21.9934	37.4037	45.7891	15.3261	32.9413	35.5765	26.5762	34.1041	25.2124	25.6277	15.9633	28.2117
FBgn0002593	0.0231891	0.0895829	24	9.27011	902.452	0.00795104	0.0327656	24	8	948.508	0.00176975	0.00716152	24	8.63505	18637	970.806	0.0520903	18740.8	18534.6	17358.1	19520.3	19500	20673.3	20370.1	19569.4	19584.5	18390.3	18132.7	18100.3	18522.6	19656.8	18505.9	16431.6	17325.5	16548.8
FBgn0002607	0.625303	0.799621	24	9.14412	312.645	0.319437	0.542236	24	6	334.281	0.521477	0.789508	24	7.57206	18724.2	378.603	0.02022	18794.9	18799.1	17992.9	19334.9	18937.5	21644.8	19170.9	18450.4	18627	18780.6	18488.1	18026.1	18847.8	20025.5	18326.4	17531.5	18369.5	16887.3
FBgn0002609	0.902416	0.953667	24	5.65597	1.13699	0.542922	0.813145	24	18	3.78909	0.8395	1	24	23.828	42.6203	0.294965	0.00692075	28.1231	38.4216	44.4108	29.9008	35.1524	39.4905	49.2234	40.5206	52.9119	41.8914	39.9288	39.6424	32.9545	46.8932	59.5013	40.5772	57.468	50.1541
FBgn0002622	0.372492	0.598791	24	9.48542	497.301	0.264143	0.470234	24	8	503.772	0.326541	0.553115	24	8.74271	19249	530.975	0.0275845	19152.9	19390.8	18110.9	19452.5	19865.3	22044.6	20938.8	18990.7	18926.2	19312.9	18781.5	18580.1	19521.8	20685.2	18973.8	18094.2	17956.6	17703.4
FBgn0002626	0.500875	0.708104	24	9.49485	307.174	0.176851	0.346473	24	8	324.66	0.303285	0.522138	24	8.74742	11582.5	327.185	0.0282483	11655.9	11376.1	10802.6	11853.7	11974.2	13334	12394.9	11637.7	11481.9	11319.9	11425.6	10837.6	11736.1	13173.8	11381.9	10476.4	11178.6	10443.6
FBgn0002638	0.284001	0.509843	24	11.6024	18.6277	0.457887	0.715482	24	14	16.4328	0.395311	0.641901	24	12.8012	540.9	26.0366	0.0481357	532.175	520.338	577.34	528.248	503.851	487.708	601.154	523.651	542.346	542.544	625.885	562.108	508.137	535.008	554.673	523.232	514.019	553.785
FBgn0002641	0.0132551	0.0594994	24	10.575	22.9475	0.0146668	0.0523318	24	12	20.7563	0.00185575	0.00744079	24	11.2875	249.475	24.1416	0.0967697	217.413	236.018	230.719	261.134	259.914	218.185	271.252	283.644	225.893	252.37	291.481	287.661	275.329	245.123	242.039	208.225	250.092	234.053
FBgn0002643	0.686194	0.839563	24	3.9061	27.7896	1	1	24	0	36.3915	0.944611	1	24	1.95305	2210.68	50.2853	0.0227465	2227.13	2240.53	2290.95	2237.58	2303.01	2190.74	2266.37	2230.71	2160.23	2218.2	2333.84	2281.98	2004.91	2046.25	2020.02	2311.83	2230.61	2197.38
FBgn0002645	0.436922	0.656994	24	21.6016	64.8561	1	1	24	22	63.9293	0.798694	1	24	21.8008	1871.29	65.0121	0.0347418	1959.96	1961.7	2142.55	1813.98	1655.36	1572.71	1808.7	1967.85	1943.49	1903.5	1856.69	1907.92	1727.45	1707.34	1759.83	1972.26	1969.88	2052.14
FBgn0002673	0.0237712	0.0911049	24	9.98333	39.0425	0.143134	0.293672	24	12	37.5251	0.0227396	0.0619546	24	10.9917	325.01	39.5967	0.121832	302.864	340.306	271.881	275.088	297.197	263.599	370.746	372.998	398.874	389.283	346.383	393.374	276.393	286.688	313.642	291.515	346.937	312.418
FBgn0002707	0.634517	0.805055	24	18.4214	7.0035	0.0567847	0.145512	24	18	13.811	0.155775	0.306226	24	18.2107	206.316	12.4273	0.0602343	194.698	206.379	203.64	186.382	165.11	186.593	228.313	188.057	219.788	189.022	213.619	174.833	261.51	224.874	218.844	196.479	228.808	226.738
FBgn0002715	0.125949	0.300488	24	8.99496	6.083	0.319437	0.542236	24	10	4.95736	0.169504	0.32734	24	9.49748	43.3409	6.05474	0.1397	35.6947	41.7149	43.3276	39.8678	39.4133	44.4268	53.4126	40.5206	67.1573	36.7827	53.9039	49.8071	36.1436	46.8932	31.2634	38.4415	50.0185	31.3463
FBgn0002719	0.0052743	0.0300183	24	11.7478	1684.58	0.0196038	0.0642201	24	12	956.212	0.00105226	0.00454809	24	11.8739	12527.2	1990.87	0.158924	12567.8	12313.6	12386.3	12657	12596.3	13440.6	13302.9	12771.3	12686.6	13641.3	13566.8	13575	14554.2	14954.7	13905.1	8753.99	9039.51	8776.97
FBgn0002723	0.100252	0.257472	24	21.4325	46.1008	0.0916259	0.209841	24	22	52.1913	0.0522677	0.124442	24	21.7163	845.453	46.2959	0.0547587	926.98	931.998	873.051	853.171	846.853	720.702	764.533	788.594	915.782	765.284	808.559	847.736	858.943	779.066	904.621	879.884	812.002	940.39
FBgn0002733	0.40982	0.630735	24	11.7683	6.75973	1	1	24	6	8.76836	0.775395	1	24	8.88415	111.404	5.15126	0.0462395	126.554	107.58	116.984	95.6827	111.848	125.382	129.866	113.25	122.104	102.174	96.8275	120.96	122.251	141.745	100.85	87.5613	101.101	82.5453
FBgn0002736	0.75704	0.880025	24	1.58442	4.23835	1	1	24	18	10.997	0.967754	1	24	21.7922	258.734	2.33206	0.00901335	228.23	250.289	249.134	275.088	273.762	249.778	236.691	234.812	256.419	277.913	269.52	259.2	243.438	255.781	264.226	280.837	252.221	299.88
FBgn0002772	0.00182749	0.0133465	24	23.2252	353.251	0.0108583	0.0418594	24	22	155.783	0.000234702	0.00126596	24	22.6126	2757.53	356.156	0.129157	2882.62	2960.66	2706.89	2802.71	2891.02	2867.01	2640.26	2354.35	2370.86	2571.72	2697.19	2559.47	2370.6	2458.69	2374	3348.68	3489.59	3289.27
FBgn0002773	0.00134596	0.0106132	24	23.2496	1200.07	0.0108583	0.0418594	24	22	566.521	0.00017733	0.000989815	24	22.6248	12072.9	1206.2	0.0999097	12351.4	12509	12339.7	12079.9	12454.6	12253.9	10931.8	11125.5	11056.5	11538.5	11746.1	11755.5	10703.8	10723.6	10978.5	14426.3	14165.9	14171.7
FBgn0002774	0.206477	0.41681	24	2.33314	29.9078	0.216908	0.405276	24	6	13.32	0.183887	0.350119	24	4.16657	2179.34	84.3143	0.038688	2173.05	2163.68	2149.05	2242.56	2189.03	2184.81	2211.91	2178.76	2212.12	2097.63	2169.13	2184.4	2167.56	2092.07	2112.8	2240.29	2168.89	2290.37
FBgn0002775	0.354866	0.580724	24	22.9107	9.83865	1	1	24	22	10.0431	0.722513	0.993212	24	22.4554	278.695	9.78732	0.0351184	292.048	265.658	290.295	279.075	259.914	250.765	279.631	271.176	305.261	230.913	281.498	275.464	279.582	285.622	274.311	296.854	272.441	326.002
FBgn0002778	0.000152512	0.00212639	24	22.8684	139.251	3.70728e-05	0.000603794	24	2	161.212	1.13029e-07	1.95507e-06	24	0.434195	808.968	167.812	0.207439	1014.59	980.3	999.784	890.048	864.961	781.912	694.364	855.089	768.239	620.196	690.769	680.019	666.531	628.795	701.913	980.259	848.185	895.46
FBgn0002780	0.00418349	0.0252436	24	23.2241	347.301	0.0441325	0.120507	24	0	350.103	0.0017719	0.00716391	24	23.6121	2244.28	387.399	0.172616	2488.89	2495.21	2712.31	2121.96	2187.97	2073.25	2037.01	2243.18	2360.68	1960.72	1987.46	2003.46	1822.06	1765.95	1815.29	2741.09	2863.82	2716.68
FBgn0002781	0.809296	0.90841	24	12.0373	21.6114	1	1	24	12	35.9936	0.980535	1	24	12.0187	3219.52	23.4336	0.0072786	3131.4	3213.14	3156.41	3321.98	3177.56	3306.34	3279.11	3154.37	3245.94	3225.63	3060.55	3186.64	3385.81	3352.86	3295.77	3255.78	3145.84	3056.27
FBgn0002783	0.382647	0.606279	24	13.9954	45.1317	1	1	24	12	59.7231	0.750234	1	24	12.9977	1750.68	63.652	0.0363585	1769.59	1747.63	1681.11	1697.37	1713.94	1728.7	1732.24	1822.39	1743.04	1779.87	1628.1	1707.67	1945.38	1949.26	1885.89	1650.85	1675.09	1654.04
FBgn0002787	0.645277	0.811624	24	21.4971	20.7024	1	1	24	22	28.0766	0.927957	1	24	21.7486	1224.17	20.4372	0.0166948	1252.56	1216.32	1136.27	1176.1	1188.79	1307.14	1286.09	1133.54	1191.53	1239.37	1126.99	1194.35	1321.37	1325.8	1158.76	1284.59	1221.73	1273.71
FBgn0002789	0.226092	0.441285	24	1.97059	67.1247	0.000103647	0.00124511	24	4	100.75	0.000273268	0.00144601	24	2.98529	1897.65	176.795	0.0931653	1937.25	1952.91	2060.23	2117.98	1970.66	2169.02	1943.8	1885.77	1803.07	1947.44	1839.72	1856.08	1643.47	1748.9	1602.5	1913.53	1877.29	1888.09
FBgn0002791	0.216545	0.428987	24	8.21986	15.1672	0.542922	0.813145	24	12	6.81712	0.369248	0.609693	24	10.1099	325.399	13.3541	0.0410391	321.252	277.733	296.794	376.751	330.219	326.784	296.388	342.867	355.12	345.348	332.408	335.435	313.599	284.556	350.957	337.431	306.496	327.047
FBgn0002865	0.865153	0.937267	24	18.3393	0.180246	1	1	0		0	0.99047	1	24	18.3393	0.529241	0.281747	0.281747	1.08166	0	0	0	0	0	2.09461	0	0	0	0	0	1.06305	3.19726	0	0	0	2.08976
FBgn0002868	0.215355	0.427089	24	1.02557	61.0544	0.000167488	0.00175738	24	4	136.308	0.000405061	0.00202135	24	2.51279	1486.67	139.122	0.0935798	1625.73	1580.77	1563.04	1757.17	1672.4	1796.82	1452.61	1463.94	1361.46	1506.05	1413.48	1343.77	1303.3	1413.19	1288.86	1391.37	1475.01	1351.03
FBgn0002872	0.00717685	0.0377379	24	9.77237	23.401	0.00795104	0.0327656	24	10	26.4863	0.000614651	0.00288218	24	9.88619	175.949	23.4245	0.133133	173.065	195.401	145.147	164.455	224.762	185.605	204.225	190.135	214.7	193.109	195.651	171.784	192.412	147.074	156.317	155.902	130.899	126.43
FBgn0002873	0.00307566	0.0199171	24	20.7537	15.0324	0.0196038	0.0642201	24	2	4.29723	0.000646133	0.0030044	24	23.3768	26.772	12.6549	0.47269	72.471	87.8208	55.2427	25.9141	24.5001	17.7707	25.1353	22.8578	18.3156	14.3044	11.9787	16.2635	11.6935	19.1836	17.1444	13.8817	13.8349	13.5834
FBgn0002878	0.0223534	0.0873443	24	7.68489	23.0945	0.0339928	0.0986445	24	8	30.6728	0.00621742	0.0208501	24	7.84245	207.098	28.8344	0.139231	201.188	181.13	185.225	226.25	229.023	242.867	261.826	229.617	247.261	235	165.705	199.228	174.34	189.704	185.563	192.208	186.239	195.392
FBgn0002887	0.0535521	0.167208	24	11.4801	13.665	0.00575569	0.0255371	24	16	14.8906	0.00280016	0.0105907	24	13.74	259.503	20.0898	0.0774163	243.373	248.094	226.387	261.134	222.632	227.07	267.063	263.904	285.928	282	268.521	259.2	270.014	294.148	274.311	249.87	273.505	253.905
FBgn0002891	0.176098	0.376149	24	9.19971	11.8058	0.319437	0.542236	24	12	11.853	0.218141	0.40211	24	10.5999	184.984	11.152	0.0602862	142.779	154.784	187.392	189.372	169.371	201.402	209.461	206.759	181.121	189.022	211.623	155.52	188.16	207.822	186.572	191.14	175.597	181.809
FBgn0002899	0.90307	0.953837	24	20.4538	1.06408	1	1	24	22	2.65307	0.995143	1	24	21.2269	37.7129	1.03418	0.0274224	42.1846	37.3238	35.7453	44.8513	30.8915	26.6561	33.5138	47.7936	42.7365	37.8044	23.9573	34.56	46.7741	39.4329	39.3314	32.0346	38.312	44.9297
FBgn0002901	0.00499223	0.0288016	24	8.7623	15.104	0.000942737	0.0065177	24	8	16.6109	6.24374e-05	0.000414538	24	8.38115	79.0927	16.7435	0.211695	78.961	74.6477	56.3259	81.729	100.131	83.9174	79.5952	99.7431	114.982	90.9349	77.8613	90.4659	55.2785	75.6685	68.5777	57.6623	74.4956	62.6927
FBgn0002905	0.00668944	0.0357055	24	9.6624	17.7024	0.0339928	0.0986445	24	10	19.4475	0.00213495	0.00839925	24	9.8312	152.116	17.7399	0.116621	135.207	135.024	147.314	142.527	180.023	143.153	186.42	179.745	149.578	167.565	162.71	165.685	169.025	131.088	132.113	132.41	145.798	132.699
FBgn0002906	0.71564	0.856795	24	23.1968	6.65917	1	1	24	0	10.3596	0.955078	1	24	23.5984	202.056	7.90808	0.039138	206.597	220.65	200.39	240.203	251.393	158.949	170.711	211.954	201.472	174.718	214.618	197.195	220.051	191.836	167.41	205.021	201.138	202.706
FBgn0002914	0.173467	0.37278	24	1.21134	61.2687	0.0441325	0.120507	24	4	69.1817	0.0449559	0.10912	24	2.60567	1813.33	147.82	0.0815188	1893.98	1853.02	1745.02	1914.65	1967.47	1861.98	1825.45	1773.56	1915	1726.74	1683	1722.92	1848.64	1560.26	1768.9	1848.4	1934.76	1796.14
FBgn0002917	0.0333332	0.117747	24	22.5363	87.6059	0.114969	0.249104	24	22	61.504	0.0251563	0.0674499	24	22.2682	3023.77	88.0602	0.0291227	3146.54	3035.31	3068.68	2956.2	2987.95	2949.94	3026.71	2920.6	2987.48	2943.63	3093.49	2958.95	2996.73	2912.71	2861.1	3285.68	3144.78	3151.35
FBgn0002921	0.0350559	0.122006	24	21.9245	2726.28	0.0916259	0.209841	24	22	2667.6	0.0216518	0.0594038	24	21.9622	63905.5	2726.04	0.0426573	66245	65833.8	67221.7	62061.2	60808.3	58506.2	61588.9	62275	61501.9	64162.2	63722.4	65721.9	61037	59894.3	61721	69942.2	67944.2	70112.3
FBgn0002924	0.802129	0.905446	24	11.4887	2.25986	1	1	24	10	4.33949	0.978987	1	24	10.7443	56.6553	2.23583	0.0394638	80.0426	47.2037	60.6586	43.8546	66.0438	61.2103	58.6491	54.0275	68.1749	54.1522	61.8897	59.9718	66.972	55.4192	34.2889	53.391	46.8258	47.0195
FBgn0002930	0.0323399	0.115107	24	10.7361	238.827	0.00575569	0.0255371	24	14	300.636	0.00178489	0.00719442	24	12.3681	5181.28	277.625	0.0535823	4726.84	4731.35	4633.89	4896.76	5105.62	5432.91	5426.09	5156.51	5220.98	5465.29	5269.61	5150.46	5741.52	5791.31	5353.1	4859.65	5159.35	5141.84
FBgn0002931	0.629787	0.802963	24	0.619638	6.43184	0.749267	1	24	4	5.9528	0.826275	1	24	2.30982	136.859	12.7306	0.0930203	135.207	142.709	142.981	146.514	173.631	112.548	141.386	150.654	139.402	128.739	84.8488	139.256	135.007	115.101	160.351	130.274	150.055	134.789
FBgn0002932	0.412242	0.632664	24	10.1602	11.2709	0.319437	0.542236	24	8	16.0426	0.398657	0.645625	24	9.08011	108.596	11.0448	0.101705	94.1042	119.656	138.648	137.544	141.675	65.1594	107.872	95.5871	150.595	108.304	116.792	141.289	112.683	62.8795	110.935	81.1543	89.3947	80.4556
FBgn0002937	0.000845741	0.00754851	24	11.2996	167.811	0.0259398	0.0796457	24	12	141.911	0.000257277	0.00137244	24	11.6498	1154.91	189.663	0.164224	1156.29	1057.14	1014.95	1166.13	1153.64	1207.42	1158.32	1115.88	1117.25	1423.28	1427.46	1392.56	1166.16	1270.38	1199.1	873.477	965.25	923.672
FBgn0002938	0.00909946	0.0455815	24	21.2353	2852.61	0.0108583	0.0418594	24	22	3007.25	0.00101002	0.00439235	24	21.6177	57488.6	2845.91	0.0495039	60153.1	58371.2	58753.3	53139.8	53104.6	53289.5	54639	54906.5	54003.7	59311	57975.7	57434.7	57807.5	56328.3	55531.8	62689.6	64235.4	63121.1
FBgn0002939	0.987271	0.99488	24	8.65899	3.05913	0.114969	0.249104	24	16	70.1955	0.360483	0.598471	24	12.3295	593.818	1.79461	0.00302215	499.726	484.112	459.272	627.918	628.482	633.823	499.565	525.729	549.469	592.609	583.959	640.376	706.927	652.241	685.777	605.454	683.231	630.061
FBgn0002940	0.274879	0.500383	24	11.403	11627	0.542922	0.813145	24	12	12038.1	0.43312	0.687452	24	11.7015	532264	13023.7	0.0244684	520132	514610	502871	537389	545035	564178	533380	519908	515270	546926	535533	532652	555633	581825	542127	507769	518966	506549
FBgn0002941	0.643613	0.810972	24	8.39854	3.77764	0.639746	0.926202	24	6	4.25767	0.777111	1	24	7.19927	99.6713	5.03939	0.0505601	102.757	103.189	105.069	97.6761	124.631	97.739	97.3994	118.445	93.6133	94.0001	110.803	107.746	93.5482	91.6548	80.6797	103.579	68.1102	103.443
FBgn0002945	0.0838262	0.226689	24	9.64697	33.0704	0.0259398	0.0796457	24	8	27.8918	0.0155059	0.0450537	24	8.82349	648.973	34.8808	0.0537476	712.812	604.866	671.578	659.812	647.656	624.937	743.587	748.073	701.082	627.349	674.798	608.866	654.838	593.625	635.353	610.793	552.331	609.164
FBgn0002948	0.00574192	0.0320808	24	9.82735	16.9541	0.0108583	0.0418594	24	10	17.7092	0.000666047	0.0030856	24	9.91368	71.2878	16.9512	0.237785	61.6545	71.3544	54.1595	92.6926	75.6309	68.1211	72.2641	78.9633	93.6133	69.4783	102.817	102.664	81.8547	45.8274	55.4673	46.9841	53.2111	56.4234
FBgn0002973	0.982218	0.992327	24	0.557967	5.99478	1	1	24	0	26.6129	0.999841	1	24	0.278983	1608.13	3.45465	0.00214824	1581.38	1634.56	1730.94	1532.92	1638.31	1518.41	1511.26	1596.93	1622.97	1659.31	1694.98	1782.89	1445.75	1481.4	1544.01	1665.8	1642.1	1662.4
FBgn0002985	0.872851	0.940085	24	16.5388	1.39208	0.872349	1	24	18	4.90222	0.968963	1	24	17.2694	41.6376	4.23118	0.101619	47.5929	30.7373	34.6621	43.8546	38.348	49.3632	29.3246	32.2087	36.6313	36.7827	47.9146	52.8565	44.648	55.4192	44.3738	38.4415	35.1193	51.199
FBgn0002989	0.582775	0.768075	24	10.3399	6.38677	1	1	24	10	8.69539	0.897447	1	24	10.17	117.201	6.38887	0.0545119	108.166	105.385	106.153	134.554	137.414	130.319	100.541	95.5871	126.174	147.131	115.794	115.878	123.314	147.074	100.85	83.29	117.064	114.937
FBgn0003002	0.739976	0.872298	24	18.9378	4.87532	1	1	24	0	2.28374	0.96281	1	24	21.4689	135.292	3.95548	0.0292366	146.024	120.754	152.73	147.511	128.892	166.847	124.629	132.991	93.6133	133.848	138.753	132.141	126.503	161.995	156.317	115.325	136.22	120.161
FBgn0003008	0.731151	0.866103	24	21.0667	6.58065	1	1	24	22	1.86705	0.9601	1	24	21.5333	206.856	6.45305	0.0311958	193.617	245.898	206.889	202.329	206.653	205.351	250.306	196.369	166.876	232.957	208.628	155.52	205.168	201.427	214.81	197.547	199.01	234.053
FBgn0003011	0.000199359	0.00259476	24	21.0001	78.7601	0.000942737	0.0065177	24	20	89.993	3.09864e-06	3.1472e-05	24	20.5	513.006	87.1222	0.169827	552.727	588.399	583.839	446.519	465.503	412.676	416.828	431.181	478.242	450.588	475.153	450.296	527.272	543.535	643.421	617.2	592.772	557.965
FBgn0003015	0.00149088	0.0114326	24	20.6098	92.6649	0.0646093	0.165516	24	0	0.847982	0.000987116	0.00430495	24	22.3049	52.0028	83.841	1.61224	273.659	305.177	324.957	0.996695	3.19567	0.987263	3.14192	2.07798	3.05261	0	1.99644	0	6.37829	0	4.03398	3.20346	3.19267	0
FBgn0003016	8.58485e-07	4.39481e-05	24	22.7461	255.06	1.19411e-05	0.00028175	24	0	184.685	2.69646e-10	1.25953e-08	24	23.373	1621.15	275.731	0.170084	1729.57	1691.65	1752.6	1530.92	1620.2	1579.62	1459.94	1510.69	1518.16	1372.2	1375.55	1359.02	1553.11	1563.46	1541.99	2082.25	1985.84	1953.92
FBgn0003023	0.00150542	0.0114676	24	20.5636	19.5209	0.542922	0.813145	24	0	2.11215	0.00662808	0.0220064	24	22.2818	16.8078	17.6135	1.04794	74.6344	63.6701	69.3241	4.98347	2.13045	12.8344	5.23653	8.31192	4.07014	10.2174	1.99644	7.11529	5.31524	10.6575	4.03398	4.27128	8.51378	5.22439
FBgn0003028	0.017944	0.0743469	24	22.4213	28.9321	0.00575569	0.0255371	24	2	44.486	0.00105119	0.00454561	24	0.210645	367.717	31.7448	0.0863294	422.928	467.646	407.279	410.638	397.328	365.287	321.523	404.167	330.699	327.979	354.369	336.452	327.419	326.121	342.889	343.838	338.423	393.919
FBgn0003041	0.988447	0.994935	24	7.38834	1.78332	1	1	24	8	12.1244	0.999933	1	24	7.69417	328.375	0.75149	0.00228851	316.926	338.11	332.539	301.999	353.654	371.211	268.11	294.034	324.594	363.74	342.39	406.588	302.969	306.937	289.438	335.296	332.037	330.181
FBgn0003042	0.826799	0.918719	24	9.08209	7.54454	1	1	24	6	8.76973	0.984051	1	24	7.54105	517.967	8.18857	0.015809	492.154	510.458	562.175	561.139	502.785	442.294	552.977	521.573	554.557	501.675	532.052	518.4	465.615	493.444	571.817	509.35	498.056	532.888
FBgn0003044	0.490106	0.700847	24	8.06598	16.112	1	1	24	12	14.9236	0.839617	1	24	10.033	617.746	14.0456	0.0227369	590.585	668.536	561.092	565.126	624.221	606.179	645.14	669.11	678.696	547.653	601.927	674.936	588.929	619.203	627.285	619.336	608.735	622.747
FBgn0003048	0.995993	0.997781	24	13.8198	1.98791	1	1	24	22	18.8451	0.999992	1	24	17.9099	1291.24	5.43931	0.00421247	1232.01	1274.5	1388.65	1240.89	1272.94	1245.93	1234.77	1444.2	1289.22	1279.22	1189.88	1351.91	1351.13	1269.31	1294.91	1316.62	1323.89	1242.36
FBgn0003053	5.6179e-11	4.30799e-08	24	22.1756	107.834	2.13432e-05	0.00042603	24	0	92.7891	4.24105e-14	1.05476e-11	24	23.0878	560.149	110.73	0.197679	638.178	627.919	656.413	566.123	560.307	562.74	465.004	481.053	481.294	444.457	456.187	463.511	565.542	601.085	524.418	655.642	665.139	667.677
FBgn0003060	8.6889e-09	1.97058e-06	24	21.5722	87.3211	1.19411e-05	0.00028175	24	0	60.9848	3.20566e-12	2.89201e-10	24	22.7861	140.606	85.4686	0.607859	271.496	217.356	236.135	98.6728	122.501	134.268	77.5006	59.2225	80.3853	67.4349	64.8844	65.0541	149.89	156.666	138.164	210.361	204.331	176.584
FBgn0003062	0.00478713	0.0279664	24	23.817	116.088	0.00290735	0.0153491	24	2	140.516	0.000169552	0.000954848	24	0.90851	745.553	165.616	0.222139	903.184	816.733	862.219	770.445	788.265	814.492	851.46	706.513	750.941	603.849	585.956	618.014	541.091	630.926	568.792	923.665	810.937	872.473
FBgn0003068	0.00339293	0.0215284	24	12.237	1548.2	2.13432e-05	0.00042603	24	16	1818.82	1.26299e-06	1.46743e-05	24	14.1185	2543.62	2859.78	1.1243	878.306	832.102	709.489	750.511	754.178	876.69	2828.77	2696.18	2679.17	3818.24	4174.56	3938.82	5605.45	5666.61	5268.38	1407.39	1422.87	1477.46
FBgn0003071	0.0115559	0.0539509	24	9.08256	245.69	0.00411664	0.0198539	24	6	278.491	0.000521063	0.00249341	24	7.54128	6661.28	299.715	0.0449936	6781.99	6620.59	6712.53	6944.97	6932.47	7074.73	6926.88	6804.35	6681.14	7070.44	7044.45	6924.2	6182.69	6312.46	6032.82	6193.36	6444.93	6218.07
FBgn0003074	1.05578e-07	9.34161e-06	24	10.4482	1502.31	6.27354e-05	0.000870726	24	12	1241.17	1.77114e-10	8.62331e-09	24	11.2241	9046.13	1579.06	0.174557	8103.78	7980.71	7700.39	9017.1	9286.62	9655.43	10057.3	9733.26	9523.12	10521.9	10770.8	10528.6	9262.34	9730.33	9113.78	7119.16	7374	7351.76
FBgn0003076	0.000707163	0.0065612	24	11.0071	557.755	0.00575569	0.0255371	24	12	445.317	5.45889e-05	0.000368545	24	11.5035	6234.52	615.823	0.0987763	6186	5988.28	5776.65	6350.94	6205.99	6786.45	6461.88	6269.27	6130.65	6992.79	6846.8	6835.76	6426.13	6707.86	6265.79	5042.25	5443.5	5504.41
FBgn0003079	0.0578355	0.175471	24	7.66336	37.9226	0.542922	0.813145	24	10	45.006	0.140074	0.280698	24	8.83168	932.6	37.8044	0.0405366	873.979	861.742	923.961	922.939	943.788	1010.96	958.285	950.676	1013.47	1007.44	873.444	980.894	883.393	881.379	898.57	917.258	958.864	925.761
FBgn0003082	0.472162	0.685846	24	19.3692	1.73886	0.319437	0.542236	24	2	1.42598	0.436133	0.690876	24	22.6846	47.3788	1.15196	0.0243138	59.4912	52.6925	50.9099	50.8314	47.935	47.3886	41.8922	46.7546	49.8592	42.9131	43.9217	50.8235	54.2155	45.8274	40.3398	43.7806	38.312	44.9297
FBgn0003090	0.135027	0.314322	24	18.7324	22.4286	3.7585e-07	2.5245e-05	24	18	37.617	9.0316e-07	1.11555e-05	24	18.3662	508.389	40.12	0.0789159	496.481	470.939	492.851	481.404	453.785	464.014	470.24	466.507	483.329	506.783	493.121	499.087	603.811	586.165	570.809	508.282	517.212	586.176
FBgn0003091	4.80139e-06	0.000160663	24	21.4264	611.821	6.27354e-05	0.000870726	24	22	645.276	6.90486e-09	1.85243e-07	24	21.7132	3014.26	611.94	0.203015	3397.49	3354.75	3610.27	2620.31	2468.12	2264.78	2548.1	2510.2	2524.51	2748.48	2539.47	2697.71	3147.69	2981.98	3350.22	3803.58	3954.65	3734.39
FBgn0003093	0.0902025	0.238381	24	21.453	213.22	0.0567847	0.145512	24	0	144.194	0.0321371	0.0824739	24	22.7265	4172.87	204.43	0.0489903	4365.57	4495.33	4760.62	4045.58	4045.72	3477.14	4126.38	4116.48	4327.58	3875.46	3990.89	4056.73	4002.38	3887.87	4472.68	4320.4	4264.34	4480.43
FBgn0003116	0.658786	0.820762	24	7.75408	9.68721	0.176851	0.346473	24	6	10.3678	0.366974	0.606374	24	6.87704	339.793	17.218	0.050672	330.987	341.403	308.709	400.671	365.372	387.994	331.996	358.452	283.892	365.783	383.317	324.254	339.112	306.937	304.566	347.042	315.01	320.777
FBgn0003117	0.208366	0.418958	24	22.2029	7.96329	0.749267	1	24	22	4.07377	0.446059	0.702607	24	22.1015	92.2372	7.96712	0.0863764	93.0225	116.363	81.2392	97.6761	90.544	76.0193	79.5952	85.1972	81.4028	89.9132	90.8381	103.68	95.6743	77.8	78.6627	88.6291	112.808	121.206
FBgn0003118	0.220128	0.433565	24	15.5009	22.3816	0.319437	0.542236	24	18	17.1377	0.25699	0.459011	24	16.7504	653.481	62.203	0.0951873	694.424	713.544	637.999	624.928	625.286	597.294	628.383	638.979	632.907	644.718	702.748	709.496	649.522	672.491	708.973	663.116	605.543	612.298
FBgn0003124	0.00939216	0.0466163	24	21.0213	17.5809	0.0916259	0.209841	24	2	5.30333	0.00693437	0.0229367	24	23.5107	18.2888	15.1893	0.830528	51.9196	61.4746	88.8215	9.96695	8.52179	9.87263	9.42575	10.3899	19.3332	1.02174	11.9787	2.03294	10.6305	1.06575	4.03398	9.61038	15.9633	3.13463
FBgn0003130	0.837129	0.923874	24	21.7879	1.5042	1	1	24	18	3.31832	0.985951	1	24	19.894	28.6865	1.66711	0.0581147	23.7965	18.6619	37.9116	28.9041	35.1524	20.7325	18.8515	25.9748	28.491	24.5218	36.9342	28.4612	26.5762	44.7617	18.1529	35.2381	29.7982	33.4361
FBgn0003134	0.00277647	0.0184603	24	21.2474	246.945	0.000411834	0.00343581	24	22	246.267	1.67874e-05	0.000131582	24	21.6237	2910.9	246.897	0.084818	3048.11	3185.7	3086.01	2824.63	2672.65	2443.48	2528.2	2775.14	2612.01	3000.85	2778.05	2985.37	2790.5	2876.47	2912.54	3314.51	3284.19	3277.78
FBgn0003137	0.0880047	0.234857	24	18.551	442.265	0.00290735	0.0153491	24	18	899.244	0.00237205	0.00919059	24	18.2755	11254.1	807.516	0.0717528	11428.8	11400.2	11292.3	9829.4	10083.4	10251.7	10769.4	10522.9	10251.7	11927.8	11832.9	12046.2	11670.1	11810.7	11380.9	11833.6	12201.3	12041.2
FBgn0003139	0.469109	0.683895	24	8.30152	15.2162	0.143134	0.293672	24	8	15.3135	0.248498	0.445921	24	8.15076	784.791	18.416	0.0234661	822.06	783.801	778.813	811.31	784.004	764.142	861.933	817.685	836.414	799.001	754.655	737.958	701.612	811.039	781.585	756.017	789.653	734.549
FBgn0003141	0.000207725	0.00264749	24	9.86062	105.055	0.000628333	0.00475879	24	12	95.7981	2.1995e-06	2.34529e-05	24	10.9303	1037.37	104.502	0.100737	839.366	940.78	951.04	1057.49	962.962	905.32	1145.75	1169.9	1152.87	1216.89	1082.07	1108.97	1012.02	1024.19	1048.84	1024.04	1034.42	995.768
FBgn0003149	0.00123564	0.00997399	24	22.8405	642.362	0.0259398	0.0796457	24	22	330.526	0.000363734	0.00184819	24	22.4203	6145.99	644.571	0.104877	6473.72	6213.32	6325.83	5956.25	5836.36	5982.81	5677.44	5633.41	5539.46	5851.51	6107.12	5998.19	5515.09	5666.61	5541.69	7383.98	7467.65	7457.29
FBgn0003159	0.302745	0.530791	24	19.7815	44.5819	0.0196038	0.0642201	24	20	62.9432	0.0363629	0.0910754	24	19.8908	1944.09	52.2383	0.0268703	1886.41	1924.37	1921.58	1864.82	1917.4	1871.85	1816.03	1818.23	1918.05	2068	1897.62	1923.16	2185.63	1853.35	2031.11	2086.52	1974.13	2035.42
FBgn0003162	0.000434645	0.00460784	24	21.8719	676.618	0.000265156	0.00244731	24	22	591.038	1.95648e-06	2.12808e-05	24	21.9359	4399.42	676.583	0.153789	4740.9	4668.77	4904.68	3905.05	3938.13	3784.18	3606.92	3724.78	3629.55	4530.4	4299.34	4308.82	4031.08	4145.78	4158.03	5322.02	5837.26	5653.83
FBgn0003165	0.246524	0.466395	24	21.0156	179.634	0.542922	0.813145	24	0	115.665	0.403013	0.651533	24	22.5078	3547.14	165.956	0.0467858	3783.64	3964.01	4099.87	3410.69	3505.65	2812.71	3442.49	3377.76	3715.02	3416.7	3353.02	3716.22	3105.16	3327.28	3839.35	3696.79	3408.7	3873.36
FBgn0003169	0.664488	0.824962	24	20.7645	25.7248	1	1	24	22	29.2829	0.93609	1	24	21.3823	1330.15	26.947	0.0202587	1393.17	1447.95	1382.15	1213.97	1399.7	1240	1295.52	1306.01	1363.5	1351.76	1236.8	1395.61	1192.74	1299.15	1445.18	1303.81	1246.2	1429.39
FBgn0003174	6.77369e-05	0.0011437	24	10.2149	38.8531	0.000628333	0.00475879	24	12	28.4959	7.64926e-07	9.64226e-06	24	11.1074	195.182	40.2725	0.206333	155.759	178.935	168.978	175.418	184.284	207.325	195.846	242.085	215.718	237.044	268.521	239.887	197.727	177.981	175.478	150.563	175.597	166.136
FBgn0003175	0.222676	0.436761	24	18.262	80.5476	0.749267	1	24	22	62.4221	0.465611	0.725704	24	20.131	3068.53	83.4107	0.0271826	3371.53	3153.86	3126.09	2917.33	3092.34	2857.14	3029.86	2914.37	2878.61	3035.59	3224.25	3238.48	3050.95	3097.08	3109.19	3057.17	2909.58	3170.16
FBgn0003187	0.246371	0.466387	24	21.3671	2.27558	0.749267	1	24	2	1.82801	0.49649	0.761615	24	23.6835	13.2498	1.99142	0.150298	20.5515	15.3686	25.9966	10.9636	13.8479	9.87263	8.37845	12.4679	17.2981	11.2391	11.9787	14.2306	9.56743	10.6575	9.07647	12.8138	8.51378	15.6732
FBgn0003189	0.173833	0.373383	24	15.2752	147.929	1.70575e-06	7.26682e-05	24	18	388.892	4.7535e-06	4.53282e-05	24	16.6376	1014.44	384.804	0.379327	660.893	653.167	620.668	577.086	618.895	609.141	824.23	892.493	895.431	1044.22	1089.06	1067.29	1717.89	1834.16	1567.2	1244.01	1170.64	1173.4
FBgn0003204	0.525377	0.727542	24	0.773978	53.2621	0.176851	0.346473	24	4	54.8488	0.313684	0.536129	24	2.38699	3008.18	118.729	0.0394688	3161.68	3046.28	3090.34	3057.86	2937.89	3230.32	3037.19	2934.11	3016.99	3001.87	3095.48	2980.29	2736.29	2959.6	2679.57	3187.44	3138.39	2855.65
FBgn0003205	0.243857	0.463918	24	12.0545	36.8496	0.639746	0.926202	24	10	7.85549	0.445844	0.70239	24	11.0273	1473.65	37.3939	0.0253751	1482.95	1429.28	1469.89	1492.05	1439.12	1365.38	1497.65	1488.87	1554.79	1435.55	1503.32	1481	1462.75	1541.08	1631.75	1485.34	1384.55	1380.28
FBgn0003206	0.195787	0.402239	24	6.76304	32.1784	0.264143	0.470234	24	6	24.4438	0.204897	0.381904	24	6.38152	872.971	56.4878	0.0647075	832.876	831.004	845.971	926.926	925.679	960.607	917.44	834.309	946.308	813.305	859.468	940.235	824.925	834.485	840.077	929.004	859.892	790.972
FBgn0003209	0.125544	0.299756	24	3.1544	73.9567	3.70728e-05	0.000603794	24	4	109.753	6.17982e-05	0.000411183	24	3.5772	2223.3	218.65	0.0983448	2277.97	2216.38	2242.2	2448.88	2518.19	2359.56	2225.52	2269.16	2236.54	2168.13	2133.2	2156.95	1993.22	2117.65	2034.14	2118.56	2227.42	2275.74
FBgn0003210	0.00147946	0.011383	24	9.21757	62.773	0.000411834	0.00343581	24	10	65.346	9.32886e-06	8.0253e-05	24	9.60879	1510.79	63.0582	0.0417385	1467.81	1435.87	1456.89	1568.8	1583.99	1528.28	1615.99	1632.25	1493.74	1537.72	1484.35	1563.33	1497.83	1483.53	1515.77	1449.03	1461.18	1417.9
FBgn0003218	0.000237853	0.00294921	24	21.939	730.667	0.0339928	0.0986445	24	22	728.693	0.000102889	0.000637135	24	21.9695	6002.34	730.711	0.121738	6515.9	6460.32	7039.65	5470.86	5393.23	5122.91	5661.74	5629.25	5776.55	5397.85	5514.17	5505.2	5742.59	5569.63	6181.07	7173.62	6849.34	7038.29
FBgn0003227	0.180239	0.382333	24	21.067	12.9891	0.457887	0.715482	24	22	13.8199	0.288406	0.50235	24	21.5335	207.366	13.0023	0.0627022	215.25	205.281	228.553	179.405	208.784	225.096	200.035	195.33	184.174	198.218	167.701	217.525	241.312	234.466	186.572	234.92	192.624	217.335
FBgn0003231	0.00187058	0.0135216	24	23.3192	210.304	0.0441325	0.120507	24	0	177.021	0.000858724	0.00383777	24	23.6596	5292.56	237.507	0.0448757	5235.22	5121.05	5270.8	5244.61	5460.33	5585.93	5058.49	5126.38	5154.84	4997.33	5057.99	5023.4	5332.25	5313.85	5435.79	5704.3	5686.14	5457.4
FBgn0003248	0.00169384	0.0125121	24	20.3938	321.068	3.38877e-06	0.000113808	24	20	333.248	1.14662e-07	1.97891e-06	24	20.1969	4172.94	368.441	0.0882929	4350.43	4141.85	4278.6	4060.53	3962.63	4114.91	3641.48	3552.31	3489.13	4050.18	4187.54	4214.29	4707.18	4568.89	4382.92	4490.18	4525.07	4394.75
FBgn0003249	0.30037	0.528663	24	11.593	358.902	0.00202616	0.0116167	24	16	975.189	0.00511488	0.0176877	24	13.7965	22087.4	524.271	0.0237362	20571	20524.8	19974	21256.5	21742.3	22021.9	21932.7	21655.7	21845.5	22635.6	21999.8	22375.6	23774	24579.5	22720.4	22415.7	22640.3	22908.9
FBgn0003250	0.124487	0.298004	24	10.2371	385.707	0.00575569	0.0255371	24	16	802.99	0.00590483	0.0199399	24	13.1186	14473.2	406.14	0.0280614	13049.1	13079.8	12529.3	13982.6	14031.1	15096.2	14577.4	14351.6	13921.9	15309.8	14593	14797.8	15483.3	15828.6	14994.3	14739.1	15256.7	14896.8
FBgn0003254	0.245238	0.465486	24	22.7146	4.84736	0.0916259	0.209841	24	2	5.36637	0.107757	0.227166	24	0.357302	22.8426	5.94193	0.260125	41.103	23.053	36.8284	38.8711	13.8479	15.7962	33.5138	20.7798	26.4559	14.3044	10.9804	15.2471	19.1349	22.3808	9.07647	17.0851	25.5413	27.1668
FBgn0003255	0.856779	0.933781	24	20.345	2.75871	1	1	24	4	4.44779	0.989216	1	24	0.172476	188.724	1.95362	0.0103517	205.515	209.672	181.976	167.445	196.001	177.707	201.083	180.784	206.56	186.978	170.696	187.031	195.601	204.625	163.376	178.326	183.046	200.616
FBgn0003256	0.115441	0.283579	24	23.0463	78.8903	0.114969	0.249104	24	0	77.3676	0.0706355	0.160135	24	23.5231	1045.5	84.7151	0.0810287	1048.13	1144.96	1259.75	1070.45	1102.51	858.919	959.332	1121.07	1095.89	885.849	992.232	993.092	1015.21	820.631	1066.99	1035.79	1165.32	1182.8
FBgn0003257	0.113704	0.28036	24	18.4905	28.6781	0.000167488	0.00175738	24	18	36.9836	0.000226029	0.0012242	24	18.2452	232.839	51.3145	0.220386	273.659	200.89	214.472	187.379	203.458	180.669	229.36	166.238	188.244	212.522	234.582	218.541	304.032	345.304	290.447	231.717	270.312	239.277
FBgn0003261	0.899006	0.952329	24	1.36192	86.1376	0.114969	0.249104	24	4	498.808	0.337935	0.568912	24	2.68096	18253.3	206.729	0.0113256	19071.8	18645.5	19143.2	18110.9	17748.8	17756.9	18597	19064.4	19102.2	17937.7	18509	17722.2	17628.5	17214.1	17664.8	18583.3	18181.2	17877.9
FBgn0003268	0.581318	0.767034	24	16.0151	2.29569	1	1	24	12	1.79252	0.896658	1	24	14.0076	166.486	3.69189	0.0221753	186.045	169.055	167.894	162.461	164.044	162.898	162.332	170.394	166.876	170.631	165.705	170.767	170.088	169.455	154.3	163.376	153.248	167.18
FBgn0003274	0.0688843	0.199081	24	9.34753	682.77	0.0259398	0.0796457	24	8	749.987	0.0130928	0.0389146	24	8.67377	14721.1	730.491	0.0496219	14463.9	14127.1	14034.9	15395.9	15524.6	17281.1	15927.4	14825.4	14410.3	15038	14908.4	14485.7	14920.9	15406.5	14253.1	13062.6	13592.2	13322.2
FBgn0003275	0.384637	0.607968	24	1.7452	13.3415	0.264143	0.470234	24	4	12.1159	0.333928	0.563301	24	2.8726	295.165	35.1897	0.11922	288.803	304.079	302.21	300.005	298.263	360.351	288.009	309.619	286.945	288.131	316.436	256.151	256.195	280.293	250.107	347.042	310.753	269.578
FBgn0003277	0.537391	0.736304	24	16.6446	33.377	0.0196038	0.0642201	24	18	49.2848	0.058501	0.136909	24	17.3223	2207.79	82.0066	0.0371441	2221.72	2140.63	2159.88	2100.04	2131.51	2154.21	2238.09	2190.19	2173.46	2069.02	2172.13	2237.25	2353.59	2480.01	2302.4	2182.62	2248.7	2184.84
FBgn0003278	9.12842e-06	0.000261457	24	22.0851	55.0848	0.000411834	0.00343581	24	22	49.7654	7.66879e-08	1.43431e-06	24	22.0425	314.085	55.0904	0.1754	364.519	383.118	348.787	314.956	285.48	278.408	262.874	327.282	271.682	252.37	252.55	274.447	308.284	310.134	301.54	370.534	373.542	373.021
FBgn0003279	0.454154	0.670963	24	9.27599	859.279	0.0724339	0.174944	24	8	800.455	0.145217	0.289051	24	8.638	36813.8	921.224	0.0250239	37408	35912.1	35294.7	36832.9	37814.4	41859	39660.4	36829.1	36738.1	35926.4	36069.7	35401.6	37248.1	40571.1	35842	33715.4	34730.9	34794.4
FBgn0003285	0.00463159	0.0272332	24	9.43982	35.165	0.00202616	0.0116167	24	8	43.6756	0.000118022	0.000707057	24	8.71991	269.656	36.8611	0.136696	250.945	231.627	276.213	321.932	339.806	314.937	258.685	309.619	285.928	300.392	272.514	301.892	268.951	250.452	261.201	196.479	203.266	208.976
FBgn0003292	0.106956	0.268469	24	23.8647	18.1488	0.143134	0.293672	24	0	21.3641	0.0792901	0.176534	24	23.9324	260.395	20.2026	0.0775846	236.883	284.32	320.624	259.141	269.501	277.421	237.738	250.397	279.822	221.718	267.523	247.002	250.879	213.151	242.039	257.345	290.533	281.072
FBgn0003295	0.0335276	0.118064	24	21.4039	14.3777	0.0916259	0.209841	24	22	12.0993	0.0208448	0.0577331	24	21.7019	120.266	14.4831	0.120426	137.37	115.265	155.979	123.59	118.24	141.179	95.3048	107.016	93.6133	111.37	97.8257	116.894	110.557	135.351	144.215	111.053	127.707	122.251
FBgn0003300	0.86615	0.937333	24	10.8967	1.84933	1	1	24	12	3.33099	0.990613	1	24	11.4483	49.9613	1.80114	0.0360506	42.1846	58.1813	33.5789	65.7819	33.0219	40.4778	61.791	45.7156	51.8943	50.0653	52.9057	46.7576	56.3416	60.748	43.3653	38.4415	56.4038	61.6478
FBgn0003301	0.0712358	0.203638	24	12.4349	267.065	0.143134	0.293672	24	12	292.984	0.0569536	0.133764	24	12.2174	5467.66	334.245	0.0611313	5558.64	5599.67	5474.44	4771.18	5034.25	4744.79	5643.93	5718.6	5596.45	5979.22	5885.51	6052.07	5472.57	5354.35	5519.5	5428.8	5189.15	5394.7
FBgn0003302	0.453868	0.670963	24	9.97661	8.37647	0.457887	0.715482	24	8	10.982	0.534323	0.803799	24	8.98831	190.656	8.89526	0.0466562	210.923	182.228	159.229	210.303	226.893	210.287	207.367	197.408	181.121	193.109	191.658	163.652	205.168	191.836	205.733	172.987	176.661	145.238
FBgn0003308	6.95212e-07	3.76314e-05	24	21.611	209.937	0.000167488	0.00175738	24	22	216.247	2.77984e-09	8.82073e-08	24	21.8055	901.007	209.805	0.232856	1043.8	1030.8	938.042	688.716	750.982	767.103	729.972	711.708	781.467	719.305	748.666	753.205	1043.91	999.677	908.655	1258.96	1179.16	1163.99
FBgn0003310	0.0289978	0.106267	24	11.522	83.9768	0.0567847	0.145512	24	10	53.5843	0.0121999	0.0366995	24	10.761	1228.38	84.8084	0.0690406	1240.66	1185.58	1345.32	1180.09	1235.66	1008.98	1282.95	1257.18	1373.67	1264.91	1349.6	1381.38	1277.78	1186.18	1207.17	1124.41	1119.56	1089.81
FBgn0003317	0.274202	0.500098	24	11.1959	27.2175	1	1	24	10	24.3873	0.628989	0.904792	24	10.5979	963.049	27.5787	0.0286369	962.675	926.509	951.04	996.695	941.657	975.416	893.352	995.353	907.642	980.871	1037.15	1103.89	935.482	977.296	940.927	940.75	916.295	951.883
FBgn0003321	0.00497825	0.0287616	24	21.5533	155.293	0.0146668	0.0523318	24	22	170.363	0.00076847	0.00347834	24	21.7767	2600.45	155.122	0.0596519	2786.35	2795.99	2771.88	2497.72	2491.56	2307.23	2567.99	2589.16	2632.36	2440.94	2444.64	2348.05	2648.05	2524.77	2689.66	2814.77	2793.58	2663.39
FBgn0003326	0.997608	0.998574	24	13.3878	0.548534	1	1	24	0	10.4383	0.999997	1	24	18.6939	318.902	0.812293	0.00254715	330.987	324.937	331.456	353.827	351.524	281.37	308.955	304.424	305.261	323.892	358.361	336.452	316.788	279.228	286.413	315.007	301.175	330.181
FBgn0003328	0.00142791	0.0111183	24	11.7571	61.4009	0.00139237	0.00866889	24	12	62.8987	2.80897e-05	0.000207782	24	11.8785	449.81	71.8531	0.159741	393.723	428.126	401.863	416.618	402.654	419.587	438.821	490.403	410.067	574.218	517.079	538.729	478.372	487.05	525.427	412.179	399.083	362.572
FBgn0003330	0.741639	0.872483	24	13.6709	8.6379	1	1	24	12	3.51379	0.963309	1	24	12.8354	369	10.9836	0.0297658	376.417	349.088	413.778	358.81	364.306	384.045	421.017	359.491	322.559	367.827	404.28	355.765	383.76	419.907	320.702	332.092	387.377	320.777
FBgn0003334	0.998539	0.999183	24	14.2102	0.828163	1	1	24	12	2.66474	0.999999	1	24	13.1051	1460.15	1.41594	0.00096972	1468.89	1483.07	1389.73	1481.09	1484.92	1411.79	1496.6	1481.6	1455.08	1394.68	1392.52	1498.28	1465.94	1540.01	1465.35	1498.15	1467.56	1407.45
FBgn0003339	0.726219	0.863844	24	14.1882	8.04347	1	1	24	12	11.5749	0.958539	1	24	13.0941	410.578	13.7243	0.0334268	408.867	391.9	474.437	411.635	383.48	385.033	364.462	406.245	439.575	408.696	460.18	434.033	414.589	425.236	382.22	385.483	422.496	391.829
FBgn0003345	0.946464	0.974534	24	10.7183	8.923	1	1	24	10	22.1948	0.998541	1	24	10.3591	1708.54	9.03984	0.00529096	1653.85	1746.54	1849	1762.16	1712.88	1531.24	1782.51	1685.24	1744.06	1683.83	1792.81	1762.56	1689.18	1559.2	1688.22	1687.16	1685.73	1737.63
FBgn0003346	0.43944	0.658952	24	13.5452	11.8374	1	1	24	12	6.53529	0.800771	1	24	12.7726	238.1	15.4134	0.064735	265.006	277.733	229.636	247.18	206.653	188.567	233.549	244.163	239.121	276.892	269.52	263.266	241.312	211.019	211.784	234.92	192.624	252.86
FBgn0003353	0.0346067	0.1209	24	21.5001	52.8664	0.0196038	0.0642201	24	22	48.9187	0.00562803	0.0191489	24	21.7501	1044.68	52.7981	0.0505399	1067.6	1035.19	1112.44	989.718	1020.48	1029.72	966.663	1010.94	991.08	1087.13	1030.16	934.136	1169.35	978.362	1031.69	1051.8	1155.75	1142.05
FBgn0003356	0.00143291	0.0111271	24	20.5836	93.0556	0.749267	1	0		0	0.00841375	0.0269205	24	20.5836	52.818	103.245	1.95473	290.966	307.373	314.125	0.996695	1.06522	0.987263	3.14192	4.15596	6.10521	1.02174	1.99644	0	4.25219	3.19726	6.05098	2.13564	1.06422	2.08976
FBgn0003357	0.00136605	0.0107531	24	20.5859	96.9341	0.383706	0.626818	24	2	2.97894	0.00448353	0.0158257	24	23.2929	58.5	78.7708	1.34651	332.069	292.004	342.288	8.97025	12.7827	1.97453	1.04731	13.5069	6.10521	7.15218	7.98577	1.01647	3.18914	4.26302	9.07647	3.20346	5.32111	1.04488
FBgn0003360	0.000705299	0.00655572	24	22.6219	2292.05	0.0441325	0.120507	24	22	1870.9	0.000354141	0.00180644	24	22.3109	26616.2	2292.2	0.0861205	28474.6	28991.8	28995.9	25190.5	26316.3	25828.8	26329.3	24362.2	25628.7	25823.5	24863.7	25412.8	23148.9	24839.5	25422.2	29720.6	29595	30146.8
FBgn0003366	0.00527489	0.0300183	24	11.3727	145.886	0.00202616	0.0116167	24	12	150.221	0.000133025	0.000782668	24	11.6864	2151.16	163.975	0.0762264	1974.02	1999.02	1921.58	2160.83	2170.93	2172.97	2179.44	2076.94	2073.74	2264.18	2349.81	2370.41	2367.41	2399.01	2239.87	2050.21	1998.61	1951.83
FBgn0003371	0.531526	0.731373	24	22.4986	175.112	1	1	24	22	195.446	0.867452	1	24	22.2493	8071.18	174.867	0.0216656	8271.43	8454.95	8563.7	7931.7	7768.67	7076.7	8101.96	8086.46	8411.97	7968.55	8163.45	8236.46	7353.1	7287.63	8121.42	8688.85	8389.27	8404.99
FBgn0003380	0.24807	0.467966	24	20.8332	542.367	0.542922	0.813145	24	0	303.532	0.404699	0.65334	24	22.4166	7787.24	496.764	0.063792	8164.35	8863.31	9836.44	7283.85	7102.91	5408.23	7367.8	7781	8333.62	7275.81	7532.58	8014.87	7329.72	6624.73	8434.05	8442.19	7909.3	8465.6
FBgn0003386	0.140863	0.32365	24	20.4137	78.5256	0.457887	0.715482	24	22	66.0313	0.241298	0.435462	24	21.2068	1870.82	79.88	0.0426978	1965.37	2002.31	2138.22	1832.92	1830.05	1589.49	1753.19	1813.04	1851.91	1857.52	1924.57	1908.93	1762.53	1776.61	1918.16	1957.31	1825.14	1967.5
FBgn0003388	0.76199	0.883289	24	6.89455	4.10986	0.114969	0.249104	24	2	3.97918	0.300917	0.518691	24	4.44727	81.7199	6.68051	0.0817488	90.8592	86.723	100.737	85.7158	100.131	93.79	91.1156	85.1972	121.087	53.1305	67.879	69.12	76.5395	87.3918	81.6882	74.7474	34.0551	71.0517
FBgn0003390	0.00506864	0.0290698	24	11.2089	43.5611	0.000265156	0.00244731	24	16	148.546	1.95144e-05	0.000150395	24	13.6044	791.929	62.3625	0.0787476	601.402	601.572	590.338	673.766	680.678	717.74	803.284	741.839	778.415	847.023	887.419	857.901	904.654	948.521	927.817	838.239	889.69	964.422
FBgn0003391	6.15289e-07	3.45237e-05	24	21.31	439.941	8.21308e-07	4.69421e-05	24	20	457.738	1.48134e-11	1.08185e-09	24	20.655	2336.92	470.009	0.201124	2669.53	2529.24	2687.39	1940.56	2092.1	1913.32	1899.81	1884.73	1876.34	2120.11	2102.25	2230.14	2518.36	2547.15	2328.62	2877.78	2926.61	2920.43
FBgn0003392	0.00465862	0.0273359	24	21.9714	775.439	0.0146668	0.0523318	24	22	752.848	0.000723664	0.00331195	24	21.9857	12898.7	775.46	0.060119	13531.5	13662.7	13860.5	12443.7	12519.6	11599.4	12371.8	12275.7	12466.8	12480.6	12748.3	12957	12058.2	11961	12937	14249	14014.7	14040
FBgn0003396	0.298465	0.526548	24	21.9356	48.3387	0.114969	0.249104	24	2	40.4909	0.150029	0.297151	24	23.9678	2290.57	50.0749	0.0218614	2388.3	2310.78	2580.16	2324.29	2259.34	2146.31	2315.59	2411.5	2265.03	2220.24	2202.08	2249.45	2296.18	2161.35	2212.64	2316.1	2271.05	2299.78
FBgn0003410	0.726758	0.863928	24	20.9693	20.7	1	1	24	22	23.2743	0.958711	1	24	21.4846	1029.23	21.1889	0.020587	991.88	990.179	1160.1	1017.63	1075.88	857.932	943.623	1095.1	1066.38	995.175	1016.19	966.664	999.265	1020.99	1180.95	1045.4	1068.48	1034.43
FBgn0003415	0.165304	0.360285	24	19.8855	124.778	0.457887	0.715482	24	22	147.482	0.271055	0.478063	24	20.9427	2829.95	127.292	0.0449804	3052.44	3069.34	3141.25	2600.38	2630.04	2396.09	2851.81	2684.75	2805.35	2821.03	2895.84	2864.41	2868.1	2567.4	2927.66	2795.55	2894.68	3072.98
FBgn0003416	0.439669	0.65912	24	8.20543	8.58953	0.872349	1	24	12	4.34354	0.751095	1	24	10.1027	409.357	7.55544	0.0184568	425.091	385.314	395.364	399.675	413.307	437.358	404.26	448.844	404.979	414.827	413.264	414.72	426.282	359.159	410.458	405.772	401.212	408.547
FBgn0003423	0.00488136	0.0283933	24	21.277	192.857	0.0339928	0.0986445	24	22	221.899	0.00161018	0.00659702	24	21.6385	5383.41	193.352	0.0359162	5553.23	5707.25	5605.51	5111.05	5220.66	5110.07	5303.56	5176.25	5305.43	5293.64	5341.48	5317.16	5320.56	5151.85	5543.7	5674.4	5575.46	5590.09
FBgn0003429	0.561207	0.75233	24	14.1112	207.27	1	1	24	12	260.887	0.885397	1	24	13.0556	8905.04	311.597	0.0349911	8809.02	9119.09	9345.76	8401.14	7975.33	7239.6	9196.39	9448.58	9256.52	9068.97	9008.95	9272.24	8756.33	8764.76	9672.49	9114.91	8700.02	9140.59
FBgn0003430	0.696959	0.845709	24	16.6312	3.89031	0.264143	0.470234	24	18	11.0432	0.495642	0.761165	24	17.3156	171.929	7.43296	0.0432327	180.637	144.904	162.478	169.438	176.827	164.873	170.711	161.044	138.385	190.044	172.692	181.948	188.16	189.704	169.427	168.716	176.661	188.078
FBgn0003435	0.677221	0.833127	24	19.4257	150.251	1	1	24	6	130.062	0.941173	1	24	0.712846	4680.41	25.1697	0.00537766	4877.19	5080.43	5549.18	4724.33	4656.09	3290.55	4572.54	4612.08	5151.78	4434.35	4664.69	4820.1	4438.23	4107.42	5299.65	4784.9	4394.17	4789.72
FBgn0003444	0.113159	0.279166	24	22.033	13.6598	0.176851	0.346473	24	22	7.13382	0.0982885	0.210533	24	22.0165	285.065	13.656	0.0479047	300.701	282.124	315.208	305.985	286.545	278.408	262.874	252.475	264.559	291.196	276.507	300.875	258.321	267.504	295.489	271.226	316.074	305.104
FBgn0003447	5.88578e-07	3.36403e-05	24	21.0858	664.873	6.51484e-08	7.78566e-06	24	20	862.019	1.22291e-12	1.40404e-10	24	20.5429	3276.12	720.669	0.219977	3424.53	3322.92	3330.81	2597.39	2438.3	2512.58	2473.74	2515.4	2537.73	3149	3019.62	2935.57	3756.81	3707.76	3982.55	4468.83	4412.27	4384.31
FBgn0003449	0.728438	0.864914	24	9.39561	7.88903	1	1	24	10	15.6272	0.959246	1	24	9.6978	540.352	7.84096	0.0145109	522.441	512.654	534.012	547.185	563.503	570.638	519.464	499.754	537.259	592.609	571.981	540.762	510.263	541.403	550.639	500.808	588.515	522.439
FBgn0003459	0.0777362	0.215785	24	22.2329	22.8142	0.0567847	0.145512	24	0	14.0727	0.0283522	0.0744358	24	23.1164	299.799	23.1502	0.0772193	258.516	338.11	362.869	269.108	334.48	281.37	290.104	292.995	302.208	259.522	273.513	248.019	311.473	323.989	306.583	320.346	310.753	312.418
FBgn0003460	0.458142	0.674532	24	16.397	12.3726	0.0441325	0.120507	24	16	23.3158	0.0990958	0.211967	24	16.1985	607.897	35.7249	0.058768	650.076	597.181	577.34	578.083	558.177	595.32	542.504	622.355	597.293	644.718	652.837	605.816	622.946	614.94	628.293	637.489	604.478	612.298
FBgn0003462	0.255537	0.477646	24	12.2053	269.716	0.216908	0.405276	24	12	318.557	0.215763	0.398525	24	12.1026	6681.74	330.777	0.0495047	6387.19	6518.5	6000.87	6691.81	6855.78	7207.02	6540.42	6083.29	6153.04	7119.49	7200.17	6995.35	6954.46	7757.62	6969.72	5966.98	6485.37	6384.2
FBgn0003463	0.000937762	0.00817942	24	10.9568	169.484	0.0196038	0.0642201	24	12	168.67	0.000218841	0.00118947	24	11.4784	2121.15	186.878	0.0881025	2085.44	2224.06	2100.3	2009.34	1967.47	1988.35	2323.97	2251.49	2311.84	2266.22	2269.95	2422.25	2135.66	2069.69	2025.06	1945.57	1809.18	1974.82
FBgn0003464	0.332748	0.560272	24	12.0594	55.0556	1	1	24	10	73.4776	0.698893	0.972511	24	11.0297	3498.96	55.1086	0.01575	3687.37	3429.4	3473.79	3565.18	3575.95	3597.59	3462.39	3435.94	3358.89	3554.63	3651.49	3700.97	3489.99	3580.93	3334.09	3363.63	3365.07	3354.06
FBgn0003475	0.0126663	0.057615	24	23.9619	269.646	0.000103647	0.00124511	24	4	434.715	1.90927e-05	0.00014764	24	1.98095	5394.52	449.936	0.0834061	5920.99	5978.4	6022.53	5620.36	5747.95	5459.56	5426.09	5599.12	5566.94	4848.16	5075.95	5198.23	4693.36	4855.57	4854.9	5481.12	5306.21	5445.9
FBgn0003479	0.123761	0.296961	24	13.0492	7.82823	0.0259398	0.0796457	24	16	10.1712	0.0216421	0.0593947	24	14.5246	112.181	17.8551	0.159163	111.411	94.4074	113.735	96.6794	106.522	100.701	98.4467	121.562	105.824	127.718	129.769	112.828	121.187	121.496	137.155	99.3073	117.064	103.443
FBgn0003480	0.119033	0.288932	24	9.80261	5.03802	0.0441325	0.120507	24	10	4.69425	0.0328269	0.0838707	24	9.90131	29.4787	5.05488	0.171476	24.8781	29.6395	30.3293	35.881	36.2176	19.7453	45.0341	30.1307	37.6488	40.8696	27.9502	25.4118	34.0175	29.8411	13.1105	23.492	24.4771	21.9424
FBgn0003483	0.292991	0.520483	24	19.1953	8.60939	1	1	24	22	4.93469	0.65267	0.929453	24	20.5976	64.8748	8.60718	0.132674	71.3894	96.6029	83.4056	83.7224	39.4133	47.3886	47.1288	63.3784	38.6664	83.7827	78.8595	68.1035	59.5307	46.8932	64.5438	66.2049	69.1745	59.558
FBgn0003495	0.0137581	0.0609797	24	10.7528	43.6668	0.0146668	0.0523318	24	10	25.1342	0.00191865	0.00765298	24	10.3764	566.094	44.0032	0.0777312	547.319	566.444	574.09	579.08	561.373	546.944	581.255	610.926	620.697	612.022	602.926	571.256	559.163	543.535	646.446	466.637	439.524	560.054
FBgn0003499	3.97523e-05	0.00078498	24	8.87626	123.315	0.000167488	0.00175738	24	8	156.264	1.32012e-07	2.24128e-06	24	8.43813	352.701	136.331	0.386534	273.659	264.56	278.38	466.453	455.916	489.682	414.733	464.429	479.259	447.522	473.157	457.412	243.438	221.677	224.895	233.853	221.358	238.232
FBgn0003502	0.067647	0.196073	24	22.2272	34.3143	0.176851	0.346473	24	2	28.8722	0.0649125	0.149294	24	0.113606	730.571	36.2523	0.0496219	797.182	785.996	792.895	675.759	733.939	674.301	758.249	734.566	728.555	643.696	721.714	717.628	693.107	685.28	723.092	764.559	717.286	802.466
FBgn0003507	0.316802	0.545307	24	21.4102	60.866	1	1	24	22	84.1562	0.680959	0.956377	24	21.7051	1430.45	60.537	0.0423202	1601.93	1461.12	1425.48	1413.31	1344.31	1405.86	1530.11	1434.85	1504.94	1186.24	1297.69	1211.63	1564.81	1560.26	1503.67	1532.32	1417.54	1352.07
FBgn0003512	0.0131675	0.059175	24	8.92907	38.8757	0.0196038	0.0642201	24	8	49.7321	0.00239084	0.00923613	24	8.46453	398.496	42.5199	0.106701	382.907	332.621	391.031	410.638	465.503	446.243	422.064	444.688	413.119	445.479	408.272	426.918	328.482	442.288	346.923	337.431	346.937	381.38
FBgn0003513	0.587893	0.772165	24	11.8759	4.21599	1	1	24	10	4.98803	0.900188	1	24	10.9379	121.043	4.33518	0.0358151	125.472	135.024	116.984	105.65	135.283	127.357	138.244	104.938	110.911	121.587	144.742	129.092	113.746	119.364	116.986	99.3073	117.064	117.026
FBgn0003514	0.034906	0.121623	24	11.3727	59.1527	0.00411664	0.0198539	24	14	60.9481	0.00141509	0.00587618	24	12.6864	1497.84	78.1523	0.0521768	1420.22	1457.83	1431.98	1410.32	1472.14	1586.53	1523.83	1483.68	1463.22	1594.94	1582.18	1544.02	1493.58	1658.31	1531.91	1461.85	1457.98	1386.55
FBgn0003515	4.62801e-05	0.000859155	24	10.5944	56.4623	0.000628333	0.00475879	24	10	40.4659	5.337e-07	7.08572e-06	24	10.2972	263.442	56.5561	0.214681	230.393	268.951	254.55	262.131	259.914	264.586	320.476	324.165	325.611	332.066	268.521	275.464	262.573	299.477	280.362	161.241	194.753	156.732
FBgn0003517	0.00540058	0.0304884	24	9.98419	2442.33	0.00202616	0.0116167	24	10	2188.98	0.000135937	0.000797091	24	9.9921	36568.6	2442.34	0.0667877	35697.9	35239.2	33836.7	37173.7	36932.4	40109.5	40931.9	37830.7	39030.6	36713.2	36381.2	36820.6	36934.5	40738.4	36311.9	32883.5	32422.6	32247
FBgn0003520	0.844624	0.927585	24	20.0228	31.406	1	1	24	18	42.2264	0.98725	1	24	19.0114	4172.6	48.7816	0.0116909	4224.95	4135.26	4375	4057.54	4075.54	3760.48	4118.01	4112.32	4378.46	4240.22	4140.62	4345.41	4085.29	4024.29	4149.96	4355.64	4169.62	4358.18
FBgn0003525	0.0404935	0.135795	24	20.8226	8.61883	0.114969	0.249104	24	2	3.63667	0.0296542	0.0773024	24	23.4113	21.7191	7.09284	0.326572	36.7764	38.4216	62.825	19.9339	15.9783	18.758	13.615	18.7018	18.3156	10.2174	12.9769	26.4282	21.261	17.0521	12.102	17.0851	10.6422	19.8527
FBgn0003557	0.0894459	0.23679	24	12.5187	75.7802	0.000942737	0.0065177	24	16	92.9173	0.000875354	0.00389319	24	14.2594	2427.07	148.202	0.0610621	2428.32	2387.63	2257.37	2195.72	2365.86	2265.77	2440.22	2490.46	2395.28	2524.72	2512.52	2586.92	2397.17	2670.78	2514.18	2493.36	2329.58	2431.43
FBgn0003559	0.478336	0.690996	24	4.33671	17.2169	0.457887	0.715482	24	6	16.3507	0.551628	0.822836	24	5.16836	664.967	44.5965	0.0670656	697.669	599.377	628.25	699.68	700.917	737.485	681.796	650.408	693.959	624.283	588.95	708.48	689.918	634.124	627.285	664.184	688.552	654.093
FBgn0003567	0.372984	0.599091	24	22.1169	19.8812	1	1	24	0	12.4027	0.740828	1	24	23.0585	627.035	20.4675	0.0326417	723.629	657.558	583.839	622.934	606.112	602.23	581.255	640.018	643.082	570.131	655.831	627.162	627.198	594.691	591.987	609.725	706.644	642.6
FBgn0003575	0.0219446	0.0860392	24	21.7772	73.6448	0.0441325	0.120507	24	20	94.5316	0.00768945	0.0249674	24	20.8886	1482.67	74.9798	0.0505707	1416.97	1502.83	1412.48	1428.26	1450.83	1437.45	1490.32	1416.14	1376.73	1279.22	1439.43	1393.58	1641.35	1644.46	1530.9	1633.76	1566.54	1626.87
FBgn0003598	0.152078	0.34099	24	8.87857	36.4634	0.0916259	0.209841	24	8	30.7413	0.0734812	0.16581	24	8.43928	786.272	40.1045	0.0510059	709.567	717.935	819.975	862.141	776.548	803.632	799.094	853.011	897.466	769.371	743.675	759.304	879.141	755.62	794.695	732.525	727.928	751.267
FBgn0003607	0.414699	0.634832	24	10.3033	26.8705	0.319437	0.542236	24	10	19.1992	0.400245	0.647513	24	10.1517	1044.82	26.9863	0.0258287	1026.49	1064.83	1011.7	1090.38	1048.18	986.276	1044.16	1091.98	1130.48	1009.48	996.225	1087.62	1056.67	982.625	1201.12	981.327	1003.56	993.679
FBgn0003612	0.133416	0.312311	24	9.53406	34.9256	0.0724339	0.174944	24	8	30.2008	0.0544979	0.128918	24	8.76703	1560.01	37.4736	0.0240214	1610.59	1503.93	1532.71	1563.81	1588.25	1548.03	1609.71	1704.98	1567	1515.24	1533.27	1615.17	1605.2	1553.87	1490.56	1537.66	1515.45	1484.77
FBgn0003638	0.152989	0.341949	24	10.9454	246.362	0.383706	0.626818	24	10	130.676	0.225141	0.41237	24	10.4727	8325.26	247.511	0.0297301	8777.65	8254.06	8400.14	7920.73	7746.3	7758.9	8759.67	9044.41	8962.45	8204.58	8538.78	8612.56	8169.52	8270.25	8226.3	8095.15	7998.7	8114.52
FBgn0003651	0.176676	0.376948	24	22.6152	67.712	0.749267	1	24	2	33.0638	0.400058	0.647325	24	0.30762	1849.22	78.2375	0.0423084	2009.72	1758.61	2021.23	1810.99	1868.4	1901.47	1907.14	1874.34	1890.58	1749.22	1574.19	1667.01	1834.82	1957.79	1892.95	1891.11	1867.71	1808.68
FBgn0003654	0.320344	0.548555	24	20.5547	31.0693	0.542922	0.813145	24	20	48.9261	0.478137	0.741459	24	20.2773	1216.54	36.2129	0.0297671	1200.64	1322.8	1241.34	1145.2	1105.7	1182.74	1267.24	1147.05	1212.9	1142.31	1174.91	1294.98	1257.59	1169.13	1258.6	1269.64	1288.77	1216.24
FBgn0003655	0.00160413	0.0120108	24	20.3457	16.4697	0.941067	1	24	22	2.96793	0.0113158	0.0344567	24	21.1728	11.6152	16.6625	1.43455	51.9196	65.8656	47.6603	0	7.45656	1.97453	1.04731	2.07798	0	6.13044	2.99466	1.01647	8.50439	3.19726	6.05098	1.06782	1.06422	1.04488
FBgn0003656	0.00499765	0.0288148	24	20.5785	147.095	0.000103647	0.00124511	24	20	206.579	8.01501e-06	7.04433e-05	24	20.2893	3740.95	166.263	0.0444441	3818.25	3711.53	3709.92	3473.48	3493.93	3553.16	3594.35	3653.09	3432.15	3518.87	3778.27	3875.8	3916.27	3935.83	3835.31	4042.77	4066.39	3927.69
FBgn0003660	0.322006	0.549729	24	10.0041	24.7125	0.542922	0.813145	24	10	19.2997	0.479713	0.743026	24	10.0021	1169.5	24.715	0.021133	1143.31	1229.49	1175.26	1184.07	1169.62	1147.2	1117.48	1177.18	1298.38	1163.76	1183.89	1230.95	1156.6	1100.92	1206.16	1103.06	1118.5	1145.19
FBgn0003676	9.89191e-06	0.000270909	24	9.86965	111.413	0.000411834	0.00343581	24	10	103.895	8.27747e-08	1.53258e-06	24	9.93483	1016.01	111.368	0.109613	893.449	960.54	957.54	969.784	1052.44	1049.46	1064.06	1151.2	1094.87	1157.63	1105.03	1141.5	952.491	1047.64	944.961	905.512	865.213	974.871
FBgn0003687	0.0967209	0.251207	24	10.3526	12.0834	0.176851	0.346473	24	10	9.37051	0.0866955	0.189991	24	10.1763	189.598	12.034	0.0634713	178.473	193.206	162.478	208.309	170.436	192.516	214.698	198.447	199.437	214.565	188.664	171.784	193.475	216.348	181.529	166.58	188.367	173.45
FBgn0003701	0.0992964	0.255659	24	22.5076	3.66656	0.457887	0.715482	24	0	4.30765	0.185993	0.353278	24	23.2538	19.9794	3.84133	0.192265	23.7965	24.1507	30.3293	18.9372	14.9131	16.7835	19.8988	20.7798	16.2806	17.3696	16.9698	24.3953	11.6935	17.0521	11.0935	26.6955	23.4129	25.0771
FBgn0003710	0.355855	0.581526	24	10.7353	27.3975	1	1	24	10	26.4247	0.723536	0.993716	24	10.3677	812.517	27.5269	0.0338785	833.958	771.725	786.396	780.412	784.004	843.123	736.256	841.582	785.537	909.349	896.403	932.104	753.701	752.422	788.644	823.289	827.965	778.434
FBgn0003714	0.0438303	0.143727	24	20.5087	22.195	0.0724339	0.174944	24	20	30.3004	0.0214378	0.0589573	24	20.2544	292.77	26.3325	0.0899428	274.741	330.426	340.122	255.154	288.676	248.79	285.914	254.553	284.91	258.5	283.495	285.628	295.527	334.647	327.761	296.854	307.56	316.598
FBgn0003716	0.000111199	0.00165843	24	21.1749	122.73	2.13432e-05	0.00042603	24	20	141.514	4.95054e-08	9.96823e-07	24	20.5875	1621.1	131.427	0.0810724	1661.43	1701.53	1642.12	1595.71	1539.25	1426.6	1495.55	1532.51	1479.5	1458.02	1555.23	1587.73	1759.34	1679.63	1716.46	1856.94	1744.26	1748.08
FBgn0003719	2.38304e-05	0.000537468	24	10.4829	28.5599	6.27354e-05	0.000870726	24	12	22.699	3.18753e-08	6.85318e-07	24	11.2415	99.9987	29.9836	0.29984	78.961	93.3096	72.5737	92.6926	96.9353	103.663	108.92	136.108	110.911	130.783	151.73	110.795	100.99	92.7206	108.918	82.2222	72.3671	55.3785
FBgn0003721	0.00489248	0.0284221	24	23.1793	369.173	0.0196038	0.0642201	24	22	190.48	0.00098329	0.00429437	24	22.5896	6253.71	370.764	0.059287	6476.96	6341.76	6504.55	6277.18	6382.82	6080.55	5915.18	5977.31	6054.34	6128.4	6123.09	6207.59	5819.13	5572.83	5967.27	6924.81	6938.73	6874.25
FBgn0003731	0.00419292	0.0252674	24	11.0526	160.294	0.0259398	0.0796457	24	10	86.6125	0.00110138	0.00473166	24	10.5263	3048.03	161.581	0.0530117	3221.18	3082.51	3039.43	2802.71	3007.13	3025.96	3198.47	3345.55	3203.2	3114.26	3102.47	3281.17	3080.71	3016.08	3044.65	2710.13	2808.48	2780.42
FBgn0003732	0.253196	0.474524	24	14.636	52.281	0.00575569	0.0255371	24	16	48.9426	0.0109753	0.0336089	24	15.318	1136.74	157.236	0.138321	1097.88	1065.92	1231.59	1059.49	1022.61	997.136	1078.72	1151.2	1175.25	1154.57	1126.99	1154.71	1254.4	1250.13	1384.67	1154.31	1066.35	1035.47
FBgn0003741	0.30798	0.536489	24	7.74085	17.3953	1	1	24	10	22.3037	0.670694	0.946148	24	8.87043	266.809	17.8673	0.0669666	207.678	255.778	235.052	255.154	302.523	316.911	313.144	240.007	266.594	298.348	281.498	263.266	290.212	248.321	213.801	239.192	309.689	265.399
FBgn0003742	0.572929	0.761094	24	0.166973	8.03639	0.319437	0.542236	24	0	14.0319	0.493809	0.759744	24	0.0834863	414.287	10.4698	0.0252719	400.213	419.344	439.775	433.562	426.089	439.332	430.443	406.245	413.119	399.5	404.28	373.045	414.589	431.63	388.271	431.399	442.717	363.617
FBgn0003744	0.510656	0.715991	24	11.8041	22.0828	0.216908	0.405276	24	14	19.5206	0.354487	0.590865	24	12.902	1908.22	28.4534	0.014911	1930.76	1860.7	1840.34	1853.85	1969.6	1806.69	1942.75	1870.18	1863.11	1976.05	1993.45	1968.9	1838.01	1910.9	1944.38	1941.3	1964.55	1872.42
FBgn0003748	0.00220561	0.0154225	24	23.5331	423.115	3.70728e-05	0.000603794	24	2	629.092	1.41617e-06	1.60884e-05	24	0.766551	7278.21	563.753	0.0774577	7896.1	7994.99	8142.34	7948.64	7848.57	7517.02	7147.86	6949.81	7254.01	6948.86	6789.9	7007.55	6417.62	6391.33	6640.95	7577.25	7112.2	7422.81
FBgn0003751	0.638652	0.807041	24	4.33755	2.20108	0.176851	0.346473	24	4	3.38237	0.359264	0.59685	24	4.16877	25.3773	6.93127	0.273129	25.9598	34.0306	17.331	12.957	31.9567	36.5287	29.3246	31.1697	28.491	27.587	24.9555	19.3129	21.261	21.3151	13.1105	28.8311	23.4129	29.2566
FBgn0003861	0.0559905	0.171627	24	14.6246	3509.92	2.40481e-08	3.5692e-06	24	16	10526.8	2.88491e-08	6.23167e-07	24	15.3123	57352.8	9522.76	0.166038	51393.9	49111.6	50611	45461.2	45693.8	46165.4	53266	53229.6	52440.7	65655	65283.7	65216.8	67607.7	65498	64593.2	63614.3	64192.8	63315.4
FBgn0003862	0.00505863	0.0290571	24	21.2578	229.54	0.0259398	0.0796457	24	22	255.75	0.00130415	0.0054773	24	21.6289	3374.08	228.666	0.0677713	3681.96	3597.36	3692.59	3242.25	3289.41	2949.94	3488.58	3141.91	3111.62	3285.92	3165.36	3276.08	3580.35	3118.4	3273.58	3640.2	3607.71	3590.2
FBgn0003863	0.0011098	0.00930088	24	20.5565	194.262	0.383706	0.626818	24	2	2.1337	0.00373095	0.0135273	24	23.2783	105.648	157.863	1.49423	694.424	652.069	534.012	6.97686	0	5.92358	0	2.07798	0	1.02174	0	1.01647	0	2.13151	2.01699	0	0	0
FBgn0003866	0.628445	0.802185	24	13.1696	5.01153	1	1	24	6	4.94087	0.920362	1	24	9.58482	197.393	2.97558	0.0150744	219.576	204.183	211.222	183.392	190.675	187.58	217.84	205.72	188.244	197.196	198.646	219.558	188.16	202.493	181.529	164.444	216.037	176.584
FBgn0003867	0.530442	0.731021	24	16.2959	39.6334	0.0108583	0.0418594	24	16	122.467	0.0354618	0.0891096	24	16.1479	1124.02	114.045	0.101462	977.818	964.931	1011.7	1102.34	1157.9	1062.29	992.846	978.729	1008.38	1136.18	1123	1162.84	1395.78	1290.63	1387.69	1240.81	1117.43	1121.15
FBgn0003870	0.0798208	0.219323	24	21.0481	97.6179	0.383706	0.626818	24	0	49.5593	0.137392	0.276708	24	22.5241	1909.98	91.2881	0.0477953	2138.44	2149.41	2169.63	1829.93	1781.05	1671.44	1940.66	1875.38	1952.65	1791.11	1848.71	1915.03	1716.82	1851.21	1899	2022.45	1918.79	1907.95
FBgn0003882	0.354366	0.580537	24	22.2115	21.1803	0.176851	0.346473	24	18	46.0807	0.236258	0.428299	24	20.1058	864.87	20.6761	0.0239066	806.916	851.862	810.226	882.075	795.722	838.186	766.628	820.802	889.326	855.197	883.426	874.165	872.763	920.811	859.239	964.242	1005.69	870.383
FBgn0003884	0.000237319	0.00294712	24	11.2754	2505.59	2.13432e-05	0.00042603	24	14	2885.27	1.01814e-07	1.79826e-06	24	12.6377	21392.2	3198.89	0.149536	18852.2	18093.3	17367.9	19520.3	20290.4	21425.6	22055.2	21313.8	21289.9	24752.7	24429.5	23901.3	24200.3	25544	23194.4	19653.2	19741.3	19433.7
FBgn0003885	3.04862e-06	0.000112664	24	21.3184	191.933	2.13432e-05	0.00042603	24	22	187.766	1.59126e-09	5.42324e-08	24	21.6592	2229.8	192.103	0.0861525	2428.32	2426.05	2360.27	2144.89	2263.6	2124.59	2096.71	1887.85	2082.9	2116.02	2082.29	2099.01	2252.6	2383.03	2275.17	2367.36	2350.87	2394.86
FBgn0003886	0.195274	0.401634	24	9.72831	2.32442	0.749267	1	24	10	0.907178	0.427527	0.681849	24	9.86415	4.73447	2.3246	0.490994	5.40829	5.4888	0	0.996695	3.19567	6.91084	15.7096	9.35091	5.08768	1.02174	1.99644	7.11529	4.25219	5.32877	8.06797	2.13564	1.06422	2.08976
FBgn0003887	7.63885e-05	0.00125299	24	10.8882	1339.4	0.000411834	0.00343581	24	12	1264.76	5.74907e-07	7.55756e-06	24	11.4441	9106.61	1457.81	0.160083	7943.69	7716.15	7571.5	8993.18	9071.44	9710.72	9532.58	9210.65	9040.8	10860.1	10536.2	10518.4	10063.9	10411.4	9815.69	7446.98	7699.65	7775.98
FBgn0003888	0.213182	0.424978	24	14.0316	28.3217	0.00290735	0.0153491	24	16	45.5618	0.00519768	0.0179135	24	15.0158	480.51	75.7432	0.157631	471.603	477.526	439.775	426.585	397.328	412.676	508.991	438.454	461.961	467.957	498.112	592.602	527.272	581.902	512.316	492.265	425.689	516.169
FBgn0003889	0.389853	0.61282	24	9.12285	1.76918	1	1	24	10	2.67369	0.757088	1	24	9.56142	12.6419	1.75044	0.138463	9.73492	17.5642	8.66552	9.96695	14.9131	15.7962	9.42575	17.6628	12.2104	10.2174	18.9662	19.3129	8.50439	9.59179	11.0935	13.8817	10.6422	9.4039
FBgn0003890	0.0843733	0.227468	24	17.9501	178.234	2.40481e-08	3.5692e-06	24	18	333.207	4.26412e-08	8.75858e-07	24	17.9751	2842.15	360.905	0.126983	2771.21	2814.66	2619.15	2350.21	2432.97	2705.1	2564.85	2506.04	2514.33	2908.89	2947.75	2890.84	3285.88	3634.22	3179.79	2956.79	3049	3027.01
FBgn0003891	0.012586	0.0573614	24	11.8092	510.6	0.0916259	0.209841	24	12	560.784	0.00895489	0.0283783	24	11.9046	11987.3	601.303	0.0501617	11892.8	11843.7	12240	11286.6	11577.9	11103.7	12132	12520.9	12112.7	12765.6	13028.8	12731.3	12494	11430.2	12018.2	11609.3	11559.6	11423.6
FBgn0003892	0.0353094	0.122703	24	10.9528	20.3447	0.114969	0.249104	24	10	17.2041	0.0264139	0.0701677	24	10.4764	255.194	20.5322	0.0804571	226.066	283.222	236.135	269.108	249.262	270.51	228.313	250.397	278.805	273.826	286.489	299.859	260.447	250.452	263.218	228.514	230.936	207.931
FBgn0003896	0.42527	0.645127	24	10.6677	13.1497	1	1	24	10	16.7954	0.788889	1	24	10.3339	438.701	13.1459	0.0299654	419.683	428.126	478.77	432.566	445.263	386.02	478.619	458.195	420.242	443.435	463.175	495.021	400.769	432.696	416.509	463.434	418.239	415.861
FBgn0003941	0.454389	0.671047	24	7.43062	264.719	0.143134	0.293672	24	8	310.358	0.242774	0.437287	24	7.71531	11874.4	347.793	0.0292893	11781.4	11684.6	11012.8	12083.9	12555.8	13413	12737.3	11820.6	11830.9	12019.8	11564.4	11021.6	11755.2	12701.7	11392	11271.9	11628.8	11463.4
FBgn0003942	0.0732079	0.207343	24	7.99991	280.87	0.0339928	0.0986445	24	8	308.603	0.01741	0.0497381	24	7.99995	9121.19	343.324	0.0376403	8820.92	9023.59	8505.2	9341.02	9457.05	9951.61	9646.73	9648.06	9200.56	9166.03	9031.91	8678.63	9146.47	9290.18	8778.96	8620.51	9037.38	8836.53
FBgn0003943	0.245479	0.465585	24	16.9127	165.207	0.383706	0.626818	24	18	155.897	0.316713	0.54015	24	17.4563	5691.88	387.655	0.0681066	5770.64	5810.44	5535.1	5514.71	5604.14	5829.79	5435.52	5405.87	5206.73	5680.88	5631.96	5878.25	6293.24	6106.77	6220.4	5619.94	5568.01	5341.41
FBgn0003963	0.0073093	0.0383031	24	11.0056	35.1823	0.00575569	0.0255371	24	12	33.3638	0.000465975	0.00227959	24	11.5028	442.053	38.4624	0.0870086	453.214	421.54	370.451	402.665	430.35	461.052	490.139	444.688	444.663	463.87	461.178	508.235	484.75	468.932	436.679	382.28	432.074	400.188
FBgn0003964	0.701395	0.848125	24	21.1752	20.8555	1	1	24	4	32.8904	0.950168	1	24	0.58759	1334.61	15.2846	0.0114525	1332.6	1374.4	1433.06	1247.86	1354.96	1360.45	1347.88	1419.26	1352.3	1180.11	1227.81	1294.98	1434.05	1386.55	1382.65	1350.79	1263.23	1279.97
FBgn0003965	0.0219912	0.0861485	24	0.0134466	42.2999	2.13432e-05	0.00042603	24	4	78.2976	7.30884e-06	6.50217e-05	24	2.00672	919.112	73.7375	0.0802268	1007.02	973.713	1016.03	1028.59	982.136	1010.96	903.825	927.818	896.449	855.197	863.461	862.984	825.988	913.351	783.602	866.002	943.965	882.921
FBgn0003969	0.347047	0.57355	24	5.68468	34.9429	0.114969	0.249104	24	6	51.624	0.168432	0.325954	24	5.84234	1264.58	72.4423	0.0572856	1240.66	1207.54	1235.92	1388.4	1438.05	1277.52	1298.66	1286.27	1342.13	1161.72	1207.85	1223.83	1218.25	1217.09	1337.27	1216.25	1276	1189.07
FBgn0003975	0.848612	0.929182	24	13.905	2.23664	1	1	24	6	7.60443	0.987914	1	24	9.95252	97.4727	1.13848	0.01168	115.737	110.874	108.319	91.6959	116.109	78.981	90.0683	94.5481	118.034	101.152	106.81	93.5153	95.6743	83.1288	92.7817	86.4934	72.3671	98.2185
FBgn0003977	0.867354	0.937333	24	22.1661	5.16039	1	1	24	6	9.62834	0.990786	1	24	2.08305	708.35	5.33486	0.00753139	754.997	682.807	702.99	734.564	716.895	738.473	710.073	682.617	719.398	686.61	648.844	714.579	731.377	731.107	720.066	699.422	655.561	719.921
FBgn0003978	0.50396	0.711264	24	10.0686	9.86661	1	1	24	12	10.5705	0.849303	1	24	11.0343	131.962	10.1166	0.0766634	131.962	81.2342	144.064	123.59	129.957	154.013	160.238	111.172	159.753	130.783	99.8221	150.438	175.403	153.469	116.986	106.782	120.257	125.385
FBgn0003979	0.00109493	0.00920983	24	20.5847	227.464	0.00290735	0.0153491	24	0	2.11431	4.34769e-05	0.000302081	24	22.2923	122.932	205.572	1.67225	736.609	759.65	701.907	2.99008	1.06522	0	0	0	0	0	0	0	2.1261	2.13151	1.0085	0	3.19267	2.08976
FBgn0003980	0.0011802	0.0096707	24	20.5832	142.764	0.420797	0.687042	24	2	1.37412	0.00427478	0.0152055	24	23.2916	78.6842	115.959	1.47373	458.623	462.157	469.021	3.98678	3.19567	1.97453	0	1.03899	1.01754	2.04348	2.99466	1.01647	0	2.13151	6.05098	0	1.06422	0
FBgn0003983	0.0011141	0.00930999	24	20.5748	114.789	0.420797	0.687042	24	2	1.54017	0.00406239	0.0145683	24	23.2874	63.5943	93.2537	1.46639	387.233	374.336	357.453	0	3.19567	4.93632	0	5.19495	1.01754	1.02174	0.998221	1.01647	2.1261	1.06575	4.03398	1.06782	0	0
FBgn0003984	0.647417	0.812678	24	8.24766	15.9244	0.216908	0.405276	24	6	40.2658	0.4161	0.668322	24	7.12383	435.332	19.651	0.0451404	448.888	517.045	474.437	428.579	396.263	391.943	491.186	476.897	549.469	373.957	460.18	467.576	361.436	359.159	408.441	431.399	390.57	408.547
FBgn0003996	0.00754736	0.0392377	24	8.77114	49.9389	0.00202616	0.0116167	24	10	59.0114	0.000184854	0.00102781	24	9.38557	482.091	50.4755	0.104701	444.561	457.766	448.44	498.347	520.894	546.944	521.558	555.86	537.259	536.414	548.023	471.642	463.489	451.88	346.923	478.383	446.973	402.278
FBgn0003997	0.679206	0.834565	24	12.6398	9.33629	1	1	24	6	20.6573	0.941944	1	24	9.3199	239.955	6.09058	0.0253821	274.741	236.018	269.714	301.002	238.61	194.491	233.549	259.748	271.682	197.196	244.564	238.871	275.329	228.071	265.235	183.665	186.239	220.469
FBgn0004003	0.137854	0.319209	24	5.48755	16.6611	3.38877e-06	0.000113808	24	6	42.0701	7.27671e-06	6.49469e-05	24	5.74377	120.335	34.4181	0.286018	143.86	120.754	138.648	188.375	159.783	191.529	113.109	139.225	158.736	98.0871	115.794	102.664	79.7286	71.4055	85.7222	82.2222	104.294	72.0965
FBgn0004009	0.867352	0.937333	24	8.24893	2.16378	1	1	24	6	4.7737	0.990785	1	24	7.12447	102.629	3.2518	0.0316852	110.329	111.972	80.156	115.617	100.131	124.395	100.541	97.6651	114.982	97.0653	104.813	89.4494	109.494	94.8521	113.96	95.036	105.358	81.5004
FBgn0004028	0.0289369	0.106097	24	0.259253	199.788	0.319437	0.542236	24	0	189.116	0.0525386	0.124925	24	0.129627	3525.88	244.911	0.0694609	3498.08	3500.76	3677.43	3585.11	3598.32	3395.2	3398.51	3711.27	3601.06	3330.87	3333.06	3282.18	3252.93	3046.99	3549.91	3905.02	3980.19	3819.03
FBgn0004034	0.531514	0.731373	24	10.3284	4.29326	0.176851	0.346473	24	6	5.56369	0.316257	0.539724	24	8.16422	62.0854	4.23767	0.0682555	64.8994	63.6701	73.6569	76.7455	71.37	63.1848	55.5072	56.1055	57.9995	75.6088	68.8773	90.4659	55.2785	47.9589	38.3229	55.5267	55.3396	47.0195
FBgn0004045	0.593961	0.776321	24	3.49499	2216.67	0.0259398	0.0796457	24	4	6579.26	0.0797004	0.177236	24	3.7475	59501.1	6947.54	0.116763	64967.6	60857.6	55487.5	64597.8	67201.7	76406.3	66612.8	60527.4	58926.5	53409.4	51553.1	51308.4	54578	68377.7	52146.3	51849.1	58068.2	54144.5
FBgn0004047	0.766728	0.886145	24	4.98505	3798.93	1	1	24	0	1668.6	0.970389	1	24	2.49253	305268	7693.07	0.025201	298874	288237	280709	308521	318137	342219	311474	299892	297869	298000	295084	291071	311213	333974	304056	302421	308302	304780
FBgn0004049	0.0087409	0.0442698	24	10.5916	54.0809	0.00290735	0.0153491	24	12	57.9883	0.000294288	0.00154128	24	11.2958	981.25	58.2195	0.0593319	963.757	904.554	927.21	878.088	1038.59	964.556	986.562	1049.38	993.115	1047.28	1003.21	1082.54	990.761	949.587	1072.03	936.478	935.452	939.345
FBgn0004050	0.769888	0.888026	24	10.0896	13.9521	0.216908	0.405276	24	8	26.0113	0.465881	0.726001	24	9.04482	984.551	14.5303	0.0147583	1030.82	1051.65	960.789	962.807	1067.35	1087.96	1091.29	1000.55	899.501	950.219	1055.12	927.021	968.437	1025.26	907.647	914.054	931.195	890.236
FBgn0004055	0.0141375	0.0622348	24	10.5027	141.535	0.0108583	0.0418594	24	12	109.813	0.00150159	0.00620074	24	11.2514	3134.38	150.562	0.0480357	2885.86	3024.33	2958.19	3118.66	3195.67	2937.11	2993.2	3191.78	3171.66	3313.5	3511.74	3452.95	3092.41	3018.22	3245.34	3082.8	3110.72	3114.78
FBgn0004057	1.97868e-05	0.000463304	24	10.5063	352.99	0.00139237	0.00866889	24	10	283.715	5.07131e-07	6.794e-06	24	10.2531	1253.64	353.248	0.281778	965.92	958.344	973.787	1178.09	1200.51	1448.31	1629.61	1515.89	1434.73	1530.57	1435.44	1405.78	1452.12	1617.81	1400.8	816.882	753.469	847.396
FBgn0004066	0.0414331	0.13814	24	10.1318	41.0584	0.00202616	0.0116167	24	14	38.4916	0.000871846	0.00388134	24	12.0659	960.952	41.5111	0.0431979	872.898	882.599	777.73	954.834	955.505	974.429	987.609	936.13	960.554	1045.24	1033.16	931.087	1017.34	1009.27	1024.63	973.852	981.213	979.05
FBgn0004087	0.244846	0.46503	24	12.3832	7.34338	0.143134	0.293672	24	16	6.60578	0.152487	0.301243	24	14.1916	99.7448	12.9045	0.129375	104.921	73.5499	94.2375	89.7025	76.6961	102.675	106.825	112.211	94.6308	117.5	100.82	87.4165	124.377	116.167	108.918	89.6969	96.8442	98.2185
FBgn0004101	0.446201	0.665145	24	22.877	13.2804	1	1	24	22	15.6293	0.806279	1	24	22.4385	344.779	13.3337	0.038673	338.559	366.652	337.955	350.837	299.328	324.81	351.895	381.309	368.348	307.544	261.534	333.402	358.247	360.225	370.118	372.669	376.735	345.854
FBgn0004102	0.847664	0.928817	24	16.4473	14.7204	1	1	24	6	33.2498	0.987758	1	24	11.2237	711.426	2.66004	0.00373903	825.305	749.77	800.477	603.997	616.764	582.485	801.189	821.841	756.029	738.718	702.748	648.508	650.585	697.003	698.888	738.932	659.818	712.606
FBgn0004103	0.0540893	0.168209	24	22.5669	108.358	0.0567847	0.145512	24	22	81.3992	0.0208416	0.0577331	24	22.2834	5251.24	108.72	0.0207038	5318.51	5285.71	5292.46	5343.28	5289.9	5107.11	5075.24	5134.69	5203.68	5253.79	5065.97	5348.67	5289.73	4944.03	5270.4	5498.21	5458.4	5342.46
FBgn0004107	0.594208	0.776363	24	19.2152	4.85041	1	1	24	22	3.13076	0.903509	1	24	20.6076	111.828	4.64748	0.0415592	116.819	127.34	107.236	105.65	116.109	109.586	86.9264	130.913	98.701	112.391	116.792	99.6141	146.701	109.773	96.8156	115.325	110.679	105.533
FBgn0004108	0.0432642	0.142398	24	10.5108	38.5334	0.143134	0.293672	24	10	41.8834	0.0376782	0.0938846	24	10.2554	835.618	38.42	0.0459779	866.408	776.116	827.557	916.959	859.635	815.479	904.872	835.348	791.643	875.632	859.468	929.054	822.799	795.052	836.043	768.831	817.323	742.908
FBgn0004117	0.0102474	0.049336	24	23.4668	272.642	0.0567847	0.145512	24	22	115.146	0.00491658	0.0170855	24	22.7334	4260.61	274.459	0.0644178	4382.88	4389.94	4294.85	4309.71	4097.91	4586.82	4137.91	4028.17	3961.27	4174.83	4164.58	4228.52	3855.68	3988.05	3835.31	4749.66	4697.48	4807.48
FBgn0004118	6.02211e-07	3.4176e-05	24	22.0593	182.411	3.70728e-05	0.000603794	24	22	170.597	5.69868e-10	2.33745e-08	24	22.0297	957.948	182.45	0.190459	1098.96	1022.01	1059.36	929.916	876.679	881.626	920.582	798.984	818.099	724.414	792.588	783.699	1054.54	1011.4	916.723	1214.11	1142.97	1196.38
FBgn0004132	0.00340686	0.0215685	24	9.56038	44.5464	0.0108583	0.0418594	24	12	30.8683	0.000414497	0.00205839	24	10.7802	325.384	44.017	0.135277	236.883	266.756	315.208	346.85	338.741	318.886	337.232	381.309	360.208	317.761	418.255	342.551	310.41	328.252	359.025	243.463	336.294	298.835
FBgn0004133	0.115705	0.283753	24	6.34113	50.312	0.00202616	0.0116167	24	6	55.0904	0.00219394	0.00860557	24	6.17056	622.935	95.4906	0.153291	587.34	540.098	634.749	707.653	762.7	777.963	604.295	674.305	662.416	642.675	656.83	614.965	551.722	509.43	493.155	587.301	658.754	546.471
FBgn0004167	0.00588663	0.0326909	24	20.5245	597.668	0.000628333	0.00475879	24	22	741.943	4.99611e-05	0.000341055	24	21.2623	7310.69	598.345	0.0818452	7993.45	7644.8	7924.62	6169.54	6321.04	6143.74	6924.79	6846.95	6794.09	7180.79	7382.84	7280.98	7607.17	7286.56	7490.1	8427.24	8228.57	7945.25
FBgn0004168	0.912268	0.957752	24	7.77025	6.64424	0.143134	0.293672	24	6	39.8387	0.396404	0.642687	24	6.88513	1064.9	8.12178	0.00762683	1052.45	1128.5	1176.34	1130.25	1081.2	1037.61	1097.58	1040.03	1091.82	1059.54	1131.98	1074.41	1029.03	965.573	991.352	1012.29	996.112	1072.04
FBgn0004169	0.0116921	0.0544485	24	23.3985	463.083	0.143134	0.293672	24	22	237.085	0.0123721	0.0371325	24	22.6992	6444.87	467.287	0.0725053	6859.87	6586.56	6672.45	6162.56	6362.58	6584.06	6221	6380.44	6200.86	6449.23	6222.91	6093.74	5799.99	5723.1	5745.4	7433.1	7331.43	7178.31
FBgn0004177	0.508454	0.714271	24	20.6092	76.4903	1	1	24	22	68.2569	0.852362	1	24	21.3046	4234.68	78.4678	0.0185298	4152.48	4367.99	4575.39	4361.54	4198.05	3822.68	4091.82	4038.56	4324.53	4134.98	4289.36	4340.33	3997.06	4186.28	4476.71	4457.08	4095.13	4314.3
FBgn0004179	0.476691	0.689703	24	23.4473	99.1559	0.0916259	0.209841	24	2	139.748	0.180428	0.344103	24	0.723651	4762	125.623	0.0263803	4896.66	4997	5026	4982.48	4862.74	4284.72	4564.16	4898.84	4933.01	4619.29	4692.64	4851.61	4540.28	4180.95	4788.34	4809.46	4794.32	4993.47
FBgn0004181	0.259019	0.482293	24	15.6727	0.951295	0.114969	0.249104	24	16	0.705849	0.134422	0.271797	24	15.8363	1.04431	2.95564	2.83023	0	2.19552	0	0	0	0	0	0	0	2.04348	0.998221	0	3.18914	5.32877	5.04248	0	0	0
FBgn0004197	0.77218	0.889534	24	22.4412	2.07584	0.383706	0.626818	24	4	6.18683	0.656702	0.933134	24	1.22062	37.2537	3.49502	0.0938166	58.4095	40.6171	35.7453	48.838	55.3916	33.5669	36.6557	40.5206	30.5261	30.6522	40.9271	29.4776	44.648	33.0384	16.1359	29.899	40.4405	25.0771
FBgn0004198	0.0619959	0.183672	24	11.7756	101.798	0.383706	0.626818	24	10	67.4932	0.112722	0.235636	24	10.8878	2371.56	102.908	0.0433926	2418.59	2473.25	2471.84	2190.74	2330.71	2111.76	2599.41	2454.1	2427.84	2529.83	2445.64	2559.47	2273.86	2357.45	2336.69	2234.95	2180.59	2291.42
FBgn0004227	0.200189	0.408366	24	21.7984	95.0498	0.383706	0.626818	24	20	119.118	0.273946	0.482383	24	20.8992	2625.38	98.6828	0.037588	2655.47	2731.23	2789.21	2605.36	2483.04	2286.5	2658.06	2517.47	2690.36	2494.07	2592.38	2606.23	2561.95	2356.38	2860.1	2826.52	2673.33	2869.23
FBgn0004237	0.0255274	0.0964696	24	20.6496	72.0816	0.0146668	0.0523318	24	20	101.728	0.00332853	0.0122615	24	20.3248	1815.59	80.3646	0.0442637	1963.21	1915.59	1775.35	1702.35	1688.38	1707.96	1811.84	1713.3	1836.65	1743.09	1837.73	1705.64	1851.83	1866.14	1864.71	1919.94	1879.42	1897.5
FBgn0004240	0.0771267	0.214605	24	5.05407	107.263	0.00139237	0.00866889	24	6	171.956	0.00108882	0.00468413	24	5.52704	667.307	248.216	0.371966	697.669	686.1	631.5	848.187	779.743	801.658	916.393	880.025	851.677	529.262	545.029	609.882	356.121	426.302	438.696	631.082	680.038	702.158
FBgn0004242	0.307505	0.536169	24	21.0805	706.945	0.319437	0.542236	24	0	477.999	0.326164	0.552737	24	22.5403	17590	659.407	0.0374877	18454.2	19037.4	19802.9	16611.9	16537.6	14269.9	17149.6	17778.2	18225.1	16906.7	17697.5	18076.9	16569.7	15525.9	18301.2	18607.8	18263.1	18803.6
FBgn0004244	0.769852	0.888026	24	19.3884	137.377	1	1	24	22	151.167	0.971212	1	24	20.6942	4545.32	147.093	0.0323614	4815.54	5118.85	5538.35	4429.31	4324.81	3178.99	4458.38	4521.69	4914.7	4550.83	4677.66	5061.01	3948.16	3659.8	4799.43	4764.61	4300.52	4753.15
FBgn0004359	0.611236	0.789305	24	23.9925	13.1499	1	1	24	0	28.0574	0.91213	1	24	23.9962	526.504	16.343	0.0310406	567.87	509.361	471.187	547.185	545.394	534.109	485.95	477.936	505.715	513.935	586.954	559.059	468.804	516.891	487.104	583.03	553.396	563.189
FBgn0004360	0.575803	0.762955	24	13.2027	3.35232	1	1	24	18	2.50876	0.89364	1	24	15.6013	26.3345	7.17782	0.272564	20.5515	35.1283	21.6638	26.9108	35.1524	7.8981	25.1353	23.8968	20.3507	47.0001	28.9484	27.4447	18.0718	22.3808	41.3483	29.899	24.4771	17.7629
FBgn0004362	0.0629997	0.185928	24	19.2538	57.4069	0.264143	0.470234	0		0	0.0848003	0.186559	24	19.2538	1092.8	80.0064	0.0732122	1220.11	1108.74	1175.26	1051.51	1035.4	1038.6	1055.68	1058.73	1054.17	1035.02	1008.2	1024.6	1212.94	1237.34	1172.88	1091.31	1044	1045.92
FBgn0004363	0.295003	0.522696	24	4.71719	221.131	0.00575569	0.0255371	24	6	273.251	0.012528	0.037527	24	5.35859	10123	533.83	0.0527344	10206.5	10207	9900.35	10350.7	10909	11317	10291.9	10189.4	9956.59	10310.4	10023.1	9998	9449.43	9808.13	9270.1	9755.61	10365.5	9905.44
FBgn0004364	0.145749	0.330342	24	12.92	60.2952	0.00139237	0.00866889	24	16	139.855	0.00192844	0.00768868	24	14.46	1407.76	133.805	0.0950479	1398.58	1269.01	1274.91	1183.08	1260.16	1295.29	1360.45	1355.88	1378.76	1576.55	1532.27	1595.86	1395.78	1546.41	1511.74	1465.05	1361.14	1578.81
FBgn0004367	0.749294	0.876224	24	22.9844	3.38431	1	1	24	22	3.78509	0.965558	1	24	22.4922	152.039	3.36042	0.0221024	142.779	163.566	160.312	152.494	159.783	137.23	133.008	172.472	160.771	142.022	149.733	138.24	171.151	133.219	156.317	155.902	142.606	165.091
FBgn0004368	0.859607	0.934631	24	16.2851	17.2215	1	1	24	6	22.3864	0.989648	1	24	11.1425	2220.48	3.84858	0.00173322	2359.09	2288.83	2287.7	2144.89	2040.97	2103.86	2296.74	2364.74	2213.14	2210.02	2282.93	2212.86	2097.39	2142.17	2265.08	2236.02	2254.02	2168.12
FBgn0004369	0.323877	0.551911	24	20.7582	52.6511	0.114969	0.249104	24	20	101.142	0.15976	0.312384	24	20.3791	2649.04	58.7266	0.0221691	2731.18	2536.92	2768.63	2400.04	2460.67	2540.23	2683.2	2748.13	2620.15	2600.33	2631.31	2559.47	2708.65	2743.25	2626.12	2767.79	2754.21	2802.36
FBgn0004370	0.259135	0.482313	24	21.77	51.1688	0.457887	0.715482	24	22	39.3642	0.371571	0.611882	24	21.885	2077.77	51.2291	0.0246558	2097.33	2204.3	2137.13	2095.05	2042.03	1978.48	2059	1938.76	2019.81	2040.42	2056.34	2264.7	1975.14	2018.54	2001.86	2199.71	2062.46	2208.87
FBgn0004373	0.169911	0.367261	24	6.88438	83.9571	0.749267	1	24	10	87.5869	0.389711	0.634161	24	8.44219	3450.63	85.7112	0.0248393	3462.39	3260.35	3350.31	3502.39	3451.32	3451.47	3550.37	3624	3556.29	3389.11	3598.59	3526.14	3319.9	3090.69	3404.68	3461.87	3571.53	3540.05
FBgn0004374	0.220983	0.434871	24	21.9144	7.31619	0.216908	0.405276	24	20	9.77154	0.193551	0.36512	24	20.9572	53.1151	7.57214	0.142561	53.0012	59.279	46.5772	40.8645	43.6742	50.3504	51.318	39.4816	56.982	33.7174	28.9484	70.1365	75.4764	49.0247	59.5013	65.137	52.1469	80.4556
FBgn0004379	0.0764468	0.213494	24	11.0046	4.6475	0.114969	0.249104	24	10	3.95023	0.0503985	0.120459	24	10.5023	17.8566	4.63275	0.259441	27.0414	26.3462	11.9151	22.924	17.0436	15.7962	16.7569	34.2867	17.2981	25.5435	22.9591	17.28	11.6935	20.2493	12.102	8.54256	3.19267	10.4488
FBgn0004380	3.36426e-05	0.000683398	24	21.9988	80.479	0.000265156	0.00244731	24	22	76.1655	1.74262e-07	2.82815e-06	24	21.9994	1357.87	80.4791	0.0592685	1400.75	1377.69	1396.23	1325.6	1323.01	1347.61	1241.06	1342.38	1248.52	1259.81	1289.7	1361.05	1408.54	1308.75	1406.85	1459.71	1496.3	1448.2
FBgn0004381	0.136981	0.31777	24	22.0326	35.3868	0.114969	0.249104	24	22	40.8488	0.0811209	0.179967	24	22.0163	1239.1	35.3926	0.0285631	1213.62	1204.24	1232.67	1257.83	1268.68	1172.87	1159.37	1230.16	1192.55	1166.83	1201.86	1247.21	1313.93	1192.58	1334.24	1332.64	1357.95	1224.6
FBgn0004387	4.64778e-08	5.53423e-06	24	22.4955	338.441	6.47348e-06	0.000179425	24	0	349.203	8.97571e-12	6.66084e-10	24	23.2478	1953.39	355.911	0.182201	2311.5	2158.2	2386.27	2165.82	2020.73	2065.35	1666.26	1663.42	1674.86	1671.57	1672.02	1688.36	1781.67	1761.69	1805.21	2189.03	2169.95	2309.18
FBgn0004390	6.31373e-08	6.80401e-06	24	10.164	115.07	3.70728e-05	0.000603794	24	10	110.523	6.50253e-11	3.81123e-09	24	10.082	1234.36	115.118	0.0932615	1211.46	1230.59	1239.17	1254.84	1259.09	1220.26	1391.87	1329.91	1343.15	1335.41	1297.69	1371.22	1173.61	1162.74	1204.14	1066.75	1046.13	1080.4
FBgn0004391	0.157573	0.348491	24	10.2092	14.8093	0.0916259	0.209841	24	8	20.151	0.0756239	0.16986	24	9.10458	375.671	14.8105	0.0394242	418.601	347.99	373.7	364.79	381.35	419.587	402.165	376.115	367.33	392.348	410.269	390.325	347.617	360.225	365.076	363.059	359.707	321.822
FBgn0004394	0.0394872	0.133099	24	9.6497	14.6459	0.143134	0.293672	24	10	13.2154	0.0349051	0.0880474	24	9.82485	128.539	14.6783	0.114194	108.166	117.46	123.484	135.55	136.349	108.599	136.15	163.121	145.508	158.37	107.808	145.355	143.511	125.759	102.867	118.528	110.679	126.43
FBgn0004395	0.0263588	0.0988484	24	22.0335	98.8682	0.0108583	0.0418594	24	2	92.4798	0.00262136	0.0100257	24	0.0167269	979.193	101.002	0.103148	1157.37	1258.03	1240.25	988.721	989.592	808.568	980.278	969.378	1071.46	811.262	857.472	888.395	852.565	843.011	959.08	1002.68	902.461	1044.88
FBgn0004396	0.188096	0.392704	24	6.71955	47.8446	0.00411664	0.0198539	24	6	95.6773	0.00632119	0.0211272	24	6.35977	592.479	80.4945	0.13586	608.973	593.888	667.245	650.842	689.199	560.765	674.465	705.474	817.081	505.761	507.096	573.289	460.3	508.365	553.664	553.131	495.928	539.157
FBgn0004397	2.01028e-06	8.11343e-05	24	8.98171	1203.15	0.000103647	0.00124511	24	8	1352.74	4.85304e-09	1.41322e-07	24	8.49085	5094.89	1325.71	0.260203	4276.87	4123.19	4080.38	5877.51	5875.77	5894.95	6256.6	6486.42	6122.51	5797.35	6119.1	6102.89	4074.66	4271.54	4005.75	4178.38	4112.16	4052.04
FBgn0004401	0.210576	0.421427	24	9.32414	111.121	0.0108583	0.0418594	24	8	121.448	0.0161901	0.0468453	24	8.66207	6525.24	120.438	0.0184572	6654.36	6475.69	6528.38	6822.38	6694.93	6647.24	6838.91	6780.45	6737.1	6353.18	6389.61	6193.36	6590.9	6604.48	6645.99	6225.39	6146.95	6125.07
FBgn0004403	0.159201	0.350974	24	9.10774	274.176	0.0259398	0.0796457	24	8	289.864	0.0267996	0.0709769	24	8.55387	8498.49	298.622	0.0351382	8494.26	8295.77	7944.11	8557.62	8932.96	9443.17	8922	8705.7	8725.37	8415.05	8241.31	8368.6	8330.05	9264.6	8460.27	8047.09	8173.23	7651.64
FBgn0004404	0.534637	0.734178	24	9.08461	85.3306	0.383706	0.626818	24	6	64.0841	0.5301	0.798491	24	7.54231	3180.31	102.374	0.03219	3153.03	3237.29	2882.37	3276.14	3222.3	3778.26	3392.22	3079.57	3162.5	3125.5	3102.47	3139.88	3132.8	3564.95	3128.36	2851.08	3133.07	2883.86
FBgn0004406	0.14757	0.333564	24	11.3929	9.48439	0.457887	0.715482	24	12	9.48971	0.249644	0.447715	24	11.6964	125.141	9.98579	0.0797965	129.799	118.558	95.3207	145.517	104.392	121.433	141.386	130.913	119.052	141	124.778	127.059	153.079	125.759	126.062	126.003	107.486	114.937
FBgn0004419	0.0191615	0.0778819	24	21.365	94.7298	0.0567847	0.145512	24	0	59.0183	0.00851244	0.027189	24	22.6825	1537.88	91.134	0.0592595	1622.49	1698.23	1682.19	1583.75	1485.99	1389.08	1454.71	1512.77	1504.94	1467.22	1345.6	1504.38	1614.77	1433.44	1624.69	1505.63	1741.07	1510.89
FBgn0004432	9.28754e-06	0.000263834	24	10.8547	565.405	0.000628333	0.00475879	24	12	434.739	1.16476e-07	2.00005e-06	24	11.4274	9339.32	614.604	0.0658082	9173.54	9086.16	8892.99	9523.42	9385.68	9424.41	9518.96	9507.8	9539.4	9986.49	9958.25	9955.31	9345.26	9647.2	9578.7	8731.57	8322.22	8530.38
FBgn0004435	0.869812	0.938446	24	3.50806	24.5864	0.639746	0.926202	24	4	94.8916	0.882634	1	24	3.75403	1045.78	40.57	0.0387939	989.717	1214.12	1224	1149.19	1068.42	844.11	1039.97	1152.24	1290.24	898.11	951.305	1083.56	838.745	874.984	1184.98	973.852	956.736	1089.81
FBgn0004436	0.185916	0.389969	24	23.0364	178.577	0.457887	0.715482	24	0	210.597	0.29485	0.510674	24	23.5182	2365.69	192.315	0.0812933	2495.38	2521.55	2829.29	2643.23	2405.27	1810.64	2122.89	2441.63	2605.91	2151.79	2096.26	2310.44	1971.95	1906.63	2598.89	2579.85	2421.11	2669.66
FBgn0004449	0.692707	0.843049	24	16.5521	84.3571	1	1	24	4	38.1634	0.947033	1	24	22.2761	6152.16	5.9828	0.000972472	6587.29	6373.59	6573.88	5929.34	5896.01	5583.96	6212.62	6131.08	6215.11	6286.77	6259.85	6653.82	5760.66	5906.41	6017.7	6306.55	6029.88	6014.31
FBgn0004456	0.000138415	0.00195651	24	22.0461	45.9738	6.27354e-05	0.000870726	24	2	42.1999	1.69865e-07	2.76655e-06	24	0.0230462	645.841	47.7696	0.0739649	727.955	755.259	732.236	670.776	640.199	635.797	611.627	637.94	630.872	569.109	610.911	634.278	610.19	597.888	603.081	670.591	642.79	643.645
FBgn0004462	0.000560419	0.00561762	24	22.6748	128.246	0.000628333	0.00475879	24	0	125.962	5.58452e-06	5.18555e-05	24	23.3374	1180.79	137.957	0.116835	1325.03	1328.29	1337.74	1170.12	1136.59	1171.88	1215.92	1149.12	1112.17	975.762	1105.03	1062.21	1066.24	1064.69	1092.2	1406.32	1321.76	1213.1
FBgn0004463	0.881798	0.944778	24	23.5262	3.31082	1	1	24	22	3.8561	0.992721	1	24	22.7631	580.04	3.48287	0.00600453	568.952	585.106	566.508	582.07	598.656	576.562	565.545	561.055	615.609	587.501	560.002	549.911	587.866	612.809	571.817	605.454	581.065	564.234
FBgn0004465	0.6801	0.834994	24	10.0959	13.3667	1	1	24	10	13.6171	0.942289	1	24	10.048	649.468	13.3689	0.0205844	612.218	608.159	663.995	646.855	627.417	724.651	715.31	646.252	567.785	636.544	704.744	656.64	628.261	717.252	630.31	609.725	673.653	620.657
FBgn0004507	0.118367	0.287813	24	11.6396	884.168	0.176851	0.346473	24	16	632.909	0.10187	0.216766	24	13.8198	14467.5	1420.32	0.0981726	13913.4	13823	13721.8	13181.3	13373.9	14001.4	14092.5	13764.5	13682.8	17393.1	17262.2	17082.8	13444.4	14718.1	13495.7	14619.5	14568.1	14277.2
FBgn0004509	0.146073	0.330831	24	21.5645	74.0897	0.143134	0.293672	24	2	64.7807	0.101773	0.216685	24	23.7823	2370.57	72.5454	0.0306025	2566.77	2636.82	2479.42	2319.31	2359.47	2147.3	2395.19	2355.39	2413.59	2387.81	2290.92	2321.62	2205.82	2217.83	2326.6	2455.99	2341.29	2449.19
FBgn0004510	0.235025	0.453408	24	10.26	8.01618	0.457887	0.715482	24	10	7.0268	0.347509	0.581521	24	10.13	214.817	8.01505	0.037311	219.576	211.868	212.305	196.349	207.719	226.083	230.407	224.422	228.946	221.718	234.582	202.278	194.538	238.729	201.699	212.496	211.78	191.213
FBgn0004511	0.232614	0.450161	24	14.7477	17.57	0.000411834	0.00343581	24	16	11.8423	0.000982247	0.00429185	24	15.3738	25.0937	51.1909	2.03999	6.48994	6.58656	8.66552	1.99339	3.19567	5.92358	17.8042	8.31192	7.12275	14.3044	27.9502	29.4776	90.3591	101.247	97.8241	14.9495	4.25689	5.22439
FBgn0004512	2.72682e-05	0.000590405	24	21.8435	153.074	0.000942737	0.0065177	24	0	134.339	4.74971e-07	6.45596e-06	24	22.9218	851.219	152.994	0.179736	1110.86	1137.28	1081.02	855.164	856.44	830.288	787.574	700.28	704.135	788.784	771.625	761.336	766.458	730.041	666.616	856.392	935.452	982.185
FBgn0004513	0.080588	0.220788	24	14.4941	147.231	0.000167488	0.00175738	24	16	415.685	0.000164846	0.000932908	24	15.2471	1917.16	405.061	0.211282	1586.79	1625.78	1732.02	1627.6	1609.55	1645.77	1621.23	1670.7	1599.57	2279.5	2195.09	2300.27	2359.97	2307.36	2213.65	2068.37	2015.64	2050.05
FBgn0004514	0.033769	0.118559	24	20.8516	22.3773	0.0916259	0.209841	24	22	24.0859	0.0209727	0.0579726	24	21.4258	385.867	22.4854	0.0582724	399.132	421.54	420.278	402.665	361.111	361.338	373.888	332.477	382.593	356.587	398.29	359.831	389.076	379.408	422.56	421.789	360.771	402.278
FBgn0004516	0.00156607	0.0117929	24	21.9738	544.167	0.00411664	0.0198539	24	22	492.251	8.35002e-05	0.00053285	24	21.9869	8649.21	544.176	0.0629162	8877.16	9104.82	9118.29	8407.12	8586.77	7724.35	7993.04	8038.67	8422.14	8267.92	8739.43	8613.57	8324.73	8268.12	8570.2	9657.37	9328.97	9643.17
FBgn0004554	1.03236e-05	0.000281059	24	10.6519	34.454	0.00139237	0.00866889	24	10	24.7534	2.73943e-07	4.12574e-06	24	10.326	58.9567	34.4769	0.584783	31.3681	39.5194	24.9134	52.8248	47.935	60.223	79.5952	95.5871	80.3853	86.8479	72.8701	91.4824	90.3591	92.7206	56.4758	19.2208	12.7707	26.1219
FBgn0004556	0.00366862	0.0229183	24	22.7629	27.0672	0.0259398	0.0796457	24	0	22.7339	0.000976368	0.00428009	24	23.3814	196.355	29.2698	0.149066	199.025	230.53	171.144	198.342	202.392	214.236	171.758	172.472	199.437	151.218	154.724	158.569	222.177	183.31	221.869	237.056	227.744	218.379
FBgn0004567	0.20756	0.418119	24	22.3361	10.6183	0.542922	0.813145	24	22	7.22111	0.358703	0.596455	24	22.1681	208.286	10.6323	0.0510464	206.597	238.214	184.142	218.276	186.414	219.172	183.279	192.213	196.384	197.196	217.612	219.558	215.799	184.375	202.708	239.192	217.101	230.918
FBgn0004569	0.400541	0.622914	24	14.8802	12.6704	0.264143	0.470234	24	16	13.1657	0.343449	0.576508	24	15.4401	415.705	32.3302	0.077772	425.091	389.705	448.44	376.751	406.915	362.326	408.449	427.025	418.207	450.588	442.212	393.374	442.228	443.354	409.449	449.552	409.726	379.291
FBgn0004573	0.774434	0.890977	24	20.6858	6.17911	1	1	24	0	7.96584	0.972397	1	24	22.3429	336.789	5.65707	0.0167971	380.743	364.456	335.789	334.889	367.502	310.988	315.239	349.101	330.699	338.196	315.438	361.864	334.86	283.491	348.94	361.991	289.468	338.54
FBgn0004574	0.00165008	0.0122676	24	22.4538	204.732	0.00202616	0.0116167	24	22	134.192	4.54978e-05	0.000314082	24	22.2269	5388.81	204.901	0.0380234	5602.99	5549.18	5337.96	5233.64	5439.03	5612.59	5288.89	5100.4	5138.55	5173.07	5425.33	5185.02	5281.22	5459.86	5237.12	5530.24	5792.56	5610.99
FBgn0004575	0.941031	0.972811	24	17.838	31.1601	1	1	24	22	12.2684	0.998226	1	24	19.919	6610.78	33.6068	0.00508364	6683.56	6817.09	6698.44	6414.73	6374.3	5866.32	6686	6703.57	6831.73	6633.14	6681.09	6890.65	6360.22	6344.43	6631.87	6827.64	6632.23	6917.09
FBgn0004580	0.00504448	0.0290121	24	22.1694	303.345	0.0196038	0.0642201	24	22	270.871	0.00101081	0.00439372	24	22.0847	3482.46	303.176	0.0870579	3625.72	3827.89	3976.39	3519.33	3411.91	3060.52	3048.71	3217.75	3474.88	3323.72	3379.98	3444.82	3156.19	3034.2	3573.1	3960.55	3803.53	3845.15
FBgn0004583	0.140921	0.323704	24	19.8894	23.7023	1	1	24	22	15.0289	0.417064	0.669469	24	20.9447	923.991	24.2045	0.0261955	1004.86	978.104	991.118	906.992	899.048	873.728	918.487	903.922	901.537	921.61	921.358	948.367	917.411	906.957	887.477	895.901	879.048	975.916
FBgn0004584	0.8505	0.930374	24	8.11651	3.54041	0.749267	1	24	6	8.92175	0.924392	1	24	7.05826	178.204	5.07768	0.0284936	183.882	196.499	187.392	179.405	171.501	166.847	203.177	198.447	164.841	156.326	213.619	194.146	163.709	150.271	147.24	167.648	180.918	181.809
FBgn0004587	0.432952	0.653119	24	13.7475	189.636	0.143134	0.293672	24	16	125.54	0.234315	0.426121	24	14.8737	9431	466.39	0.0494529	9646.22	9425.37	9305.68	8766.93	8752.94	8211.07	9713.76	9884.95	9937.25	9200.77	9547.99	9612.76	9683.31	9840.11	9804.6	9602.91	9367.29	9454.05
FBgn0004595	0.508789	0.714573	24	20.8417	318.731	0.749267	1	24	0	226.314	0.74886	1	24	22.4209	8171.69	291.123	0.0356258	8836.06	9011.51	9701.05	8240.67	7915.67	6197.05	7799.29	8326.47	8742.67	7595.62	8143.49	8676.59	7523.19	6961.5	8522.8	8579.94	7701.78	8615.02
FBgn0004597	0.0480413	0.153712	24	22.3073	13.0284	0.0916259	0.209841	24	0	9.74705	0.028285	0.0742803	24	23.1536	175.951	13.4998	0.0767249	195.78	186.619	179.809	190.369	162.979	174.746	164.427	162.083	185.191	152.239	151.73	169.751	192.412	149.206	191.614	176.19	205.395	176.584
FBgn0004598	4.88392e-06	0.000162245	24	21.1513	204.703	3.70728e-05	0.000603794	24	22	198.987	4.24265e-09	1.25938e-07	24	21.5756	3678.57	205.161	0.055772	3917.76	3945.35	3839.91	3609.03	3551.45	3616.34	3544.08	3405.81	3433.17	3446.33	3643.51	3601.36	3753.62	3742.93	3717.32	3814.25	3749.26	3882.76
FBgn0004606	0.5021	0.709392	24	21.7823	26.9046	0.143134	0.293672	24	4	50.1852	0.26109	0.46453	24	0.891165	898.604	24.5845	0.0273586	989.717	979.202	1032.28	904.999	885.201	752.294	894.399	940.286	959.536	838.849	844.495	943.285	833.43	844.077	834.026	879.884	850.314	968.601
FBgn0004607	0.207357	0.417894	24	13.8621	93.8316	0.0259398	0.0796457	24	16	94.2514	0.0334847	0.0851377	24	14.9311	2118.2	246.011	0.116142	2099.5	2070.38	2207.54	2023.29	2021.79	1731.66	1884.1	2149.67	2195.84	2260.09	2314.87	2285.03	2340.83	2023.87	2324.58	2043.81	2149.73	2000.94
FBgn0004611	0.516746	0.720906	24	20.4715	76.5211	1	1	24	6	95.2102	0.857904	1	24	1.23577	4459.22	36.2932	0.00813892	4788.5	4688.53	4750.87	4536.95	4271.55	4027.05	4395.54	4564.28	4569.75	4275.98	4553.89	4520.24	4279.83	4126.6	4532.18	4467.76	4511.24	4405.2
FBgn0004618	0.367848	0.594161	24	4.87095	31.6274	0.0146668	0.0523318	24	6	109.463	0.0335699	0.0852638	24	5.43547	1685.61	70.3037	0.0417081	1749.04	1770.69	1767.77	1714.32	1709.68	1742.52	1810.79	1763.17	1822.41	1635.81	1607.14	1623.3	1614.77	1569.86	1538.97	1606	1569.73	1725.09
FBgn0004619	0.0557098	0.171237	24	21.7502	22.3372	0.0916259	0.209841	24	22	19.541	0.032044	0.0822816	24	21.8751	711.535	22.2927	0.0313304	734.445	699.273	717.072	735.561	680.678	691.084	660.85	735.605	663.433	678.436	718.719	704.414	711.179	722.581	711.998	782.712	741.763	717.831
FBgn0004620	0.668474	0.827367	24	9.97722	4.75707	0.749267	1	24	8	4.09638	0.847173	1	24	8.98861	168.731	4.55878	0.027018	168.739	172.348	178.726	167.445	197.066	166.847	155.001	174.55	194.349	138.957	189.662	166.701	184.97	169.455	162.368	143.088	155.376	151.507
FBgn0004622	0.325028	0.553052	24	9.57833	12.0118	0.542922	0.813145	24	10	7.48853	0.482566	0.746817	24	9.78916	369.32	12.0656	0.0326699	363.437	366.652	326.04	372.764	390.937	347.517	348.753	423.908	378.523	374.979	376.329	368.979	407.147	366.619	343.897	343.838	363.964	383.47
FBgn0004623	2.49401e-12	5.73746e-09	24	22.1742	2446.59	2.40481e-08	3.5692e-06	24	0	2263.54	0	0	24	23.0871	13621.8	2512.72	0.184464	16266	16210.6	15554.6	13621.8	14090.8	14558.2	11861.8	11358.2	11498.2	11675.4	11431.6	11288.9	12866.1	13470.1	12957.2	15585.9	15480.2	15416.1
FBgn0004635	0.2388	0.457704	24	17.0399	20.109	0.000167488	0.00175738	24	18	47.2131	0.000445026	0.00218874	24	17.52	727.54	45.8999	0.0630893	723.629	701.469	708.406	694.696	673.221	654.555	699.6	717.942	654.275	762.218	770.627	739.991	763.269	737.502	826.967	736.796	736.442	794.107
FBgn0004636	0.73609	0.870182	24	2.01713	26.893	1	1	24	6	72.1926	0.96163	1	24	4.00856	1727.18	52.1378	0.0301866	1677.65	1815.69	1935.66	1715.31	1692.64	1666.5	1828.6	1818.23	1863.11	1690.98	1541.25	1716.82	1541.42	1633.8	1783.02	1749.09	1705.95	1713.6
FBgn0004638	0.0462423	0.149621	24	22.4914	81.96	0.0259398	0.0796457	24	0	75.1173	0.00926728	0.0291647	24	23.2457	855.5	84.7787	0.0990984	877.224	957.247	975.954	866.128	953.375	737.485	821.088	823.919	881.186	725.436	715.725	714.579	712.242	882.444	1038.75	934.343	824.772	957.108
FBgn0004643	0.589879	0.773339	24	5.01631	11.9736	0.0916259	0.209841	24	6	23.7376	0.211754	0.392856	24	5.50815	504.732	24.7268	0.04899	458.623	529.12	530.763	546.189	534.742	598.281	507.943	469.624	503.68	547.653	498.112	481.807	467.741	474.261	479.036	475.18	472.515	509.9
FBgn0004644	0.117968	0.287301	24	20.0586	6.0569	0.0441325	0.120507	24	20	6.93219	0.0325801	0.0834174	24	20.0293	30.2141	7.04162	0.233057	45.4296	26.3462	27.0797	37.8744	22.3697	14.8089	15.7096	22.8578	18.3156	27.587	29.9466	40.6588	28.7023	43.6959	31.2634	36.3059	39.3762	35.5258
FBgn0004646	0.000404595	0.00436469	24	21.4889	264.085	0.000628333	0.00475879	24	22	304.774	4.11457e-06	4.01084e-05	24	21.7444	3638.01	264.115	0.0725989	3717.66	3902.54	3924.4	3527.3	3417.24	3229.34	3441.45	3387.11	3496.25	3581.2	3466.82	3427.54	3646.26	3445.58	3897.84	4066.26	3950.39	3959.04
FBgn0004647	0.187401	0.391834	24	13.2806	36.2328	1	1	24	12	25.6804	0.501205	0.765873	24	12.6403	916.698	47.4217	0.051731	1023.25	899.065	940.209	954.834	923.549	889.524	964.569	806.257	898.484	949.197	1024.17	955.482	905.717	991.151	885.46	843.578	825.837	820.229
FBgn0004648	0.00233888	0.0161131	24	9.92765	434.445	0.00575569	0.0255371	24	10	449.296	0.000164446	0.000931404	24	9.96382	6699.17	434.284	0.0648265	6198.98	6357.13	6578.21	7297.8	6831.28	6341.19	6848.33	6943.57	7226.54	6780.27	7071.4	7387.71	6453.77	6390.26	7269.24	6120.75	6282.1	6206.57
FBgn0004649	0.00111428	0.00930999	24	20.572	153.84	0.159993	0.328188	24	2	1.51013	0.00171719	0.00698257	24	23.286	85.7774	124.994	1.4572	522.441	496.187	482.019	3.98678	1.06522	3.94905	8.37845	4.15596	1.01754	0	0.998221	3.04941	7.44134	0	4.03398	2.13564	0	3.13463
FBgn0004650	0.00109338	0.00920523	24	20.6713	22.2534	0.00575569	0.0255371	24	2	2.29132	8.16606e-05	0.000523652	24	23.3357	15.9555	18.3981	1.15309	82.206	70.2566	77.9897	8.97025	4.26089	1.97453	3.14192	10.3899	4.07014	0	3.99288	1.01647	2.1261	3.19726	4.03398	4.27128	4.25689	1.04488
FBgn0004652	6.34555e-05	0.00109143	24	21.9728	609.783	0.000628333	0.00475879	24	0	574.807	7.19182e-07	9.14076e-06	24	22.9864	3267.94	614.962	0.188181	4173.03	4155.02	4220.11	3014.01	3099.8	2882.81	3067.56	2892.55	2971.2	2771.98	2875.88	2931.5	2677.82	2936.15	2854.04	3880.46	3696.04	3722.9
FBgn0004654	4.56951e-09	1.35641e-06	24	10.3666	1118.51	6.47348e-06	0.000179425	24	10	925.495	9.51017e-13	1.17855e-10	24	10.1833	3559.35	1118.94	0.314366	2873.96	2817.95	2832.54	3624.98	3633.48	3989.53	4577.77	4278.56	4122.04	4540.61	4533.92	4495.85	3836.54	4013.63	3443.01	2063.03	2202.94	2187.97
FBgn0004655	0.483556	0.695158	24	22.5008	31.4048	1	1	24	22	32.1075	0.834902	1	24	22.2504	1963.01	31.8185	0.0162091	2101.66	1970.48	1950.82	1974.45	1870.53	1905.42	2071.57	1989.67	1986.23	1863.65	1954.52	1856.08	1939	2028.13	1849.58	2075.84	1952.85	1993.63
FBgn0004656	0.636359	0.805803	24	17.2252	78.1776	1	1	24	4	96.5313	0.923988	1	24	22.6126	4870.48	13.2953	0.00272977	5135.71	5260.47	5054.16	4599.75	4713.61	4252.14	5099.33	4919.62	5205.71	4798.09	4752.53	4808.92	5014.4	4783.1	4881.12	4820.14	4704.93	4864.95
FBgn0004657	0.218755	0.431971	24	10.622	52.6427	0.216908	0.405276	24	12	49.7671	0.192081	0.362867	24	11.311	2395.71	56.5108	0.0235883	2340.71	2266.87	2403.6	2386.09	2330.71	2288.48	2383.67	2378.25	2457.35	2401.09	2583.4	2569.64	2295.12	2362.78	2452.66	2551.02	2340.23	2331.12
FBgn0004666	0.547217	0.744125	24	9.20204	4.54816	1	1	24	12	4.96486	0.87714	1	24	10.601	122.454	4.37413	0.0357205	102.757	125.145	127.816	105.65	131.022	126.37	146.623	127.796	121.087	114.435	136.756	109.779	117.998	136.417	120.011	119.596	105.358	129.565
FBgn0004687	0.0014273	0.0111183	24	9.52263	165.934	0.00795104	0.0327656	24	10	206.57	0.000140568	0.000818158	24	9.76132	1996.04	165.854	0.0830915	1848.55	1820.09	1873.92	2117.98	2271.06	2146.31	2040.15	1978.24	2078.83	2216.15	2200.08	2140.69	1811.43	2008.95	1975.64	1799.28	1818.76	1782.56
FBgn0004698	0.00749595	0.0390587	24	23.422	82.3034	0.0339928	0.0986445	24	0	86.9845	0.00236334	0.00916456	24	23.711	1570.15	94.8973	0.0604382	1627.89	1602.73	1635.62	1592.72	1514.75	1609.24	1583.53	1645.76	1474.41	1425.33	1524.28	1488.11	1532.92	1480.33	1453.24	1714.92	1655.93	1701.06
FBgn0004777	2.83129e-05	0.000607309	24	22.1526	22.046	0.000167488	0.00175738	24	22	18.1944	9.56325e-08	1.71542e-06	24	22.0763	32.9165	22.0563	0.670067	40.0213	62.5723	45.494	23.9207	25.5654	22.707	14.6623	28.0527	22.3858	13.2826	12.9769	8.13176	29.7653	39.4329	23.1954	72.6118	62.7891	44.9297
FBgn0004782	0.000127357	0.00184267	24	21.7776	18.2524	6.27354e-05	0.000870726	24	22	16.614	1.5696e-07	2.5838e-06	24	21.8888	88.1268	18.264	0.207247	98.4308	115.265	90.9879	89.7025	83.0874	85.8919	73.3114	62.3394	67.1573	72.5436	67.879	88.4329	90.3591	93.7863	90.7647	85.4256	114.936	115.981
FBgn0004784	0.000385422	0.00421718	24	0.0164709	1789.84	1.62128e-07	1.50697e-05	24	2	2313.07	1.5307e-09	5.23624e-08	24	1.00824	10010.4	2597.1	0.25944	11884.2	12125.9	12415.5	12157.7	12211.7	12094	10115.9	10214.3	10165.2	7447.47	7072.4	7289.11	7827.22	7389.94	7829.96	10661.1	10624.1	10661.9
FBgn0004795	0.645247	0.811624	24	6.97011	26.2922	0.143134	0.293672	24	6	61.3373	0.312359	0.534759	24	6.48505	1431.6	46.1075	0.0322071	1569.48	1457.83	1507.8	1422.28	1491.31	1428.57	1519.64	1520.04	1424.55	1518.31	1458.4	1493.2	1225.69	1314.07	1210.2	1371.08	1404.77	1431.48
FBgn0004797	0.000422876	0.00453004	24	22.9203	225.678	0.0196038	0.0642201	24	22	131.451	0.000105287	0.000647625	24	22.4601	986.169	226.398	0.229573	967.002	1120.81	1221.84	995.698	1027.94	904.333	789.669	855.089	831.327	922.632	841.5	847.736	814.295	754.554	800.746	1390.3	1384.55	1281.02
FBgn0004811	0.00436989	0.0260946	24	10.1496	36.5128	0.0108583	0.0418594	24	10	31.1697	0.000519852	0.00248891	24	10.0748	379.423	36.5037	0.0962086	339.64	329.328	367.201	385.721	378.154	368.249	430.443	385.465	436.523	413.805	348.379	432	436.913	379.408	367.093	359.855	321.395	350.034
FBgn0004828	0.000118421	0.00174353	24	22.5992	444.139	1.62128e-07	1.50697e-05	24	2	416.888	4.92964e-10	2.07135e-08	24	0.299591	8603.55	498.673	0.0579613	8830.65	9461.59	9508.24	8834.7	9154.53	8762.95	8327.13	8323.35	8499.47	8104.44	8022.7	7878.66	8298.15	8284.11	8658.95	8510.53	8692.57	8711.14
FBgn0004832	0.268797	0.494102	24	8.29364	7.74428	0.0916259	0.209841	24	6	5.74847	0.11585	0.240807	24	7.14682	154.553	10.6587	0.0689643	156.84	133.927	154.896	162.461	180.023	180.669	168.616	152.732	143.473	171.652	154.724	154.504	154.142	139.614	146.232	121.732	148.991	156.732
FBgn0004837	1.77673e-05	0.000435987	24	9.70914	53.8058	0.000265156	0.00244731	24	10	44.9505	9.50391e-08	1.7081e-06	24	9.85457	424.395	53.8014	0.126772	361.274	342.501	397.531	434.559	458.046	426.498	486.997	447.805	476.207	434.24	491.125	454.362	427.345	420.973	447.772	400.433	346.937	384.515
FBgn0004838	0.714514	0.85578	24	20.5696	286.877	0.872349	1	24	0	176.256	0.917953	1	24	22.2848	9709.08	256.142	0.0263817	10444.5	10983.1	11309.6	9874.26	9497.53	7350.17	10103.4	9475.59	10842.9	8809.45	9567.95	9841.47	8456.55	8679.5	10849.4	9889.08	8573.38	10215.8
FBgn0004839	0.516689	0.720906	24	11.9587	6.84789	1	1	24	12	7.6436	0.857866	1	24	11.9793	206.803	7.52294	0.0363774	199.025	191.01	223.137	227.246	202.392	184.618	231.455	216.11	182.139	206.392	212.621	219.558	231.744	216.348	185.563	185.801	218.166	189.123
FBgn0004841	0.0717073	0.204415	24	10.4552	10.1257	0.0724339	0.174944	24	10	6.65884	0.0325159	0.0832763	24	10.2276	118.1	10.1187	0.0856789	112.492	117.46	110.485	117.61	106.522	121.433	127.771	118.445	123.122	117.5	163.708	126.042	115.872	109.773	105.892	114.257	119.193	98.2185
FBgn0004842	0.309416	0.537826	24	22.728	3.43942	0.383706	0.626818	24	22	3.07205	0.371721	0.612008	24	22.364	22.7427	3.46888	0.152527	19.4698	23.053	18.4142	27.9075	17.0436	20.7325	19.8988	27.0138	17.2981	17.3696	13.9751	19.3129	19.1349	41.5644	18.1529	28.8311	35.1193	25.0771
FBgn0004852	0.353857	0.579848	24	22.7392	49.2255	0.0339928	0.0986445	24	4	91.7707	0.0652005	0.149769	24	1.3696	2126.05	63.6986	0.0299611	2375.32	2276.75	2319.11	2194.72	2083.58	2001.18	2161.64	2189.15	2188.72	2096.61	2132.2	2059.37	1884.78	2026	1921.19	2090.79	2094.39	2173.35
FBgn0004854	0.41449	0.634737	24	17.3266	8.81653	1	1	24	22	8.98928	0.779534	1	24	19.6633	166.913	9.16101	0.054885	204.433	174.544	179.809	127.577	138.479	161.911	171.758	156.888	154.665	186.978	158.717	197.195	176.466	164.126	152.283	172.987	151.12	174.495
FBgn0004855	0.708948	0.851871	24	11.0995	5.53814	0.872349	1	24	14	8.67399	0.915639	1	24	12.5498	294.258	6.08897	0.0206926	258.516	297.493	262.132	288.045	286.545	299.141	310.003	320.009	263.542	285.066	284.493	299.859	342.301	295.214	314.651	307.532	293.725	288.386
FBgn0004856	0.896366	0.951259	24	12.7138	6.72815	1	1	24	10	11.0989	0.994434	1	24	11.3569	1057.96	7.08235	0.00669434	1055.7	1128.5	1036.61	1029.59	1107.83	1123.51	1071.39	1046.26	999.22	1076.91	1053.12	1087.62	1087.5	1075.35	1003.45	958.903	1066.35	1035.47
FBgn0004858	0.643197	0.810559	24	13.8692	11.0658	1	1	24	12	14.6411	0.927043	1	24	12.9346	807.051	17.2888	0.0214222	819.896	812.342	848.137	776.425	792.526	760.193	851.46	809.374	785.537	785.718	824.531	856.885	813.232	765.211	853.188	798.73	743.891	829.633
FBgn0004859	0.0976298	0.252996	24	9.73909	43.8192	0.0441325	0.120507	24	10	38.4802	0.0277784	0.0731798	24	9.86955	856.45	43.8147	0.0511586	738.772	850.764	892.548	956.827	868.157	731.562	878.69	902.883	945.291	880.74	891.412	892.461	872.763	791.855	866.298	822.222	788.589	844.261
FBgn0004860	0.500794	0.708099	24	20.5783	16.833	1	1	24	22	28.1443	0.847124	1	24	21.2891	776.348	16.9021	0.0217713	819.896	801.365	765.815	777.422	739.265	763.154	802.236	758.463	804.871	749.957	711.732	705.431	783.466	871.787	810.831	745.339	752.405	810.825
FBgn0004861	0.833478	0.921835	24	5.48789	11.636	1	1	24	6	32.1888	0.985294	1	24	5.74395	1227.9	31.0771	0.0253091	1239.58	1193.27	1245.67	1213.97	1297.44	1163.98	1252.58	1309.13	1308.55	1205.65	1159.93	1171.99	1215.06	1248	1194.06	1333.71	1194.06	1155.63
FBgn0004863	0.875483	0.941254	24	14.6804	1.19651	1	1	24	18	3.34883	0.991904	1	24	16.3402	30.7674	2.81792	0.0915878	24.8781	20.8574	36.8284	27.9075	35.1524	22.707	27.23	25.9748	34.5962	41.8914	27.9502	24.3953	40.3958	41.5644	26.2209	24.5599	38.312	32.3912
FBgn0004864	0.88801	0.947591	24	5.36359	5.72745	0.542922	0.813145	24	6	20.6696	0.833856	1	24	5.6818	890.065	17.5813	0.0197528	936.715	912.238	871.968	875.098	936.331	850.033	944.67	886.259	925.957	925.697	872.445	858.918	845.123	828.091	879.409	923.665	888.626	859.934
FBgn0004865	0.0962278	0.250279	24	21.3541	25.3187	0.0724339	0.174944	24	22	26.6944	0.0415848	0.102152	24	21.6771	625.674	25.305	0.0404444	684.689	630.114	617.418	611.971	612.503	572.613	653.519	548.587	635.96	613.044	593.942	599.718	613.379	634.124	668.633	638.556	637.469	695.888
FBgn0004867	0.0514968	0.162174	24	9.19569	1030.55	0.00411664	0.0198539	24	8	946.596	0.00200524	0.00795354	24	8.59784	20913.6	1120.65	0.0535848	21035	20578.6	19332.8	21291.4	21297	23290.5	23759.2	22330	21798.7	20325.5	20143.1	20271.5	20893.1	22637.7	20251.6	18961.3	18986.8	19260.2
FBgn0004868	0.448917	0.666398	24	14.0746	48.1735	0.457887	0.715482	24	16	78.0129	0.530749	0.799337	24	15.0373	3954	129.14	0.0326607	3957.78	3906.93	3864.82	3796.41	3974.35	4069.5	3986.05	3806.86	3755.72	4112.51	3970.92	4053.68	3953.48	4092.5	4156.01	3927.44	3938.69	3848.28
FBgn0004870	0.913866	0.958773	24	6.71493	3.37071	1	1	24	6	5.56575	0.996179	1	24	6.35746	231.987	7.65824	0.0330115	220.658	251.387	219.887	272.098	216.24	235.956	264.968	256.631	196.384	244.196	222.603	213.459	213.673	230.203	233.971	232.785	190.496	260.175
FBgn0004872	0.00691307	0.0367072	24	20.4458	13.302	1	1	24	6	2.28144	0.041301	0.101564	24	1.2229	15.5914	6.24137	0.400308	56.2462	54.888	51.9931	5.98017	6.39134	4.93632	6.28383	12.4679	12.2104	8.17392	8.98399	9.14824	6.37829	6.39452	9.07647	6.40692	3.19267	11.4937
FBgn0004875	0.0376834	0.128621	24	21.9159	247.371	0.143134	0.293672	24	22	264.691	0.0335628	0.0852638	24	21.958	5140.27	247.309	0.048112	5515.37	5329.62	5441.94	4765.2	4823.33	4669.75	5327.64	5119.11	5075.47	4760.29	5125.87	4955.29	5061.17	4925.91	4981.97	5691.48	5337.08	5618.31
FBgn0004876	0.0401011	0.134774	24	22.1498	119.989	0.0146668	0.0523318	24	4	135.748	0.00496315	0.017222	24	1.0749	1866.99	131.411	0.0703863	2122.21	2241.63	2266.03	1874.78	1821.53	1731.66	1906.1	1944.99	1869.21	1682.81	1800.79	1791.02	1674.3	1581.58	1686.21	1963.72	1820.88	1826.45
FBgn0004880	0.94624	0.974534	24	22.3102	33.9559	1	1	24	6	65.7965	0.998528	1	24	2.15511	2987.71	18.3975	0.00615772	3050.27	3237.29	3313.48	3044.9	2962.39	2198.63	2992.15	3094.11	3298.85	2774.03	3114.45	3196.8	2595.96	2542.89	3141.47	3051.83	3004.3	3164.93
FBgn0004882	0.245691	0.465585	24	20.093	43.1847	0.749267	1	24	4	38.967	0.495628	0.761165	24	0.0464981	499.097	25.0999	0.0502905	550.564	686.1	752.817	478.414	510.242	365.287	502.707	476.897	518.943	486.348	513.086	443.181	476.246	391.132	486.095	421.789	472.515	451.387
FBgn0004885	2.10274e-08	3.33611e-06	24	21.4914	680.419	3.7585e-07	2.5245e-05	24	22	714	2.64566e-13	4.27112e-11	24	21.7457	5096.4	680.318	0.13349	5631.11	5578.82	5566.51	4780.15	4557.03	4619.4	4619.67	4483.24	4518.88	4527.33	4676.67	4574.12	5424.73	5345.82	5199.81	5848.45	5830.87	5952.67
FBgn0004888	0.104826	0.264931	24	20.4863	162.457	0.000628333	0.00475879	24	20	218.233	0.000700016	0.00321916	24	20.2431	6244.73	182.593	0.0292395	6017.26	6177.1	5866.55	5877.51	6176.16	6257.27	5949.74	5721.72	5661.57	6450.25	6294.78	6449.51	6537.75	6603.41	6340.42	6538.26	6877.01	6608.85
FBgn0004889	0.00826246	0.0423572	24	9.44526	287.11	0.0196038	0.0642201	24	10	194.347	0.00157571	0.00647307	24	9.72263	2434.75	286.596	0.117711	2112.48	2291.02	2440.43	2288.41	2372.25	1998.22	2711.47	3028.66	3132.99	2523.7	2610.35	2632.66	2256.85	2097.4	2484.93	2200.78	2379.6	2263.2
FBgn0004892	0.33113	0.559093	24	9.41052	3.69617	0.639746	0.926202	24	10	3.49401	0.540598	0.810721	24	9.70526	34.438	3.68274	0.106938	28.1231	41.7149	27.0797	39.8678	36.2176	41.465	45.0341	40.5206	34.5962	25.5435	29.9466	36.5929	28.7023	44.7617	42.3568	23.492	31.9267	21.9424
FBgn0004893	0.103662	0.262808	24	20.9219	22.5812	0.176851	0.346473	24	20	29.7433	0.0916462	0.198758	24	20.4609	534.371	23.7557	0.0444555	578.687	518.143	535.096	523.265	537.938	470.924	545.646	533.002	506.733	534.37	491.125	476.725	557.037	552.061	576.86	572.352	580.001	528.708
FBgn0004896	0.940142	0.972153	24	20.0528	2.20349	0.542922	0.813145	24	20	3.81824	0.853691	1	24	20.0264	210.836	2.37464	0.011263	213.087	174.544	185.225	216.283	217.306	211.274	187.468	206.759	186.209	230.913	210.625	200.245	199.853	221.677	264.226	227.446	225.615	216.29
FBgn0004901	0.585054	0.769755	24	21.825	7.90764	0.872349	1	24	2	3.69634	0.853655	1	24	23.9125	189.815	7.98625	0.0420738	215.25	232.725	164.645	159.471	180.023	217.198	183.279	203.642	206.56	166.544	174.689	158.569	195.601	195.033	200.691	193.275	207.523	161.956
FBgn0004903	0.675193	0.832078	24	9.38823	19.3978	0.542922	0.813145	24	6	33.8748	0.734454	1	24	7.69412	1022.27	24.4193	0.0238874	1041.64	1005.55	1035.53	1048.52	1109.96	868.791	1121.66	1061.85	1087.75	1027.87	980.253	989.026	1010.96	970.902	1053.88	1053.94	904.589	1028.16
FBgn0004907	0.439129	0.658657	24	9.07865	601.192	0.457887	0.715482	24	8	833.613	0.523609	0.791954	24	8.53932	22505.9	640.347	0.0284524	21747.8	22699.5	23238.7	23757.2	23704.4	19646.5	22511.8	23197.5	24144.1	22179.9	23588	24417.7	20984.6	19839	23164.1	22844.9	21173.8	22267.4
FBgn0004908	0.688814	0.841539	24	7.54315	5.40179	1	1	24	12	5.89823	0.945593	1	24	9.77157	90.9242	4.50916	0.0495925	55.1645	71.3544	82.3224	110.633	87.3483	98.7263	94.2575	94.5481	96.6659	79.6957	62.8879	105.713	81.8547	121.496	113.96	120.664	86.202	73.1414
FBgn0004910	9.41536e-05	0.00146599	24	21.8538	216.476	0.000628333	0.00475879	24	0	200.652	1.04376e-06	1.24574e-05	24	22.9269	1006.72	215.412	0.213974	1170.35	1329.39	1294.41	937.89	1022.61	767.103	871.358	856.128	955.466	777.544	815.547	812.16	906.78	877.115	1184.98	1183.14	1185.54	1173.4
FBgn0004913	0.0605493	0.181195	24	7.79216	23.7869	0.457887	0.715482	24	10	21.8918	0.12713	0.259678	24	8.89608	539.129	23.2101	0.0430512	483.501	511.556	528.597	538.215	567.764	550.893	520.511	579.757	610.521	498.609	551.018	571.256	528.335	504.102	558.707	532.842	532.111	536.022
FBgn0004914	0.000379356	0.00417065	24	21.2405	157.651	0.000411834	0.00343581	24	20	197.57	2.60469e-06	2.7175e-05	24	20.6203	2292.8	168.674	0.0735666	2447.79	2311.88	2388.43	2143.89	2056.95	2051.53	2237.05	2151.75	2185.67	2230.46	2152.16	2200.66	2267.48	2445.91	2383.08	2526.46	2567.97	2521.29
FBgn0004915	0.42203	0.641586	24	6.67423	13.6107	1	1	24	10	13.2188	0.786106	1	24	8.33711	471.259	13.383	0.0283984	422.928	412.758	484.186	498.347	449.524	517.326	461.862	498.715	470.101	502.696	446.205	477.741	443.291	481.721	468.951	441.01	524.662	480.644
FBgn0004919	6.65008e-07	3.6425e-05	24	10.8741	2845.27	1.70575e-06	7.26682e-05	24	12	2786.24	3.23344e-11	2.09536e-09	24	11.4371	4009.1	3094.17	0.771786	1405.07	1421.6	1434.14	1764.15	1725.66	1660.58	5501.5	5657.3	5742.97	7814.27	7920.89	7974.21	4910.22	4721.29	4957.77	2409	2607.34	2535.92
FBgn0004921	0.8814	0.944526	24	1.99476	170.632	0.749267	1	24	4	174.515	0.934408	1	24	2.99738	18232	370.084	0.0202986	17432	18816.7	19192	19657.8	19222	16220.7	17654.4	18377.7	18750.1	18140	18269.4	18569.9	17039.6	16347.6	19276.4	18353.7	18278	18577.9
FBgn0004924	0.510244	0.715524	24	21.1798	52.2335	1	1	24	22	68.5248	0.85357	1	24	21.5899	2945.32	52.6977	0.017892	2994.03	2965.05	3053.51	2953.21	2669.45	2679.43	2840.29	3016.19	3003.77	2777.09	3101.47	2985.37	2937.2	2871.14	2926.66	2958.93	3113.91	3169.11
FBgn0004926	7.49679e-05	0.00123326	24	9.35633	116.071	0.000167488	0.00175738	24	10	118.505	2.40992e-07	3.70611e-06	24	9.67816	1568.43	116.128	0.0740413	1444.01	1576.38	1477.47	1645.54	1573.33	1616.15	1760.52	1692.52	1706.41	1590.85	1602.15	1652.78	1612.64	1440.9	1521.82	1388.17	1447.34	1482.68
FBgn0004957	0.49223	0.701817	24	10.098	8.79315	0.542922	0.813145	24	8	13.3374	0.619895	0.894508	24	9.04898	179.268	8.74984	0.0488087	171.984	186.619	176.56	210.303	203.458	213.249	162.332	156.888	193.332	208.435	164.706	190.08	158.394	206.756	174.47	172.987	138.349	137.924
FBgn0004959	0.000111163	0.00165843	24	22.221	18.2469	0.000411834	0.00343581	24	22	16.1905	8.19445e-07	1.02732e-05	24	22.1105	29.8085	18.236	0.611773	37.858	38.4216	41.1612	16.9438	15.9783	12.8344	13.615	14.5459	21.3682	9.19566	23.9573	30.4941	21.261	26.6438	27.2294	53.391	57.468	74.1863
FBgn0005198	0.744215	0.873828	24	23.7408	19.5836	1	1	24	6	23.3445	0.964075	1	24	2.87038	1685.34	48.0233	0.0284948	1710.1	1710.31	1650.78	1567.8	1699.03	1690.19	1765.76	1708.1	1728.79	1675.65	1590.17	1620.25	1806.12	1589.04	1623.68	1837.72	1675.09	1687.48
FBgn0005278	9.81868e-06	0.000270514	24	23.0922	1030.52	0.000103647	0.00124511	24	0	892.868	2.20893e-08	4.98201e-07	24	23.5461	6821.38	1150.18	0.168614	7014.55	7348.4	7095.98	7204.11	7079.47	6597.88	6214.71	6335.76	6457.28	5816.77	5707.83	5719.68	6455.89	6160.06	6508.83	8330.07	8608.5	8129.15
FBgn0005322	0.402521	0.624409	24	4.01061	15.4042	0.872349	1	24	6	9.27996	0.718631	0.990095	24	5.0053	691.623	48.2806	0.0698076	682.526	687.198	640.165	728.584	748.852	657.517	714.263	721.059	705.152	697.849	687.774	638.344	649.522	676.754	659.557	735.728	716.222	702.158
FBgn0005355	0.102127	0.260685	24	10.9439	23.3332	0.542922	0.813145	24	14	29.3896	0.215817	0.398546	24	12.472	373.468	27.5824	0.0738548	407.785	328.23	316.291	338.876	350.458	424.523	417.875	383.387	373.436	388.261	383.317	375.078	397.58	406.052	397.348	357.72	354.386	321.822
FBgn0005386	0.77099	0.888719	24	1.02161	12.3852	1	1	24	22	16.3032	0.971509	1	24	23.5108	1323.83	12.1417	0.00917169	1349.91	1224	1366.99	1277.76	1325.14	1273.57	1317.51	1394.33	1351.29	1238.35	1352.59	1289.9	1328.81	1331.13	1314.07	1365.74	1302.61	1425.21
FBgn0005390	0.0062025	0.0337924	24	20.9958	20.4413	0.00795104	0.0327656	24	0	6.20973	0.000538399	0.00255907	24	22.4979	29.1653	18.9871	0.651018	62.7361	63.6701	110.485	16.9438	25.5654	16.7835	17.8042	23.8968	12.2104	21.4565	12.9769	14.2306	22.324	14.9206	18.1529	22.4242	18.0918	30.3014
FBgn0005391	0.0122072	0.0562217	24	1.14455	36214.6	7.95773e-09	1.70295e-06	24	4	62796.5	2.33673e-09	7.54477e-08	24	2.57227	360421	80847	0.224312	420506	403724	394271	425078	431986	461251	382059	367819	367199	301070	300856	302269	285882	306256	278721	354048	350080	354506
FBgn0005411	0.00397359	0.024328	24	21.6946	78.882	0.0339928	0.0986445	24	0	52.9697	0.00133854	0.00560159	24	22.8473	1094.12	77.3949	0.0707368	1089.23	1188.87	1212.09	1164.14	1019.42	1098.82	1071.39	942.364	1041.96	990.066	1024.17	1026.64	1131.08	1151.01	1119.43	1112.67	1070.61	1240.27
FBgn0005427	0.0155735	0.0669971	24	21.539	156.157	0.00575569	0.0255371	24	0	75.8269	0.000925021	0.00409036	24	22.7695	2465.06	152.787	0.0619812	2654.39	2587.42	2661.4	2422.97	2289.16	2183.83	2436.03	2525.79	2520.44	2174.26	2175.12	2243.35	2564.07	2547.15	2602.93	2656.74	2581.8	2544.28
FBgn0005533	0.23513	0.453408	24	8.95446	334.391	0.0259398	0.0796457	24	8	416.876	0.0372028	0.0929767	24	8.47723	12110.1	370.819	0.0306206	12116.7	11989.7	11412.5	12579.3	12533.4	13506.7	12940.5	12018	12269.4	12120.9	11782	11787	12077.3	13078.9	11716.7	11094.7	11408.5	11550.1
FBgn0005536	0.013278	0.0595148	24	9.27698	166.654	0.0339928	0.0986445	24	10	176.737	0.00392826	0.0141534	24	9.63849	4759.2	167.027	0.0350955	4748.48	4673.16	4821.28	4689.45	4632.66	4687.52	5068.96	5059.88	5076.49	4919.68	4971.14	4809.94	4506.26	4548.64	4489.83	4719.77	4682.58	4559.85
FBgn0005558	0.0754562	0.211754	24	12.9893	38.7551	0.0196038	0.0642201	24	14	48.0272	0.0111182	0.0339562	24	13.4947	1105.7	65.2777	0.0590375	1149.8	1042.87	1113.52	1021.61	1097.18	999.11	1105.95	1118.99	1105.04	1182.15	1174.91	1133.36	1165.1	1149.95	1114.39	1066.75	1036.55	1125.33
FBgn0005561	0.000699855	0.00651828	24	8.5924	93.4589	2.13432e-05	0.00042603	24	8	118.972	2.84095e-07	4.24698e-06	24	8.2962	740.519	107.091	0.144617	717.139	739.89	704.073	866.128	910.766	718.727	866.122	867.557	884.238	768.349	805.564	753.205	625.072	606.414	618.208	618.268	661.946	597.67
FBgn0005564	0.290804	0.517698	24	21.411	60.0766	0.264143	0.470234	24	22	58.277	0.273947	0.482383	24	21.7055	2057.03	60.1183	0.0292258	2218.48	2092.33	2117.64	1930.6	2022.86	1859.02	2056.91	2011.49	1979.11	2125.22	2119.22	2063.44	1926.24	1871.46	2088.6	2120.69	2138.02	2285.15
FBgn0005585	0.000444723	0.00469437	24	8.96468	638.757	0.0108583	0.0418594	24	10	684.631	6.39396e-05	0.000421772	24	9.48234	7798.42	642.33	0.0823667	7215.74	6941.14	7024.48	7931.7	7762.28	8575.37	8468.51	8285.95	8269.51	8773.68	8230.33	8284.24	7344.6	7555.13	6973.75	7607.15	7712.42	7415.5
FBgn0005586	0.884207	0.946403	24	3.94132	48.5492	1	1	0		0	0.993021	1	24	3.94132	5694.65	140.109	0.0246037	5538.09	5662.25	5823.23	6021.03	5825.71	5034.05	5591.57	5821.46	5856.93	5688.03	5708.83	5922.97	5227.01	5295.73	5912.81	6021.44	5596.75	5955.8
FBgn0005592	0.140774	0.32365	24	10.627	15.9139	0.383706	0.626818	24	10	21.8635	0.21166	0.39276	24	10.3135	307.198	15.831	0.0515335	340.722	319.448	318.458	308.975	313.176	312.962	314.192	347.023	292.033	357.609	349.377	315.106	291.275	268.57	247.082	279.769	287.34	266.444
FBgn0005593	0.0971892	0.25221	24	8.69035	772.498	0.0108583	0.0418594	24	8	781.124	0.00828834	0.0265747	24	8.34517	24483	874.031	0.0356995	24442.2	24135.3	23077.4	24701.1	25308.6	27530.8	26070.6	25431.4	24867.6	24180.5	24015.2	23847.4	24712.7	25364.9	23811.6	23123.6	22846.7	23226.6
FBgn0005596	0.719132	0.859298	24	11.3912	7.32646	1	1	24	12	9.33544	0.956237	1	24	11.6956	352.417	8.59084	0.0243769	329.906	311.764	380.2	335.886	352.589	384.045	328.854	353.257	359.19	393.37	366.347	316.122	386.95	334.647	386.254	337.431	356.515	330.181
FBgn0005612	0.00965868	0.047529	24	20.2482	49.6543	0.000265156	0.00244731	24	18	64.3234	3.55349e-05	0.000255263	24	19.1241	996.143	69.6484	0.0699181	988.635	980.3	1019.28	911.976	960.831	910.256	971.9	943.403	907.642	907.305	968.275	1001.22	1101.32	1099.86	1084.13	1040.06	1064.22	1069.95
FBgn0005613	0.307316	0.536169	24	10.4201	7.26845	0.216908	0.405276	24	10	9.13762	0.247183	0.444254	24	10.21	92.4596	7.25751	0.0784938	88.6959	77.941	83.4056	99.6695	94.8049	94.7772	108.92	88.3142	89.5431	87.8697	101.819	99.6141	81.8547	136.417	79.6712	84.3578	83.0093	83.5902
FBgn0005614	3.18269e-09	1.04597e-06	24	9.56249	17670.3	1.70575e-06	7.26682e-05	24	10	18486.7	1.83742e-13	3.31528e-11	24	9.78125	71941	17678.2	0.245732	60749.1	58984.8	58468.4	77060.5	77705.9	79477.6	87624.9	88017	86177.1	89256.2	88598.1	88472.6	62580.6	62496.9	61756.3	56011.4	55842.9	55657.5
FBgn0005616	0.350217	0.576197	24	22.4569	16.0262	0.749267	1	24	0	17.4087	0.613469	0.888159	24	23.2284	770.968	17.1156	0.0222002	833.958	769.53	730.07	823.27	765.896	787.836	744.634	734.566	783.502	745.87	758.648	728.809	738.818	782.263	821.924	789.119	783.268	755.446
FBgn0005617	0.242923	0.462715	24	0.26847	23.4607	1	1	24	22	24.237	0.586662	0.859616	24	23.1342	810.103	23.6226	0.02916	751.752	834.298	836.222	811.31	805.309	764.142	842.034	843.66	848.625	728.501	774.62	738.974	820.673	785.461	840.077	843.578	866.277	846.351
FBgn0005619	1.04441e-07	9.34161e-06	24	22.1975	438.056	3.70728e-05	0.000603794	24	22	399.611	1.05616e-10	5.71482e-09	24	22.0987	2202.11	438.137	0.198962	2570.02	2390.92	2558.49	1923.62	2102.75	2092.01	1950.08	1870.18	1934.34	1880	1836.73	1808.3	2035.74	2298.83	2079.52	2747.5	2831.9	2727.13
FBgn0005624	0.0808724	0.22109	24	20.6028	24.2837	0.383706	0.626818	24	0	3.10401	0.138795	0.278681	24	22.3014	392.946	21.9953	0.0559755	402.377	436.908	431.109	361.8	360.045	355.415	369.699	428.064	381.576	353.522	337.399	372.028	414.589	444.419	416.509	406.84	421.432	379.291
FBgn0005626	1.5346e-05	0.000385831	24	22.3907	717.853	0.00795104	0.0327656	24	0	824.785	2.06442e-06	2.21666e-05	24	23.1953	1878.67	749.483	0.398945	2711.72	2745.5	2722.06	1994.39	1955.75	1827.42	1259.91	1291.47	1331.95	1549.98	1520.29	1518.61	1200.18	1217.09	1255.58	2538.21	2562.65	2613.24
FBgn0005630	0.974017	0.989532	24	18.2047	27.4734	0.542922	0.813145	24	6	211.409	0.865732	1	24	0.102336	9623.28	3.03938	0.000315836	10135.1	10349.7	9888.44	9312.12	9255.73	9206.23	10120.1	9823.65	9838.55	9747.4	9618.86	9821.14	9113.51	9079.16	9157.15	9634.94	9613.12	9504.21
FBgn0005631	0.0589824	0.177778	24	20.6149	47.6908	0.0916259	0.209841	24	22	46.8767	0.0336179	0.0852936	24	21.3075	1438.43	47.7343	0.0331851	1494.85	1457.83	1550.04	1392.38	1397.57	1334.78	1385.59	1471.21	1326.87	1432.48	1490.34	1398.66	1452.12	1392.94	1448.2	1512.03	1432.44	1521.34
FBgn0005632	0.134864	0.314322	24	19.9622	178.39	0.143134	0.293672	24	22	223.497	0.0955039	0.205525	24	20.9811	6701.27	177.852	0.0265401	6950.73	6988.34	6936.75	6209.41	6298.67	6137.81	6758.26	6853.18	6413.53	6737.36	6722.02	6673.13	6802.45	6505.36	6757.93	7035.87	6928.09	6913.95
FBgn0005636	0.483817	0.695312	24	23.7116	11.8063	1	1	24	0	18.9677	0.835091	1	24	23.8558	597.166	13.2956	0.0222645	592.748	612.55	617.418	594.03	612.503	550.893	580.207	583.913	620.697	558.892	648.844	593.619	548.533	588.296	571.817	624.675	615.121	634.241
FBgn0005638	0.00296249	0.0193443	24	22.8867	8.36887	0.0441325	0.120507	24	22	6.97119	0.00129988	0.00546185	24	22.4433	22.1713	8.38987	0.378411	19.4698	30.7373	25.9966	25.9141	30.8915	13.8217	15.7096	14.5459	19.3332	17.3696	16.9698	9.14824	13.8196	27.7096	16.1359	29.899	30.8625	40.7502
FBgn0005640	0.492143	0.701817	24	9.03006	50.8584	0.319437	0.542236	24	6	82.0998	0.448073	0.704658	24	7.51503	1912.05	55.4023	0.0289753	1850.72	2017.68	2053.73	2074.12	2022.86	1799.78	1951.13	1878.49	2029.98	1868.76	2032.38	2072.58	1671.11	1668.97	2025.06	1837.72	1719.78	1842.12
FBgn0005642	0.885854	0.947176	24	18.2032	8.39016	1	1	24	22	13.0872	0.993222	1	24	20.1016	682.493	7.07638	0.0103684	679.281	672.927	695.408	722.604	676.417	674.301	720.546	661.837	670.556	626.327	669.806	640.376	697.36	811.039	676.701	723.982	692.809	572.593
FBgn0005648	0.578678	0.76466	24	1.25286	16.8074	1	1	24	6	5.28699	0.89522	1	24	3.62643	448.34	42.626	0.0950752	433.745	455.57	459.272	432.566	456.981	455.128	551.93	451.961	499.61	373.957	365.349	362.88	451.795	492.378	454.832	458.095	449.102	464.97
FBgn0005649	0.299816	0.527921	24	9.25464	61.4197	0.319437	0.542236	24	10	29.5754	0.320434	0.545034	24	9.62732	2845.16	61.0146	0.021445	2893.43	2799.29	2848.79	2839.58	2887.82	2685.36	2980.63	3032.81	3027.17	2706.59	2847.93	2855.27	2667.19	2909.51	2948.84	2787.01	2624.37	2871.32
FBgn0005655	0.192275	0.398198	24	16.1273	8.56223	1	1	24	12	5.91511	0.509304	0.77593	24	14.0637	29.6392	15.6019	0.526396	59.4912	39.5194	66.0746	25.9141	13.8479	13.8217	26.1826	21.8188	24.4209	48.0218	35.936	40.6588	22.324	38.3671	22.1869	9.61038	12.7707	12.5385
FBgn0005658	0.388591	0.611998	24	20.3889	17.9526	0.0196038	0.0642201	24	18	43.4585	0.0447721	0.108763	24	19.1945	612.488	26.4001	0.0431031	589.503	602.67	600.087	584.063	586.938	597.294	528.889	526.768	609.504	628.37	619.895	684.085	592.118	604.282	694.854	688.744	658.754	627.971
FBgn0005659	0.356893	0.582499	24	18.6899	22.571	0.872349	1	24	0	7.85253	0.674628	0.950387	24	21.345	844.271	18.0494	0.0213787	860.999	891.381	938.042	857.158	859.635	759.205	814.804	849.894	809.958	826.588	844.495	824.358	851.502	832.354	944.961	769.898	820.515	841.126
FBgn0005660	0.281681	0.507445	24	10.5558	5.6861	0.457887	0.715482	24	10	4.51137	0.39314	0.639149	24	10.2779	45.182	5.69873	0.126128	40.0213	36.2261	44.4108	59.8017	40.4785	46.4014	45.0341	67.5344	28.491	52.1088	37.9324	55.9059	42.5219	49.0247	59.5013	30.9668	35.1193	41.7951
FBgn0005664	4.5394e-06	0.000154709	24	22.3144	88.6374	2.40481e-08	3.5692e-06	24	22	60.9413	3.36731e-12	2.97942e-10	24	22.1572	112.899	88.7227	0.78586	147.105	131.731	149.48	58.805	59.6525	62.1976	40.8449	56.1055	45.7891	71.5218	57.8968	55.9059	97.8004	94.8521	84.7137	260.548	304.368	252.86
FBgn0005666	0.835486	0.922638	24	1.97257	194.808	0.749267	1	24	4	298.536	0.919223	1	24	2.98629	12704.5	519.099	0.0408594	12626.2	12967.8	14023	13024.8	12560	10746.4	12655.6	13921.4	13621.7	12715.6	12545.6	12847.2	12066.7	10526.5	12118.1	13426.8	13345.3	12942.9
FBgn0005670	0.847207	0.928427	24	9.99573	1.10923	0.176851	0.346473	24	16	5.26506	0.434244	0.688718	24	12.9979	19.5824	0.918096	0.0468837	8.65326	15.3686	7.58233	14.9504	15.9783	15.7962	23.0407	17.6628	21.3682	13.2826	24.9555	19.3129	23.3871	22.3808	32.2719	35.2381	27.6698	13.5834
FBgn0005671	0.122316	0.294185	24	21.6017	183.976	0.114969	0.249104	24	22	188.832	0.0740286	0.166722	24	21.8008	12516.1	185.302	0.0148051	12595.9	12675.8	12891	12116.8	12392.8	12251.9	12146.7	12382.7	12345.8	12359	12562.6	12958	12220.8	12374.5	12522.5	12542.6	12888.8	13062
FBgn0005672	0.679003	0.83443	24	16.19	33.0275	1	1	24	20	30.7267	0.941865	1	24	18.095	1870.12	68.4922	0.0366245	1900.47	1884.85	2053.73	1849.87	1832.18	1719.81	1805.56	1915.9	1948.58	1735.94	1877.65	1896.73	1873.09	1889.58	2119.86	1897.52	1679.34	1781.52
FBgn0005674	0.0128355	0.0580975	24	9.77819	73.9759	0.0339928	0.0986445	24	10	63.7709	0.00381214	0.0137836	24	9.88909	1545.99	73.8775	0.0477867	1474.3	1529.18	1555.46	1452.18	1548.83	1585.54	1590.86	1697.71	1606.69	1663.39	1480.36	1712.75	1520.16	1461.15	1523.84	1472.52	1494.17	1458.65
FBgn0005677	0.782923	0.896258	24	15.0374	10.4839	1	1	24	10	15.9126	0.974521	1	24	12.5187	834.199	9.97161	0.0119535	885.877	824.418	900.131	853.171	845.787	764.142	830.514	851.972	767.222	885.849	908.381	855.868	783.466	790.789	805.788	799.797	863.084	799.331
FBgn0005683	0.180615	0.382688	24	8.12614	4.58304	0.0339928	0.0986445	24	8	5.98489	0.0374085	0.0933893	24	8.06307	44.8724	5.17566	0.115342	30.2864	50.497	44.4108	56.8116	56.4568	52.3249	38.7503	48.8325	56.982	47.0001	40.9271	43.7082	40.3958	47.9589	43.3653	34.1702	35.1193	39.7053
FBgn0005694	0.989382	0.995222	24	10.0308	5.21071	1	1	24	6	43.5421	0.999943	1	24	8.0154	1607.24	4.7921	0.00298157	1601.93	1671.89	1633.45	1567.8	1799.16	1367.36	1678.83	1589.66	1757.28	1563.26	1562.22	1539.95	1540.36	1583.71	1743.69	1636.97	1493.1	1599.71
FBgn0005695	0.000384824	0.00421566	24	21.8375	52.5267	0.00139237	0.00866889	24	0	43.9717	8.27276e-06	7.22943e-05	24	22.9188	526.884	53.0689	0.100722	601.402	591.693	565.425	537.219	517.699	490.67	484.903	522.612	489.435	445.479	510.091	466.56	558.1	493.444	503.24	605.454	587.451	513.035
FBgn0005696	0.881275	0.944526	24	16.0429	1.00186	1	1	24	22	0.420671	0.992655	1	24	19.0214	35.0368	1.3978	0.0398953	37.858	41.7149	36.8284	30.8975	41.5437	28.6306	30.3719	37.4037	32.5611	31.674	44.92	36.5929	27.6393	40.4986	34.2889	30.9668	24.4771	41.7951
FBgn0005771	0.12781	0.303356	24	9.19155	47.0126	1	1	24	10	40.1325	0.390743	0.635717	24	9.59577	1548.56	47.1838	0.0304696	1577.06	1398.55	1416.81	1558.83	1559.49	1620.1	1558.39	1589.66	1549.71	1582.68	1694.98	1508.44	1480.83	1615.68	1549.05	1478.93	1563.34	1571.5
FBgn0005775	0.105672	0.266118	24	20.5221	76.4928	0.216908	0.405276	24	22	84.3804	0.109464	0.230027	24	21.261	1552.73	76.7786	0.0494476	1671.16	1657.62	1672.44	1508	1465.75	1239.02	1480.89	1547.06	1510.02	1513.2	1530.27	1622.29	1486.14	1489.92	1616.62	1647.65	1705.95	1585.08
FBgn0005777	0.3515	0.577486	24	8.38819	24.0086	1	1	24	10	20.3625	0.719009	0.990467	24	9.1941	818.663	24.0794	0.0294131	792.855	750.868	777.73	830.247	837.266	801.658	760.344	881.064	894.414	827.61	867.454	794.88	811.106	732.173	899.579	847.849	855.635	773.209
FBgn0008635	0.0159879	0.0682376	24	10.0134	140.109	0.0441325	0.120507	24	10	147.934	0.00582565	0.019739	24	10.0067	2487.71	140.109	0.0563205	2510.53	2431.54	2295.28	2412	2526.71	2743.6	2741.85	2505.01	2516.37	2528.81	2666.25	2620.46	2468.4	2667.58	2259.03	2184.76	2396.63	2303.95
FBgn0008636	0.182552	0.385109	24	6.61439	12.9469	0.114969	0.249104	24	8	11.2329	0.102081	0.21699	24	7.3072	202.227	16.1241	0.0797327	179.555	183.326	207.972	223.26	216.24	212.262	216.792	225.461	228.946	192.087	185.669	197.195	156.268	211.019	213.801	169.783	194.753	225.694
FBgn0008646	0.784028	0.896487	24	7.58263	2.34502	1	1	24	10	3.83374	0.97479	1	24	8.79132	58.2393	2.42335	0.0416102	63.8178	48.3014	53.0763	63.7885	69.2395	66.1466	71.2168	49.8715	53.9294	50.0653	76.863	46.7576	56.3416	57.5507	57.4843	53.391	41.5047	68.9619
FBgn0008651	0.741065	0.872465	24	15.0853	3.66307	0.176851	0.346473	24	16	10.8123	0.397383	0.643902	24	15.5426	143.03	8.02903	0.0561354	153.595	122.949	125.65	147.511	128.892	149.077	129.866	129.874	127.192	154.283	175.687	138.24	150.953	156.666	140.181	149.495	159.633	134.789
FBgn0010014	0.188752	0.393598	24	23.1304	52.2286	0.542922	0.813145	24	0	49.5107	0.335933	0.565956	24	23.5652	1434.76	56.3115	0.0392479	1427.79	1542.35	1462.31	1470.12	1537.12	1343.66	1403.39	1317.44	1528.34	1313.96	1353.59	1435.26	1463.82	1284.23	1503.67	1390.3	1521.84	1526.57
FBgn0010015	0.470868	0.685156	24	21.1098	8.06957	0.542922	0.813145	24	0	4.86149	0.604335	0.878113	24	22.5549	236.673	7.7622	0.0327971	248.781	249.191	252.383	255.154	218.371	210.287	238.786	233.773	248.279	228.87	209.626	231.755	268.951	203.559	240.022	266.955	219.23	236.142
FBgn0010019	0.00138241	0.0108448	24	20.5669	770.013	1	1	24	6	12.656	0.0104841	0.032374	24	1.28346	439.045	396.489	0.90307	2553.79	2507.28	2534.66	16.9438	8.52179	15.7962	33.5138	29.0917	36.6313	18.3913	38.9306	27.4447	18.0718	11.7233	18.1529	11.746	9.578	12.5385
FBgn0010038	0.794227	0.901483	24	22.3651	1.17887	1	1	24	18	1.92372	0.977206	1	24	20.1825	17.9565	1.2707	0.0707655	12.9799	9.87984	30.3293	14.9504	21.3045	19.7453	17.8042	10.3899	16.2806	21.4565	15.9715	18.2965	20.1979	21.3151	13.1105	16.0173	19.156	24.0322
FBgn0010039	0.0992246	0.255574	24	6.44123	19.6733	1.70575e-06	7.26682e-05	24	6	54.7653	2.80822e-06	2.89375e-05	24	6.22062	169.571	37.5845	0.221645	216.331	161.371	180.893	249.174	225.827	244.841	216.792	202.603	173.999	138.957	148.735	155.52	129.692	119.364	132.113	117.46	135.156	103.443
FBgn0010051	0.000493528	0.00510274	24	11.0111	231.847	0.000628333	0.00475879	24	12	234.952	4.95737e-06	4.69318e-05	24	11.5056	3876.15	252.795	0.0652181	3767.41	3603.95	3759.75	3755.55	3627.09	3596.6	3965.1	4104.01	3938.88	4347.51	4222.48	4181.76	3956.67	3780.23	3860.52	3764.07	3751.38	3787.68
FBgn0010052	2.96738e-05	0.000624393	24	23.1293	27.6735	1.19411e-05	0.00028175	24	4	46.4029	8.06503e-09	2.09055e-07	24	1.56466	47.7391	39.0127	0.817207	121.146	114.167	88.8215	73.7554	85.2179	99.7136	45.0341	45.7156	32.5611	12.2609	7.98577	8.13176	10.6305	7.46028	4.03398	28.8311	38.312	35.5258
FBgn0010053	0.00209047	0.0147632	24	23.078	270.551	0.0196038	0.0642201	24	22	148.794	0.000454989	0.00223059	24	22.539	1895.09	271.766	0.143405	1997.82	2047.32	1945.41	2324.29	2182.64	2328.95	1567.82	1620.83	1515.11	1612.31	1627.1	1588.74	1910.3	1875.73	1725.54	1997.89	2161.44	2082.44
FBgn0010078	0.687082	0.83998	24	5.76725	165.274	0.264143	0.470234	24	6	320.347	0.491209	0.75625	24	5.88363	10441.8	365.067	0.034962	10473.7	10616.4	9850.53	10806.2	11025.1	12215.4	10950.6	10174.8	10178.4	10481	10192.8	9803.86	10182.9	10929.3	9997.22	9981.98	10310.2	9782.14
FBgn0010100	0.0104251	0.0499256	24	21.1837	675.295	0.000411834	0.00343581	24	20	883.585	5.73533e-05	0.000385512	24	20.5918	20485.9	710.885	0.0347012	20602.3	19924.3	19552.7	18769.8	19759.9	19779.8	20138.6	19381.3	19198.9	20885.4	20164.1	20441.2	21131.3	21701.9	20326.2	22590.8	21999.6	22398
FBgn0010105	0.00917529	0.0458838	24	8.87827	42.2136	0.000265156	0.00244731	24	8	55.7603	3.38814e-05	0.000245108	24	8.43914	400.904	46.2596	0.115388	353.702	432.517	370.451	441.536	477.22	486.721	478.619	414.557	415.155	439.348	399.288	407.605	345.491	366.619	409.449	305.397	327.781	344.81
FBgn0010113	0.793107	0.901483	24	10.8656	24.1506	1	1	24	6	38.139	0.976947	1	24	8.43279	915.234	20.4531	0.0223474	939.96	980.3	1003.03	930.913	836.2	700.957	920.582	1036.91	1085.71	872.566	937.33	969.713	883.393	698.069	1023.62	909.783	874.791	870.383
FBgn0010114	0.00690759	0.0367072	24	20.8741	304.661	0.0146668	0.0523318	24	22	315.8	0.00103311	0.00447373	24	21.437	11596	306.479	0.0264297	11932.8	12030.4	12171.8	11109.2	11157.1	11548	11429.2	11295.9	11197	11686.7	11583.4	11474.9	11327.8	11618.8	11603.8	12051.4	11638.3	11871.9
FBgn0010173	0.176769	0.377058	24	20.0866	20.6039	0.319437	0.542236	24	22	25.7935	0.218757	0.402762	24	21.0433	797.246	20.9632	0.0262945	799.345	824.418	848.137	739.548	761.635	780.925	780.243	767.814	783.502	818.414	753.657	831.473	776.025	835.551	798.729	859.595	808.809	782.613
FBgn0010194	0.107925	0.270018	24	23.4029	21.5967	0.0724339	0.174944	24	2	24.7474	0.0457429	0.110741	24	0.701437	573.663	27.5816	0.0480799	614.381	601.572	578.423	556.156	577.351	630.861	561.356	542.353	595.258	557.87	563.995	528.565	541.091	541.403	570.809	559.538	643.855	561.099
FBgn0010197	0.554959	0.748622	24	10.1893	1.99496	1	1	24	12	1.71752	0.881753	1	24	11.0946	29.0781	2.17132	0.0746719	25.9598	35.1283	30.3293	26.9108	21.3045	33.5669	29.3246	40.5206	28.491	24.5218	27.9502	37.6094	25.5132	27.7096	32.2719	22.4242	31.9267	21.9424
FBgn0010198	0.337554	0.564656	24	7.73868	269.639	0.0441325	0.120507	24	8	406.252	0.0775632	0.173659	24	7.86934	12338.2	337.944	0.02739	12307.1	12357.5	11735.3	12745.7	13161.9	13749.6	12922.7	12583.2	12222.6	12432.5	11944.7	11822.6	12123	13026.7	11750	11542.1	12008.7	11652.5
FBgn0010213	0.132241	0.31027	24	20.3417	66.4545	0.00290735	0.0153491	24	20	75.3287	0.00340781	0.0125234	24	20.1709	1791.03	76.5011	0.0427135	1798.8	1700.43	1663.78	1732.26	1814.08	1786.95	1620.18	1592.77	1578.2	1802.35	1853.7	1810.33	1830.57	2044.12	1888.91	1838.79	1985.84	1896.45
FBgn0010215	0.91003	0.95636	24	0.188568	15.5666	1	1	24	18	44.6805	0.995826	1	24	21.0943	2155.72	11.05	0.00512589	2067.05	2100.01	2225.95	2213.66	2117.66	1934.05	2068.43	2192.27	2246.72	2124.2	2198.08	2186.43	2218.58	1910.9	2239.87	2281.93	2289.14	2187.97
FBgn0010217	8.00671e-06	0.000239214	24	22.05	3461.05	3.70728e-05	0.000603794	24	22	2520.11	6.80867e-09	1.83197e-07	24	22.025	32042.2	3461.36	0.108025	34119.8	34024	33978.6	30460	30764.7	31231.1	28415.5	28554.6	28063.6	31491.1	30804.1	30556.1	31539.6	30851.4	30178.2	36366.8	38415.2	36945.8
FBgn0010220	0.0150296	0.0652061	24	23.687	37.4067	0.0339928	0.0986445	24	0	29.1191	0.00438316	0.015513	24	23.8435	385.013	43.7905	0.113738	402.377	386.411	365.035	400.671	407.981	440.319	395.882	359.491	372.418	341.261	303.459	310.024	400.769	385.803	378.186	386.551	415.047	478.554
FBgn0010222	0.48616	0.69683	24	22.3928	17.3349	1	1	24	0	20.5982	0.836787	1	24	23.1964	399.559	17.9991	0.0450475	401.295	431.42	453.856	392.698	393.067	387.007	328.854	384.426	402.944	420.957	410.269	453.346	374.193	369.817	294.481	454.891	432.074	406.457
FBgn0010223	0.212337	0.423938	24	16.472	4.64322	0.176851	0.346473	24	18	4.42729	0.160799	0.313889	24	17.236	29.899	11.6286	0.388929	27.0414	37.3238	37.9116	18.9372	22.3697	26.6561	23.0407	33.2477	15.263	37.8044	35.936	30.4941	43.585	28.7754	40.3398	30.9668	23.4129	25.0771
FBgn0010225	0.490746	0.701218	24	21.3567	115.422	0.0916259	0.209841	24	18	350.315	0.184441	0.350884	24	19.6783	14794.2	126.365	0.00854155	14456.4	14572.8	14177.9	14562.7	14602.1	14819.8	14289.4	14744.3	14462.2	14736.6	14744.7	14846.6	15800.1	14591.2	15089.1	15118.2	15315.2	15366
FBgn0010226	0.0266515	0.0997174	24	13.3965	144.232	2.13432e-05	0.00042603	24	16	256.186	8.7484e-06	7.5803e-05	24	14.6982	1836.48	330.127	0.17976	1719.84	1676.28	1608.54	1634.58	1615.94	1627.01	1753.19	1597.97	1794.93	2100.7	2046.35	2071.57	2116.53	2225.29	2052.29	1851.6	1840.04	1724.05
FBgn0010228	1.22465e-05	0.000317974	24	22.0102	288.727	0.000628333	0.00475879	24	22	297.843	1.51456e-07	2.51028e-06	24	22.0051	1964.34	288.729	0.146985	2176.29	2260.29	2162.05	1972.46	1832.18	1635.89	1773.09	1835.9	1871.25	1650.11	1687.99	1674.13	1947.5	1858.67	2125.91	2270.19	2331.71	2292.46
FBgn0010235	0.701624	0.848291	24	15.795	20.798	0.383706	0.626818	24	18	48.1241	0.622494	0.897695	24	16.8975	1995.04	44.3048	0.0222074	2049.74	1916.69	1941.08	1831.93	1940.84	2031.79	2069.48	1907.59	1962.83	2109.89	2017.41	1916.05	2060.19	2115.52	1975.64	2019.25	2020.96	2023.93
FBgn0010238	0.142474	0.325991	24	12.2407	67.4635	0.0339928	0.0986445	24	14	83.1424	0.0306577	0.0793342	24	13.1204	1666.45	107.682	0.0646177	1574.89	1607.12	1559.79	1628.6	1711.81	1530.26	1614.95	1647.84	1652.48	1625.59	1710.95	1865.22	1721.07	1850.15	1904.04	1614.54	1514.39	1662.4
FBgn0010240	0.647423	0.812678	24	1.13321	14.0643	1	1	24	0	18.672	0.928894	1	24	0.566606	459.85	17.48	0.0380124	431.581	464.352	508.016	474.427	513.438	388.982	463.956	419.752	475.189	454.674	477.15	495.021	406.084	380.474	442.73	482.655	455.487	543.336
FBgn0010246	0.212465	0.424006	24	14.0113	22.071	0.0196038	0.0642201	24	16	22.2599	0.0269942	0.0713796	24	15.0056	447.217	59.719	0.133535	419.683	465.45	435.442	393.694	425.024	392.931	466.051	451.961	434.488	403.587	485.135	468.593	514.515	499.839	518.367	421.789	442.717	410.637
FBgn0010247	0.901745	0.953667	24	22.1947	9.6576	1	1	24	6	14.1373	0.995007	1	24	2.09733	488.126	4.05457	0.0083064	457.541	503.872	588.172	529.245	536.873	366.275	429.395	500.793	562.697	401.544	486.134	509.252	483.687	412.447	577.868	496.536	482.093	461.836
FBgn0010263	0.74374	0.873726	24	22.8461	192.573	0.383706	0.626818	24	4	410.913	0.643225	0.919949	24	1.42307	14455.3	205.015	0.0141827	14581.8	15133.7	15986.8	14773	14787.4	12900.6	14290.5	14555.2	15494	13838.5	13974.1	14863.8	13823.9	13193	14732.1	14608.8	14110.5	14546.8
FBgn0010265	0.235899	0.454321	24	9.03555	324.392	0.114969	0.249104	24	8	352.569	0.124959	0.256173	24	8.51778	12761.9	366.287	0.0287017	12910.7	12485.9	11895.6	13384.6	13058.6	14004.3	13539.6	12813.9	12938	12887.2	12528.7	12085.8	13029.8	13365.6	12548.7	11890.2	12519.5	11827
FBgn0010269	0.00691953	0.0367072	24	10.2073	31.9375	0.00795104	0.0327656	24	10	26.6909	0.000594621	0.00279883	24	10.1037	573.123	31.987	0.0558117	566.788	560.955	569.758	544.195	575.221	619.014	621.052	569.367	623.749	588.522	603.924	584.471	536.839	585.099	605.098	546.724	507.634	507.81
FBgn0010278	0.511731	0.716844	24	11.9723	16.4888	1	1	24	12	19.9875	0.854568	1	24	11.9862	496.321	19.2748	0.0388353	552.727	470.939	487.435	436.552	470.829	500.542	579.16	477.936	517.926	509.848	448.201	543.812	478.372	543.535	499.206	497.604	499.12	420.041
FBgn0010280	0.352877	0.578819	24	10.1747	72.0116	0.264143	0.470234	24	8	25.4617	0.314388	0.537033	24	9.08737	3544.31	70.9731	0.0200245	3641.94	3585.28	3638.43	3470.49	3452.39	3489.97	3819.52	3813.09	3745.55	3446.33	3423.9	3475.31	3420.89	3751.45	3512.59	3391.4	3246.94	3472.13
FBgn0010282	1.79775e-05	0.000438803	24	9.5629	41.4481	1.19411e-05	0.00028175	24	8	46.5543	4.99367e-09	1.44049e-07	24	8.78145	646.613	43.5543	0.0673576	630.606	625.723	629.333	644.862	675.352	685.161	695.411	687.812	697.012	675.37	663.817	669.854	670.783	620.269	591.987	597.979	582.13	595.58
FBgn0010287	0.903941	0.954563	24	22.2396	1.74991	1	1	24	6	2.76462	0.995231	1	24	2.1198	79.5283	0.935178	0.0117591	68.1444	97.7006	77.9897	80.7323	79.8917	78.981	76.4533	89.3532	77.3327	72.5436	72.8701	69.12	68.0351	89.5233	100.85	65.137	96.8442	70.0068
FBgn0010288	0.0466141	0.150559	24	10.4564	29.3443	0.0916259	0.209841	24	10	22.7341	0.0275735	0.0727441	24	10.2282	543.08	29.3603	0.0540626	525.686	567.542	462.522	536.222	556.047	555.829	537.268	610.926	523.013	557.87	582.961	572.273	551.722	514.759	595.013	521.096	490.607	514.08
FBgn0010292	0.0014308	0.0111201	24	22.5205	39.7587	0.000628333	0.00475879	24	2	39.0384	1.34151e-05	0.000108002	24	0.260265	359.145	45.7937	0.127508	395.887	396.291	454.94	370.77	373.893	350.478	360.273	328.321	371.4	327.979	306.454	284.612	342.301	341.041	318.685	402.568	401.212	337.495
FBgn0010300	0.835469	0.922638	24	19.4544	16.9531	0.143134	0.293672	24	4	80.9531	0.373549	0.61404	24	23.7272	869.639	6.53422	0.00751372	984.308	1051.65	1011.7	921.943	937.397	715.766	900.683	840.543	911.712	761.197	890.413	983.944	751.575	727.91	883.443	815.815	767.304	796.197
FBgn0010303	0.199721	0.407773	24	20.8334	45.4091	0.0146668	0.0523318	24	18	53.1982	0.0200157	0.0558341	24	19.4167	2147.28	61.7058	0.0287366	2178.46	2130.75	2145.8	2004.35	2056.95	2065.35	2059	2173.57	2209.07	2011.81	2041.36	2162.03	2195.19	2234.89	2330.63	2215.73	2221.03	2215.14
FBgn0010309	0.294498	0.522051	24	22.3731	18.0593	0.542922	0.813145	24	0	29.6423	0.45301	0.710274	24	23.1865	534.997	18.7795	0.0351021	541.91	589.497	586.006	551.172	521.959	556.816	544.599	487.286	499.61	555.827	573.977	509.252	465.615	507.299	499.206	565.945	508.698	565.279
FBgn0010313	0.44495	0.664141	24	12.3335	59.9576	0.264143	0.470234	24	16	44.6134	0.36917	0.609673	24	14.1668	3205.47	111.011	0.0346318	3180.07	3070.43	3230.07	3295.07	3145.6	2749.53	3168.1	3204.25	3243.9	3233.81	3356.02	3485.48	3143.43	3236.69	3255.43	3246.17	3229.92	3224.49
FBgn0010314	0.385286	0.608757	24	4.52003	33.5094	0.0108583	0.0418594	24	6	7.21607	0.0270952	0.0716261	24	5.26002	45.7651	85.1371	1.86031	8.65326	6.58656	14.0815	254.157	202.392	171.784	9.42575	21.8188	29.5085	23.5	14.9733	10.1647	7.44134	6.39452	10.085	13.8817	6.38533	12.5385
FBgn0010315	0.684537	0.838351	24	13.5427	6.731	0.319437	0.542236	24	16	9.16954	0.551085	0.822293	24	14.7714	234.544	18.0498	0.0769573	247.7	223.943	228.553	200.336	219.436	200.414	229.36	255.592	241.156	256.457	231.587	238.871	220.051	283.491	233.971	196.479	246.9	267.489
FBgn0010316	0.452441	0.669459	24	19.9772	13.376	0.749267	1	0		0	0.705714	0.978452	24	19.9772	276.779	16.8683	0.0609449	302.864	319.448	309.792	268.111	259.914	239.905	282.773	286.761	303.226	230.913	226.596	264.282	298.717	266.438	339.863	274.43	239.45	268.534
FBgn0010317	0.817584	0.913811	24	9.84507	2.13981	0.872349	1	24	6	6.35352	0.954263	1	24	7.92253	40.7466	2.3808	0.0584294	37.858	52.6925	37.9116	53.8215	54.3264	25.6688	46.0815	50.9105	42.7365	36.7827	41.9253	28.4612	47.8372	28.7754	51.4333	20.2886	38.312	37.6156
FBgn0010323	0.833929	0.921973	24	12.9648	1.35679	1	1	0		0	0.985376	1	24	12.9648	34.2928	1.94214	0.056634	34.613	31.835	45.494	29.9008	27.6958	30.6052	39.7976	42.5986	35.6137	41.8914	26.952	30.4941	30.8284	37.3014	36.3059	42.7128	21.2844	31.3463
FBgn0010328	5.49281e-05	0.000972016	24	10.959	114.491	0.00139237	0.00866889	24	10	71.9697	1.32971e-06	1.52568e-05	24	10.4795	1462.07	114.526	0.0783315	1448.34	1397.45	1400.56	1442.22	1408.23	1443.38	1578.29	1617.71	1470.34	1549.98	1598.15	1500.31	1564.81	1511.24	1470.39	1272.84	1296.22	1346.85
FBgn0010329	0.0570786	0.173804	24	22.1657	30.3462	0.639746	0.926202	24	0	27.0809	0.157383	0.308662	24	23.0828	887.316	30.4148	0.0342772	858.836	952.856	958.623	877.091	884.135	896.435	832.608	897.688	877.116	828.631	820.538	908.725	882.33	900.562	885.46	949.292	870.534	890.236
FBgn0010333	0.419689	0.639401	24	7.62316	29.6287	0.0916259	0.209841	24	6	39.4627	0.16375	0.3185	24	6.81158	987.406	44.2812	0.044846	962.675	1011.04	1004.12	1078.42	1025.81	862.868	1019.03	1049.38	1116.24	959.414	991.234	999.191	863.195	901.628	1022.62	1000.55	922.681	983.23
FBgn0010339	0.327528	0.555711	24	7.3836	17.5425	0.0146668	0.0523318	24	6	45.9983	0.030448	0.078947	24	6.6918	515.013	31.5596	0.0612792	583.013	507.165	509.099	527.252	546.46	520.288	595.917	556.899	563.715	555.827	470.162	465.544	480.498	469.997	450.798	498.672	477.836	491.092
FBgn0010340	0.289288	0.516056	24	20.9008	7.72676	0.0441325	0.120507	24	20	13.2522	0.0684425	0.156241	24	20.4504	183.535	8.39805	0.0457571	153.595	191.01	170.061	172.428	192.805	171.784	151.859	189.096	163.823	188	179.68	165.685	206.231	200.362	206.742	212.496	190.496	197.482
FBgn0010341	0.414124	0.634432	24	14.0613	23.7127	0.0441325	0.120507	24	16	44.2266	0.0914209	0.198362	24	15.0306	1249.14	68.1107	0.0545261	1199.56	1229.49	1209.92	1213.97	1196.25	1232.1	1216.97	1149.12	1291.25	1325.2	1217.83	1279.74	1272.47	1356.7	1372.56	1252.55	1194.06	1274.75
FBgn0010342	0.37243	0.598791	24	12.0005	12.4671	0.749267	1	24	10	4.93711	0.635219	0.911475	24	11.0002	377.695	12.2911	0.0325423	369.927	394.096	398.614	363.794	383.48	335.669	418.922	379.231	398.874	364.761	392.301	389.308	428.408	385.803	326.753	364.127	355.45	348.989
FBgn0010348	0.0323653	0.115107	24	8.73996	156.248	0.0146668	0.0523318	24	10	171.966	0.00410746	0.0146898	24	9.36998	5017.01	157.772	0.0314474	4790.66	4939.92	4925.26	5103.08	5254.75	4792.17	5183.12	5318.59	5265.75	5076.01	5038.02	5161.64	4953.8	4675.46	4976.93	5158.64	4950.76	4741.65
FBgn0010350	1.38433e-07	1.1795e-05	24	22.6052	1655.68	3.7585e-07	2.5245e-05	24	0	1688.69	1.64346e-12	1.73829e-10	24	23.3026	9290.23	1756.54	0.189074	10657.6	11090.7	11390.8	9844.35	9952.38	8966.32	8107.19	8636.09	8476.07	7538.4	7579.49	7902.04	8303.47	8141.29	8547.01	10803.1	10495.4	10792.5
FBgn0010352	3.42111e-06	0.000123941	24	22.3709	1918.43	6.47348e-06	0.000179425	24	0	1912.74	5.65474e-10	2.3334e-08	24	23.1854	18312.7	2002.48	0.109349	21148.6	19958.4	20548.1	18103	18278.2	17889.2	17678.5	17170.4	17178	16438.8	16875.9	16826.7	16669.7	17593.5	16915.5	20334.5	19531.7	20490
FBgn0010355	0.768321	0.887179	24	15.1936	18.456	0.639746	0.926202	24	16	15.6741	0.840631	1	24	15.5968	1943.64	40.5162	0.0208455	1861.53	2013.29	1901	1924.62	1855.62	1865.93	2031.77	1948.11	1957.74	1930.07	1924.57	1859.12	2138.85	1985.5	1952.45	1916.74	2030.54	1888.09
FBgn0010356	0.843995	0.927369	24	20.7352	4.89265	1	1	24	6	12.3702	0.987144	1	24	1.36761	389.279	3.07078	0.00788839	419.683	386.411	380.2	399.675	405.85	405.765	385.409	361.569	420.242	359.653	347.381	379.144	427.345	425.236	388.271	366.262	388.441	360.483
FBgn0010357	0.00619886	0.0337924	24	20.4517	11.7782	1	1	24	6	1.50645	0.0377101	0.0939383	24	1.22585	7.17359	5.99846	0.836187	41.103	53.7902	22.747	0	2.13045	0	0	3.11697	1.01754	1.02174	0	0	3.18914	0	1.0085	0	0	0
FBgn0010379	0.00229862	0.0158918	24	21.5953	83.2211	0.000265156	0.00244731	24	0	69.9467	9.33174e-06	8.0253e-05	24	22.7977	1444.11	81.3408	0.056326	1531.63	1557.72	1637.78	1459.16	1472.14	1302.2	1457.85	1346.53	1377.74	1373.22	1345.6	1428.14	1380.9	1412.12	1449.21	1459.71	1512.26	1490
FBgn0010380	0.269437	0.49498	24	18.7037	49.1152	0.0567847	0.145512	24	18	85.7975	0.079252	0.176534	24	18.3518	3108.09	84.9253	0.027324	3163.85	3118.74	3044.85	2948.22	2990.08	3160.23	3151.34	2924.76	2947.8	3218.48	3047.57	3192.73	3156.19	3224.97	3168.7	3185.31	3170.32	3131.5
FBgn0010381	0.108382	0.270647	24	4.17768	80.9052	0.143134	0.293672	24	6	70.5875	0.0801422	0.178089	24	5.08884	422.881	214.213	0.506555	382.907	361.163	327.123	474.427	494.264	528.186	617.91	550.665	560.662	309.587	292.479	303.925	253.005	362.356	268.26	489.062	539.561	496.317
FBgn0010382	0.805654	0.907309	24	15.5169	2.18158	1	1	24	6	4.24927	0.979756	1	24	10.7585	51.9412	0.84636	0.0162946	70.3077	63.6701	60.6586	48.838	47.935	60.223	42.9395	64.4174	39.6839	55.174	55.9004	63.0212	47.8372	36.2356	54.4588	27.7633	43.6331	52.2439
FBgn0010383	0.0097721	0.0478823	24	18.9129	149.253	7.95773e-09	1.70295e-06	24	18	323.148	1.8879e-09	6.34972e-08	24	18.4564	841.165	252.228	0.299856	792.855	697.078	746.318	479.41	482.546	514.364	645.14	572.484	562.697	943.066	906.385	918.889	1200.18	1207.5	1088.17	1098.79	1147.23	1137.87
FBgn0010385	0.375774	0.60116	24	17.7856	3.21244	1	1	24	22	3.53335	0.743569	1	24	19.8928	22.1693	3.38227	0.152566	33.5314	31.835	29.2461	16.9438	18.1088	12.8344	13.615	30.1307	19.3332	19.4131	30.9449	21.3459	21.261	17.0521	28.2379	20.2886	24.4771	10.4488
FBgn0010387	0.00297954	0.0194314	24	10.6307	121.973	0.0567847	0.145512	24	10	84.5297	0.00163854	0.0066953	24	10.3154	818.388	122.474	0.149652	759.324	748.672	759.316	864.134	866.027	1020.83	837.845	820.802	859.818	895.045	935.333	934.136	844.06	957.047	863.273	571.284	618.313	575.728
FBgn0010388	0.0379951	0.129397	24	5.91965	192.698	0.0259398	0.0796457	24	8	220.352	0.00780808	0.0252637	24	6.95983	665.516	282.259	0.42412	552.727	589.497	490.685	900.015	987.462	854.97	1000.18	921.584	1036.87	532.327	607.917	583.454	266.825	321.858	248.09	647.099	688.552	749.177
FBgn0010389	0.910734	0.956687	24	8.38307	5.4897	1	1	24	6	11.7262	0.995892	1	24	7.19154	717.448	8.9229	0.012437	723.629	756.357	669.411	729.581	805.309	689.11	725.783	731.449	706.17	710.11	730.698	698.315	769.647	654.373	713.007	690.88	670.46	739.773
FBgn0010391	0.0433119	0.142491	24	7.61107	76.79	0.000167488	0.00175738	24	8	108.545	9.31002e-05	0.000585583	24	7.80553	1475.64	94.7291	0.0641954	1519.73	1458.92	1498.05	1482.09	1549.9	1738.57	1596.09	1624.98	1604.65	1529.55	1407.49	1461.68	1312.86	1381.22	1294.91	1444.76	1376.04	1279.97
FBgn0010397	0.246527	0.466395	24	6.37384	54.4389	0.0441325	0.120507	24	6	32.9893	0.060066	0.140073	24	6.18692	1177.86	104.707	0.0888952	1114.11	1168.02	1056.11	1297.7	1326.2	1454.24	1142.61	1170.94	1178.31	1200.54	1196.87	1208.58	1140.65	1081.74	1034.72	1194.89	1111.05	1124.29
FBgn0010398	0.901458	0.953582	24	3.8547	1.81981	1	1	24	6	8.61732	0.994977	1	24	4.92735	81.349	5.65158	0.0694732	91.9409	64.7678	93.1543	72.7587	104.392	89.8409	96.3521	94.5481	73.2626	76.6305	62.8879	71.1529	80.7917	88.4576	77.6542	85.4256	71.3029	68.9619
FBgn0010399	0.698208	0.846497	24	11.0934	12.7187	1	1	24	12	13.3427	0.949031	1	24	11.5467	1321.95	14.0189	0.0106047	1376.95	1305.24	1337.74	1267.8	1274.01	1310.1	1326.94	1384.97	1343.15	1400.81	1299.68	1343.77	1263.96	1360.97	1246.5	1301.67	1326.02	1324.9
FBgn0010401	0.905993	0.955291	24	10.9684	0.813634	1	1	24	6	0.789584	0.995436	1	24	8.48418	6.84187	0.736037	0.107578	6.48994	6.58656	0	17.9405	10.6522	7.8981	4.18922	3.11697	10.1754	3.06522	3.99288	3.04941	10.6305	14.9206	14.1189	0	3.19267	3.13463
FBgn0010406	0.00184946	0.0134429	24	22.6412	74.4469	0.0108583	0.0418594	24	0	85.0035	0.000237284	0.00127913	24	23.3206	995.427	79.8514	0.0802182	1048.13	1075.8	1029.03	997.692	1145.12	1062.29	927.913	931.974	893.396	898.11	922.356	935.153	1003.52	1017.8	910.672	1092.38	996.112	1030.25
FBgn0010407	0.816753	0.913326	24	13.0249	4.51491	1	1	24	12	6.90804	0.982079	1	24	12.5124	170.374	6.66637	0.0391279	159.004	155.882	214.472	185.385	131.022	156.975	160.238	168.316	202.49	184.935	156.721	177.882	162.646	196.099	166.402	160.173	172.404	155.687
FBgn0010408	0.8704	0.938861	24	10.422	20.6644	0.749267	1	24	8	16.1585	0.930937	1	24	9.211	1235.01	20.3524	0.0164796	1277.44	1327.19	1151.43	1156.17	1229.27	1305.16	1414.91	1298.74	1265.81	1105.52	1162.93	1197.4	1198.06	1536.82	1127.5	1120.14	1235.56	1120.11
FBgn0010409	0.201199	0.409608	24	9.97821	620.175	0.0724339	0.174944	24	10	545.217	0.0761987	0.170978	24	9.98911	17789.1	620.235	0.034866	17581.3	17392.9	16580.4	18238.5	17916	20206.3	18863	17997.4	17755	18281	17465.9	16998.4	18244	19623.7	17699.1	16323.8	16983.9	16053.5
FBgn0010411	0.546142	0.743432	24	8.4958	252.572	0.143134	0.293672	24	6	431.355	0.277419	0.487456	24	7.2479	13364	346.716	0.0259441	13528.3	13281.8	12749.1	13818.2	14041.8	15230.5	14017.1	13173.4	13239.2	13465.5	13052.7	12690.6	13358.3	14436.7	12812.9	12372.8	12629.1	12653.5
FBgn0010412	0.49282	0.7024	24	7.39847	324.288	0.216908	0.405276	24	6	500.569	0.345906	0.579558	24	6.69923	14553.8	516.644	0.0354989	14726.8	14301.6	13450	14883.6	15305.1	16564.3	15327.3	14555.2	14864.2	13695.4	14023	14256	14325.6	15811.5	14254.1	13702.3	14429.8	13492.5
FBgn0010414	0.739956	0.872298	24	16.7031	9.82552	0.872349	1	24	6	35.4638	0.928055	1	24	11.3516	489.501	1.8141	0.00370602	573.278	484.112	558.926	517.285	525.155	551.88	510.038	464.429	432.453	450.588	539.039	461.478	486.876	520.088	475.002	421.789	436.331	402.278
FBgn0010415	0.109957	0.273244	24	21.4586	200.973	0.176851	0.346473	24	22	211.385	0.0960653	0.206492	24	21.7293	4443.33	201.661	0.0453852	4513.76	4587.54	4788.78	4569.85	4272.61	3699.27	4088.68	4387.66	4513.79	4245.33	4327.29	4424.7	4360.62	4167.1	4868.01	4727.24	4506.98	4930.78
FBgn0010416	0.698587	0.84681	24	10.0396	8.54397	1	1	24	12	10.8604	0.949167	1	24	11.0198	482.504	8.59258	0.0178083	469.439	420.442	485.269	504.328	456.981	517.326	493.281	494.559	453.821	507.805	500.109	444.198	484.75	512.628	510.299	477.316	437.395	515.125
FBgn0010417	0.00704703	0.0371828	24	21.6694	33.4897	0.0441325	0.120507	24	0	28.6092	0.00282258	0.0106667	24	22.8347	577.937	33.3631	0.057728	648.994	656.46	576.257	540.209	573.09	588.409	580.207	574.562	531.154	579.327	534.048	532.631	578.298	542.469	569.8	619.336	576.809	600.805
FBgn0010421	0.467153	0.682015	24	22.722	9.61671	1	1	24	0	7.87594	0.822703	1	24	23.361	227.649	10.5637	0.0464032	237.965	229.432	220.971	228.243	192.805	236.943	209.461	257.67	204.525	226.826	251.552	190.08	214.736	221.677	224.895	228.514	287.34	234.053
FBgn0010422	0.919864	0.961666	24	2.16563	3.41281	0.176851	0.346473	24	16	28.3281	0.4581	0.716424	24	21.0828	655.823	0.960523	0.00146461	625.198	612.55	630.416	677.752	583.742	662.453	636.762	674.305	633.925	637.566	674.798	672.904	636.766	688.477	678.718	669.523	715.157	693.799
FBgn0010424	0.413151	0.633443	24	0.88155	5.69081	0.0916259	0.209841	24	2	7.41206	0.161793	0.315562	24	1.44077	120.568	8.7233	0.0723518	122.227	141.611	126.733	137.544	111.848	130.319	116.251	121.562	144.49	115.457	113.797	93.5153	105.242	114.036	117.994	102.511	122.386	132.699
FBgn0010434	0.000503324	0.00518075	24	10.2345	258.51	0.000103647	0.00124511	24	12	199.879	9.2696e-07	1.13279e-05	24	11.1172	6472.31	265.565	0.041031	6286.59	6088.18	6309.58	6268.21	6328.49	6532.72	6666.1	6572.65	6600.75	7025.49	6951.61	6650.77	6410.18	6394.52	6314.19	6383.43	6317.22	6400.92
FBgn0010435	2.32598e-05	0.000527184	24	21.9287	772.794	0.00139237	0.00866889	24	0	788.802	5.90905e-07	7.73473e-06	24	22.9643	6970.19	779.824	0.11188	8148.13	8241.98	7904.03	7024.71	6923.95	6907.88	6246.13	6300.44	6304.65	6881.42	6574.28	6507.44	6623.85	6134.48	6190.15	7523.86	7513.41	7512.67
FBgn0010441	0.00245474	0.0166952	24	9.18583	27.5758	0.00290735	0.0153491	24	10	31.6155	9.17097e-05	0.000578022	24	9.59291	297.512	27.5312	0.092538	268.251	274.44	283.796	312.962	332.35	330.733	337.232	315.853	295.085	306.522	332.408	313.073	289.149	262.175	307.591	250.938	250.092	292.566
FBgn0010452	0.16724	0.363473	24	0.811842	17.8953	0.000265156	0.00244731	24	4	35.3769	0.000488835	0.00236875	24	2.40592	403.673	33.8274	0.083799	462.949	408.367	448.44	398.678	452.72	478.823	405.307	421.83	395.821	358.631	381.32	386.259	336.986	381.54	381.212	387.619	409.726	369.887
FBgn0010453	0.459028	0.675485	24	21.6893	5.28866	0.872349	1	24	2	6.07524	0.766913	1	24	23.8446	139.394	4.97094	0.035661	164.412	162.468	140.815	139.537	137.414	161.911	135.102	119.484	136.35	142.022	140.749	141.289	139.259	115.101	131.105	114.257	141.542	146.283
FBgn0010470	0.050492	0.159501	24	8.93248	56.534	0.143134	0.293672	24	12	49.5307	0.0428562	0.104828	24	10.4662	1699.22	52.4153	0.0308466	1614.91	1562.11	1622.62	1824.95	1726.73	1605.29	1807.65	1714.33	1766.44	1628.65	1759.86	1750.36	1667.92	1764.89	1706.38	1688.22	1653.8	1720.91
FBgn0010473	0.920123	0.961666	24	15.6035	65.4098	1	1	24	6	41.6463	0.996721	1	24	10.8018	7421.57	21.7104	0.00292531	7707.89	7723.84	7716.64	7175.21	7042.19	6136.83	7714.45	7604.37	7732.25	7289.1	7413.79	8181.57	7036.32	6977.49	7419.51	7673.36	7258	7785.38
FBgn0010482	0.17523	0.375074	24	22.9337	91.8766	0.383706	0.626818	24	22	45.8056	0.248745	0.446189	24	22.4668	2094.8	92.2535	0.0440392	2118.97	2206.5	2255.2	2054.19	2075.06	1898.51	2063.19	2079.02	2038.12	2108.87	2137.19	2100.03	2000.66	1794.73	1904.04	2311.83	2155.05	2405.31
FBgn0010488	0.00967631	0.0475649	24	9.62624	398.731	0.0724339	0.174944	24	10	446.471	0.00579159	0.019644	24	9.81312	10398.8	399.343	0.0384027	10534.3	10075.2	10200.4	10247	10331.6	10265.6	10830.2	10927.1	10719.7	10985.8	11188.1	10873.2	10007.5	9718.61	9684.59	10156	10317.6	10116.5
FBgn0010497	0.358066	0.583483	24	3.31579	9.56134	0.00575569	0.0255371	24	6	31.1522	0.0148069	0.0433099	24	4.65789	184.372	24.9298	0.135215	204.433	219.552	201.473	202.329	202.392	209.3	188.515	211.954	228.946	177.783	146.739	158.569	167.962	159.863	134.13	171.919	145.798	187.033
FBgn0010501	0.782787	0.896258	24	16.5562	4.85742	0.639746	0.926202	24	16	7.18876	0.847117	1	24	16.2781	146.194	17.0217	0.116433	135.207	175.642	153.813	141.531	105.457	134.268	136.15	116.367	189.262	136.913	165.705	150.438	153.079	161.995	138.164	150.563	150.055	136.879
FBgn0010504	0.0313146	0.112474	24	10.9063	7.30107	0.114969	0.249104	24	10	3.18663	0.0238578	0.0644377	24	10.4531	75.5031	7.36391	0.0975313	72.471	80.1365	72.5737	70.7653	70.3047	72.0702	79.5952	72.7293	96.6659	70.5001	89.8399	84.3671	80.7917	78.8658	72.6117	67.2727	58.5322	68.9619
FBgn0010516	0.0200339	0.0806086	24	11.4834	228.466	0.0441325	0.120507	24	12	221.384	0.00710048	0.0233287	24	11.7417	3421.9	258.116	0.0754308	3371.53	3214.24	3058.93	3356.87	3472.63	3701.25	3468.68	3386.07	3179.8	3907.14	3658.48	3540.37	3653.7	3799.41	3526.71	3056.1	3169.25	3072.98
FBgn0010520	0.0087277	0.0442492	24	22.2026	13.4601	0.0196038	0.0642201	24	0	11.9006	0.00165506	0.00674784	24	23.1013	148.594	13.9679	0.0940004	182.8	152.589	144.064	159.471	150.196	141.179	137.197	127.796	150.595	144.065	132.763	130.108	139.259	137.482	162.368	162.309	154.312	166.136
FBgn0010531	0.00337342	0.0214528	24	10.3869	23.3668	0.00411664	0.0198539	24	12	15.4043	0.000169209	0.000953495	24	11.1934	202.34	23.8667	0.117953	178.473	181.13	175.477	214.289	199.197	201.402	210.508	212.993	199.437	253.392	251.552	214.475	218.988	188.638	176.487	201.818	186.239	177.629
FBgn0010548	0.0428187	0.141479	24	11.8534	244.804	0.00290735	0.0153491	24	14	267.374	0.00124381	0.00525265	24	12.9267	4487.75	341.085	0.0760037	4138.42	4238.45	4009.97	4323.66	4204.44	4705.3	4310.71	4227.65	4290.95	5194.53	5030.04	4698.13	4813.48	4901.4	4577.56	4246.72	4548.49	4319.52
FBgn0010551	0.0429633	0.141804	24	12.7343	83.517	3.7585e-07	2.5245e-05	24	16	142.012	3.05862e-07	4.51049e-06	24	14.3671	2425.27	172.048	0.0709397	2295.28	2287.73	2329.94	2139.9	2272.12	2157.17	2540.76	2417.73	2438.02	2496.11	2578.41	2503.57	2528.99	2610.03	2652.35	2458.12	2476.45	2472.18
FBgn0010575	0.0136599	0.0606653	24	11.3856	168.053	0.0916259	0.209841	24	12	166.432	0.00961647	0.0300989	24	11.6928	4241.56	190.453	0.0449017	4316.89	4115.5	4268.85	4114.36	4168.22	3936.22	4442.67	4356.49	4281.79	4340.35	4519.95	4610.71	4070.41	4401.56	4186.27	4171.97	4101.51	3944.41
FBgn0010583	0.00857187	0.0435911	24	21.0675	65.7429	0.0259398	0.0796457	24	0	48.7931	0.00209262	0.00825386	24	22.5338	1819.69	61.8548	0.033992	1924.27	1915.59	1858.75	1835.91	1882.25	1698.09	1671.5	1774.6	1789.85	1805.42	1795.8	1743.25	1783.79	1879.99	1850.59	1858.01	1804.92	1881.82
FBgn0010590	0.264687	0.489873	24	0.282747	20.2077	0.216908	0.405276	24	20	19.3114	0.221469	0.407021	24	22.1414	964.748	17.1745	0.0178021	956.185	873.817	906.63	950.847	928.875	997.136	968.758	925.74	952.413	904.24	1000.22	939.219	954.617	1005.01	974.207	1057.14	1063.16	1007.26
FBgn0010591	0.00100145	0.0086205	24	9.442	155.192	0.000167488	0.00175738	24	8	207.636	2.78448e-06	2.87251e-05	24	8.721	2121.44	162.927	0.0768003	2169.8	2125.26	2094.89	2262.5	2276.38	2487.9	2210.86	2135.13	2279.28	2263.15	2339.83	2208.79	1988.96	1969.51	1922.19	1809.96	1845.36	1796.14
FBgn0010602	0.141303	0.324014	24	6.57332	37.9556	0.00139237	0.00866889	24	6	57.9807	0.0018757	0.0075077	24	6.28666	1635.64	74.7312	0.0456893	1675.49	1636.76	1561.96	1694.38	1770.4	1675.39	1740.62	1634.33	1716.58	1614.35	1639.08	1592.81	1556.3	1601.83	1513.75	1611.34	1634.65	1571.5
FBgn0010607	0.161948	0.355392	24	6.29268	15.3232	0.0196038	0.0642201	24	8	21.1256	0.0214378	0.0589573	24	7.14634	202.563	20.9423	0.103386	186.045	211.868	191.725	210.303	219.436	237.93	222.029	243.124	216.735	173.696	204.635	216.508	170.088	168.389	176.487	229.581	159.633	207.931
FBgn0010611	8.63047e-08	8.18738e-06	24	22.0829	248.699	7.95773e-09	1.70295e-06	24	0	218.932	2.4647e-14	6.67062e-12	24	23.0415	1698.44	251.964	0.148351	2014.05	2091.23	2107.89	1640.56	1777.86	1718.82	1605.52	1502.38	1615.85	1468.24	1432.45	1389.52	1563.74	1625.27	1633.76	1771.51	1783.64	1829.58
FBgn0010612	0.00190239	0.013708	24	22.3752	177.734	0.00575569	0.0255371	24	22	117.872	0.000136018	0.000797091	24	22.1876	3040.18	177.918	0.0585223	3085.97	3289.99	2938.69	3101.71	2936.82	3268.83	2845.53	2767.87	2784.99	2980.42	2962.72	2957.93	2930.82	3078.96	2969.01	3301.7	3287.38	3233.9
FBgn0010620	0.58458	0.769505	24	11.8361	22.1248	0.114969	0.249104	24	16	73.8884	0.248669	0.44614	24	13.918	1079.8	35.8158	0.0331689	1048.13	1024.21	934.793	1023.61	1087.59	1016.88	984.467	1078.47	1058.24	1155.59	1144.96	1167.92	1137.46	1012.47	1182.97	1076.36	1230.24	1072.04
FBgn0010621	0.0034447	0.0217409	24	8.94638	127.645	0.0259398	0.0796457	24	8	145.673	0.000922402	0.00408142	24	8.47319	1373.63	140.804	0.102505	1278.52	1181.19	1259.75	1410.32	1477.46	1563.82	1574.1	1497.19	1421.5	1460.07	1425.46	1388.5	1217.19	1532.55	1266.67	1193.82	1290.9	1286.24
FBgn0010622	0.750203	0.876366	24	19.6028	11.4865	1	1	24	6	23.1872	0.96582	1	24	0.801414	402.486	3.36017	0.00834853	401.295	455.57	395.364	390.704	455.916	442.294	430.443	352.218	385.646	351.479	341.392	389.308	468.804	487.05	402.39	352.381	379.927	362.572
FBgn0010638	3.74726e-06	0.000132245	24	9.19435	173.972	3.38877e-06	0.000113808	24	8	193.681	3.313e-10	1.47277e-08	24	8.59717	1534.4	187.926	0.122475	1448.34	1517.1	1398.4	1637.57	1662.81	1666.5	1780.42	1712.26	1674.86	1619.46	1681	1647.7	1392.59	1457.95	1338.27	1240.81	1398.39	1344.76
FBgn0010651	0.00903698	0.0453673	24	21.901	92.6992	0.00795104	0.0327656	24	0	70.8383	0.000757399	0.00343498	24	22.9505	1539.39	92.4072	0.0600286	1691.71	1625.78	1746.1	1548.86	1637.25	1533.22	1473.56	1517.96	1547.67	1392.63	1343.61	1375.28	1647.72	1548.54	1528.88	1492.81	1438.83	1618.52
FBgn0010660	0.138553	0.320183	24	19.0562	27.8001	0.457887	0.715482	24	22	26.5222	0.238391	0.431231	24	20.5281	819.14	27.2541	0.0332717	883.714	903.456	806.976	756.491	809.57	784.874	795.952	798.984	767.222	887.892	837.508	769.468	858.943	820.631	792.678	824.357	810.937	834.857
FBgn0010741	0.335022	0.562363	24	22.7828	20.0644	0.749267	1	24	0	31.6732	0.597987	0.87109	24	23.3914	556.884	21.9667	0.0394458	566.788	603.768	600.087	585.06	540.068	563.727	602.201	498.715	521.996	555.827	533.05	585.487	515.578	547.798	472.985	605.454	517.212	608.119
FBgn0010747	0.419299	0.639018	24	18.6885	16.4036	0.749267	1	24	20	24.8655	0.67792	0.953564	24	19.3442	1351.41	22.405	0.0165789	1372.62	1386.47	1366.99	1314.64	1314.49	1351.56	1349.98	1302.89	1373.67	1337.46	1314.66	1366.14	1430.86	1335.39	1378.61	1390.3	1287.71	1351.03
FBgn0010750	0.686056	0.839563	24	21.9012	8.16807	1	1	24	22	6.69986	0.944559	1	24	21.9506	424.33	8.1757	0.0192673	474.848	425.931	413.778	386.718	404.785	495.606	419.97	429.103	416.172	435.261	377.328	410.654	428.408	438.025	422.56	408.975	420.368	429.445
FBgn0010762	0.132549	0.310914	24	12.8736	54.0706	0.872349	1	24	12	51.8089	0.365083	0.604226	24	12.4368	1334.65	70.7711	0.053026	1355.32	1452.34	1329.07	1313.64	1216.49	1213.35	1402.34	1297.7	1332.97	1392.63	1431.45	1495.23	1278.85	1354.57	1352.39	1318.76	1194.06	1292.51
FBgn0010768	0.400849	0.623287	24	9.76967	10.2452	0.216908	0.405276	24	8	10.7563	0.299312	0.516986	24	8.88483	363.22	10.2425	0.0281991	354.784	387.509	401.863	375.754	345.132	335.669	394.834	381.309	412.102	349.435	363.353	369.995	352.932	353.83	338.855	317.143	358.643	344.81
FBgn0010770	0.44383	0.663115	24	0.992174	10.4932	1	1	24	6	12.8159	0.804359	1	24	3.49609	220.684	29.255	0.132565	232.556	219.552	227.47	213.293	210.914	232.007	241.928	245.202	235.051	195.152	187.666	210.409	239.186	201.427	167.41	272.294	222.422	218.379
FBgn0010772	0.00909498	0.0455815	24	10.8096	221.726	0.0108583	0.0418594	24	10	123.614	0.00100957	0.00439235	24	10.4048	4382.75	222.672	0.0508064	4204.4	4254.92	4333.84	4414.36	4289.65	4019.15	4549.5	4721.17	4754.94	4292.33	4482.01	4517.2	4548.78	4468.71	4767.16	4117.51	4057.88	4095.92
FBgn0010774	0.479158	0.691458	24	11.603	36.4817	1	1	24	12	46.8438	0.831687	1	24	11.8015	2054.67	40.4951	0.0197088	2096.25	1977.07	1941.08	2091.07	2017.53	2143.35	2077.85	2109.15	2032.02	2092.52	1966.5	2012.61	2161.18	2276.45	2059.35	1976.54	1936.88	2016.61
FBgn0010786	0.0892808	0.236557	24	20.5775	51.7094	0.0259398	0.0796457	24	20	60.0672	0.0163689	0.047248	24	20.2888	1340.59	57.7568	0.0430831	1391.01	1391.96	1263	1270.79	1334.72	1385.13	1235.82	1226.01	1232.24	1441.68	1282.71	1322.43	1355.39	1477.13	1325.16	1389.23	1419.67	1386.55
FBgn0010803	0.0154137	0.0665274	24	9.99618	37.7059	0.0441325	0.120507	24	10	39.1878	0.0056413	0.0191838	24	9.99809	537.274	37.7044	0.0701773	532.175	536.805	536.179	530.242	495.329	598.281	533.079	592.225	561.68	584.435	606.918	582.438	493.254	478.524	545.596	457.027	488.478	518.259
FBgn0010808	0.299129	0.527259	24	22.046	34.1768	0.0724339	0.174944	24	20	44.1109	0.104694	0.221675	24	21.023	1714.37	34.8669	0.0203381	1586.79	1734.46	1709.27	1637.57	1709.68	1822.49	1636.94	1629.14	1582.27	1723.68	1783.82	1708.69	1697.69	1791.53	1715.45	1820.63	1796.41	1772.11
FBgn0010812	0.033323	0.117747	24	9.97172	30.2403	0.0567847	0.145512	24	12	23.0649	0.0137565	0.040521	24	10.9859	557.372	30.5851	0.0548737	520.277	506.067	527.513	562.136	606.112	564.714	599.059	505.988	563.715	598.74	586.954	613.948	583.613	550.995	542.571	495.469	538.497	566.324
FBgn0010825	0.696523	0.845456	24	18.9758	43.1726	1	1	24	22	82.6719	0.948424	1	24	20.4879	3824.85	45.2081	0.0118196	3900.46	3776.29	4017.55	3616.01	3607.91	3499.85	3951.48	3739.33	3905.3	3765.11	3818.2	4016.08	3719.61	3883.61	3814.13	4026.75	3800.34	3989.34
FBgn0010830	0.129237	0.305422	24	10.3908	22.5511	0.216908	0.405276	24	10	10.7475	0.128231	0.261406	24	10.1954	446.603	22.6559	0.0507294	420.765	399.585	478.77	407.648	445.263	463.026	481.761	425.986	519.961	464.892	425.242	457.412	461.363	492.378	451.806	410.043	412.918	420.041
FBgn0010877	0.0136487	0.0606447	24	23.5132	66.7302	0.0196038	0.0642201	24	0	73.7544	0.00246861	0.0094967	24	23.7566	1410.72	77.0386	0.0546094	1444.01	1568.7	1387.57	1454.18	1431.66	1395.99	1439	1345.49	1423.53	1317.02	1380.54	1339.71	1302.23	1351.38	1327.18	1473.59	1486.72	1524.48
FBgn0010894	0.515796	0.720369	24	10.5221	14.3138	0.264143	0.470234	24	14	21.6347	0.40782	0.657916	24	12.261	489.214	17.3152	0.0353938	398.05	414.953	522.097	464.46	501.72	456.116	485.95	485.209	507.75	470.001	493.121	529.581	557.037	468.932	561.732	524.3	483.157	481.689
FBgn0010905	0.170758	0.368595	24	12.6929	140.206	0.383706	0.626818	24	14	176.091	0.244091	0.439383	24	13.3464	3624.61	237.122	0.0654199	3647.35	3762.02	3677.43	3347.9	3363.98	3060.52	3881.32	3724.78	3742.5	3643.53	3802.22	3945.94	3594.17	3573.47	3932.13	3473.62	3475.75	3594.38
FBgn0010909	0.0203435	0.0814271	24	11.6546	173.191	0.00139237	0.00866889	24	14	194.694	0.000324946	0.00167986	24	12.8273	3688.06	237.52	0.0644026	3476.45	3735.68	3555.03	3428.63	3602.59	3176.03	3810.1	3842.19	3748.6	3922.46	3898.05	4050.64	3729.17	3634.22	3903.89	3697.86	3582.17	3591.24
FBgn0010926	0.0574347	0.174542	24	0.665725	23.6646	0.0259398	0.0796457	24	2	29.5209	0.0111874	0.034156	24	1.33286	322.737	39.1849	0.121414	340.722	331.523	289.212	354.823	364.306	374.173	292.198	334.555	329.682	279.957	292.479	268.348	322.104	297.345	313.642	334.228	363.964	326.002
FBgn0011016	0.000587966	0.00576471	24	9.468	93.9358	3.70728e-05	0.000603794	24	8	117.798	4.06338e-07	5.70858e-06	24	8.734	1387.06	99.0424	0.0714047	1374.79	1430.38	1351.82	1322.61	1470.01	1517.42	1562.58	1462.9	1466.27	1526.48	1430.45	1431.19	1277.78	1303.42	1282.81	1267.5	1249.4	1239.22
FBgn0011020	0.52066	0.724061	24	10.9167	5.75445	1	1	24	12	5.14953	0.860473	1	24	11.4583	102.636	5.94007	0.0578751	123.309	79.0387	112.652	95.6827	103.327	82.9301	122.535	98.7041	111.929	104.218	126.774	109.779	109.494	90.5891	75.6372	104.646	102.165	94.039
FBgn0011202	1.49036e-06	6.49968e-05	24	22.3805	222.053	0.000265156	0.00244731	24	20	180.742	8.95147e-09	2.30732e-07	24	21.1903	1790.21	217.537	0.121515	1674.41	1779.47	1625.87	1699.36	1656.42	1701.05	1485.08	1628.1	1561.92	1625.59	1600.15	1676.16	1981.52	1855.48	1879.84	2097.2	2330.65	2365.6
FBgn0011204	4.91429e-07	2.95564e-05	24	22.377	411.376	6.27354e-05	0.000870726	24	22	272.951	7.76994e-10	2.96676e-08	24	22.1885	1965.46	412.288	0.209766	1976.19	1926.57	1866.34	1765.15	1801.29	1718.82	1627.51	1635.37	1642.3	1766.59	1568.21	1618.22	2104.84	2096.34	1921.19	2827.59	2813.8	2702.05
FBgn0011205	8.87571e-05	0.00141179	24	22.1962	62.7434	6.27354e-05	0.000870726	24	22	45.3172	1.11399e-07	1.94146e-06	24	22.0981	709.965	62.7548	0.0883914	742.017	740.988	752.817	709.647	711.569	673.313	615.816	638.979	685.819	653.914	683.782	697.299	669.72	709.792	702.922	847.849	796.038	747.087
FBgn0011206	0.827267	0.918719	24	10.5534	70.2912	1	1	24	6	108.741	0.98414	1	24	8.27668	2800.47	59.7117	0.021322	2870.72	3106.66	3227.91	2961.18	2685.43	2102.87	2876.95	2879.04	3292.75	2845.55	2990.67	3089.05	2301.5	2179.47	2952.88	2752.84	2455.16	2837.89
FBgn0011207	0.388192	0.611773	24	6.73886	13.6569	1	1	24	10	16.1855	0.755521	1	24	8.36943	674.411	13.9263	0.0206496	663.056	695.98	633.666	694.696	684.939	673.313	733.114	691.968	670.556	632.457	678.79	709.496	655.901	641.584	649.472	634.285	699.194	696.933
FBgn0011211	0.00246016	0.0167196	24	21.242	2057.56	0.000265156	0.00244731	24	18	2579.22	9.94322e-06	8.42518e-05	24	19.621	35788.6	2405.93	0.0672263	37301	34986.7	35049.8	31685.9	32815.3	32657.7	33710.7	33187.4	33451.5	35524.9	36050.8	36462.8	35764.1	37863	35669.5	40612.4	39839.2	41562.1
FBgn0011217	0.372536	0.598791	24	7.86602	108.408	0.264143	0.470234	24	14	28.9607	0.326568	0.553115	24	10.933	5451.62	79.9352	0.0146626	5243.88	5130.93	5446.28	5512.72	5581.77	5199.91	5229.2	5590.81	5603.57	5626.72	5749.75	5811.16	5259.96	4972.81	5334.94	5585.77	5570.14	5678.91
FBgn0011224	0.873067	0.940085	24	15.5053	58.1391	0.749267	1	24	6	249.146	0.931788	1	24	10.7527	3417.59	22.2835	0.00652022	3743.62	3810.32	4030.55	3541.26	3638.8	2661.66	3459.25	3427.63	3776.07	3377.87	3399.94	3552.56	3156.19	2880.73	3729.42	3052.9	2890.43	3387.49
FBgn0011225	0.432012	0.651849	24	20.0392	68.0938	1	1	24	0	70.2263	0.7946	1	24	22.0196	5948.86	59.1666	0.00994588	6287.67	6148.55	6062.61	5882.49	5850.21	5871.25	6049.24	5876.53	5688.02	6083.44	6113.11	5953.47	5746.84	5856.32	5728.26	5807.87	5976.67	6096.86
FBgn0011227	0.344866	0.571176	24	20.0292	20.9222	0.143134	0.293672	24	20	30.6847	0.197871	0.371594	24	20.0146	442.499	23.5475	0.0532147	442.398	487.405	375.867	406.651	382.415	444.268	457.673	395.855	371.4	470.001	419.253	456.395	468.804	520.088	412.475	451.688	534.24	468.105
FBgn0011230	0.0368573	0.126615	24	19.5331	161.516	0.000265156	0.00244731	24	20	234.524	0.000122512	0.000728268	24	19.7665	8804.48	191.469	0.0217468	8903.12	8743.66	8589.69	8498.82	8523.92	8595.11	8461.18	8696.35	8409.93	9010.73	8898.14	8707.09	9193.24	9007.75	8954.44	9118.12	9250.22	8919.07
FBgn0011232	0.784106	0.896487	24	10.361	9.20494	1	1	24	18	10.5008	0.974809	1	24	14.1805	723.183	10.8471	0.0149991	654.403	683.904	749.567	748.518	731.808	745.384	649.33	729.371	752.976	773.457	698.755	719.661	778.151	755.62	705.947	751.745	692.809	695.888
FBgn0011236	0.764934	0.885288	24	0.396121	12.1201	0.319437	0.542236	24	4	36.6682	0.588675	0.861975	24	2.19806	496.636	21.1187	0.0425236	581.932	531.316	556.759	496.354	474.024	576.562	474.43	562.094	457.891	518.022	519.075	484.856	379.508	392.197	486.095	524.3	479.964	444.073
FBgn0011241	0.0616578	0.182999	24	21.7575	16.6338	0.0916259	0.209841	24	22	16.3083	0.0348921	0.0880387	24	21.8788	285.707	16.6025	0.0581101	306.109	253.583	311.959	274.091	294.002	288.281	278.583	281.566	248.279	277.913	259.538	266.315	318.914	295.214	275.319	296.854	329.909	286.296
FBgn0011259	0.309317	0.537755	24	19.7926	74.7269	0.264143	0.470234	24	22	78.9957	0.286344	0.499609	24	20.8963	1784.45	76.1989	0.0427015	1825.84	1945.23	1984.4	1780.1	1710.75	1318	1721.77	1724.72	1849.88	1739	1741.9	1857.09	1724.26	1744.64	1923.2	1877.23	1798.54	1853.61
FBgn0011260	0.190986	0.396726	24	22.6618	61.9809	0.639746	0.926202	24	2	88.3513	0.37904	0.620629	24	0.330887	1142.68	71.0226	0.0621546	1180.09	1328.29	1215.34	1123.28	1186.66	1087.96	1097.58	1062.89	1055.18	1212.81	1100.04	1251.28	948.239	993.283	1034.72	1234.4	1186.61	1269.53
FBgn0011272	0.611554	0.789606	24	8.76155	429.376	0.319437	0.542236	24	8	480.078	0.514354	0.781683	24	8.38077	19059	487.257	0.0255657	19129.1	18410.5	18245.2	19453.5	19707.7	22791	20317.7	18774.6	18520.2	18978.8	18920.3	17795.4	19269.9	21044.4	18411.1	17597.7	18311	17383.6
FBgn0011274	0.135017	0.314322	24	22.9405	77.9801	0.264143	0.470234	24	22	73.4026	0.154553	0.304474	24	22.4703	2348.41	77.9962	0.0332124	2313.67	2395.31	2471.84	2436.92	2245.49	2132.49	2291.51	2413.57	2474.65	2079.24	2291.92	2265.71	2338.71	2327.61	2370.97	2489.09	2516.89	2415.76
FBgn0011276	0.683933	0.838135	24	8.74875	1.82944	1	1	24	10	3.11419	0.943756	1	24	9.37437	29.0646	1.90961	0.0657025	35.6947	23.053	25.9966	29.9008	23.4349	41.465	32.4665	32.2087	30.5261	36.7827	28.9484	23.3788	37.2067	22.3808	18.1529	30.9668	24.4771	26.1219
FBgn0011280	0.0353535	0.12281	24	19.2306	925.205	0.00411664	0.0198539	24	20	910.44	0.00143137	0.00593846	24	19.6153	11487.5	1174.38	0.102232	12776.5	11967.8	11373.5	10333.7	10415.8	11534.2	10139	9528.58	9413.22	11932.9	11895.8	11590.8	12485.5	14128.7	11679.4	11703.3	12210.9	11665
FBgn0011281	0.378255	0.603347	24	7.43452	8.33204	1	1	24	6	9.67006	0.74599	1	24	6.71726	21.5488	13.3069	0.617526	6.48994	2.19552	7.58233	50.8314	46.8698	47.3886	25.1353	34.2867	29.5085	4.08696	5.98933	4.06588	35.0806	33.0384	36.3059	6.40692	4.25689	8.35902
FBgn0011283	3.81038e-05	0.000757303	24	22.5601	12.6193	6.27354e-05	0.000870726	24	2	15.9045	4.98453e-08	9.99296e-07	24	0.280043	37.8359	14.3647	0.379658	56.2462	54.888	55.2427	43.8546	52.1959	49.3632	23.0407	32.2087	24.4209	26.5652	33.9395	21.3459	31.8914	28.7754	22.1869	34.1702	46.8258	43.8849
FBgn0011284	0.499635	0.706677	24	8.04489	492.23	0.749267	1	24	10	498.858	0.742183	1	24	9.02244	23902.2	499.415	0.0208941	23256.7	22717	22757.8	24309.4	25414.1	26448.8	25206.6	23895.7	23873.4	23315.1	23043.9	22755.7	24677.6	26088.6	23580.7	22345.2	23589.6	22964.3
FBgn0011286	0.95332	0.978424	24	9.71116	19.3337	1	1	24	6	61.383	0.998893	1	24	7.85558	6090.62	26.0151	0.00427133	6284.43	6110.13	6176.35	5844.62	5982.29	6062.78	6355.05	6390.83	6056.37	5877.05	6228.9	6119.15	6073.19	6108.9	5705.06	6236.07	6137.37	5882.66
FBgn0011288	0.583766	0.76905	24	21.9789	142.165	0.872349	1	24	2	190.358	0.852899	1	24	23.9895	4371.59	133.924	0.0306351	4448.86	4837.83	5000	4633.63	4583.66	3538.35	3993.38	4333.63	4651.16	4274.96	4273.38	4514.15	3881.19	3650.21	4842.8	4289.43	4303.72	4638.21
FBgn0011289	0.0752692	0.21136	24	8.86256	45.1768	0.216908	0.405276	24	10	40.0013	0.0835094	0.184281	24	9.43128	1134.06	45.5705	0.0401836	1057.86	1059.34	1072.36	1157.16	1199.44	1183.73	1257.81	1112.76	1192.55	1105.52	1200.86	1053.06	1184.24	1160.61	1131.53	1099.85	1064.22	1120.11
FBgn0011290	0.699673	0.847492	24	13.61	8.41919	1	1	24	10	9.97771	0.949556	1	24	11.805	615.147	7.82939	0.0127277	602.483	634.505	609.836	632.901	642.33	605.192	647.235	544.431	594.241	629.392	657.828	621.064	620.82	654.373	579.885	609.725	600.221	586.176
FBgn0011291	0.376194	0.601727	24	21.6425	6.77303	0.872349	1	24	22	5.40403	0.693827	0.968097	24	21.8213	117.993	6.76337	0.0573203	110.329	132.829	110.485	120.6	145.936	135.255	102.636	95.5871	100.736	121.587	109.804	104.696	133.944	128.956	119.003	126.003	103.23	122.251
FBgn0011293	0.724813	0.863619	24	9.02483	1.92599	1	1	24	12	1.878	0.958088	1	24	10.5124	10.169	1.82434	0.179402	1.08166	5.4888	8.66552	19.9339	15.9783	16.7835	8.37845	13.5069	11.1929	4.08696	5.98933	3.04941	20.1979	14.9206	22.1869	3.20346	2.12844	6.26927
FBgn0011296	0.00642185	0.034681	24	9.36461	100.909	0.0146668	0.0523318	24	10	147.531	0.00096733	0.00424886	24	9.68231	868.775	101.309	0.116612	917.245	804.658	752.817	983.738	939.527	976.403	986.562	837.426	940.203	1029.91	1005.21	981.911	746.26	815.302	648.463	767.763	742.827	761.716
FBgn0011297	0.0715651	0.204163	24	12.2689	19.3476	0.00411664	0.0198539	24	16	20.8411	0.00268973	0.0102488	24	14.1345	192.142	35.2687	0.183555	194.698	151.491	152.73	177.412	168.305	174.746	179.089	220.266	183.156	209.457	211.623	194.146	245.564	239.795	223.886	150.563	186.239	195.392
FBgn0011300	0.837982	0.924593	24	21.3661	32.5555	1	1	24	6	58.9154	0.986103	1	24	1.68307	2135.41	18.1705	0.00850915	2202.25	2269.07	2341.86	2028.27	2264.66	1748.44	2101.94	2361.63	2152.09	2102.74	2045.36	2181.35	1894.35	1984.43	2293.32	2202.91	2103.97	2158.72
FBgn0011305	0.724055	0.863051	24	22.1089	23.6384	1	1	24	6	40.766	0.957844	1	24	2.05443	1417.36	17.8439	0.0125895	1406.15	1455.63	1602.04	1518.96	1589.31	1283.44	1320.65	1346.53	1513.08	1395.7	1366.56	1386.47	1323.49	1432.37	1461.31	1405.25	1337.73	1367.74
FBgn0011327	0.86201	0.935891	24	17.4381	5.60982	1	1	24	6	10.4685	0.990008	1	24	11.719	295.067	0.261303	0.000885574	349.375	289.809	279.463	305.985	254.588	323.822	317.334	272.215	304.243	275.87	290.482	277.496	367.815	272.833	289.438	287.244	254.349	298.835
FBgn0011335	0.8645	0.93706	24	17.8226	3.89892	0.176851	0.346473	24	18	17.404	0.440019	0.695236	24	17.9113	287.437	7.62114	0.0265141	283.394	277.733	258.882	273.094	272.697	301.115	246.117	302.346	275.752	311.631	289.484	265.299	312.536	288.819	325.744	316.075	260.734	312.418
FBgn0011336	1.18683e-05	0.000310491	24	10.4009	115.108	0.000265156	0.00244731	24	12	114.846	6.47545e-08	1.24659e-06	24	11.2005	1749.5	119.663	0.0683985	1579.22	1603.83	1589.04	1755.18	1720.34	1716.85	1842.21	1804.73	1826.48	1914.74	1792.81	1799.15	1824.19	1870.4	1833.45	1676.48	1630.39	1711.51
FBgn0011361	0.0139603	0.0616123	24	21.6935	143.822	0.000628333	0.00475879	24	20	151.252	0.000110909	0.000673211	24	20.8467	1967.42	147.801	0.075124	2108.15	1916.69	1821.92	1897.71	1774.66	2152.23	1817.08	1696.67	1668.76	2007.72	1989.45	1818.47	1899.67	2154.95	2048.26	2180.49	2249.77	2210.96
FBgn0011455	0.15578	0.346003	24	21.6602	81.6948	0.0259398	0.0796457	24	20	74.8195	0.0263115	0.0699361	24	20.8301	2798.09	83.0019	0.0296638	2711.72	2685.12	2719.89	2795.73	2748.28	2943.03	2686.34	2653.58	2463.45	2857.81	2830.96	2676.37	2946.77	3018.22	2731.01	2889.52	2980.89	3027.01
FBgn0011474	0.508497	0.714271	24	23.4112	11.6803	1	1	24	22	10.1956	0.852391	1	24	22.7056	508.023	11.6557	0.0229433	489.991	511.556	522.097	516.288	466.568	526.211	478.619	522.612	533.189	492.479	449.2	517.384	520.894	558.455	455.84	530.707	524.662	527.663
FBgn0011476	0.109096	0.271692	24	0.407109	11.1891	0.749267	1	24	22	7.96531	0.28644	0.499682	24	23.2036	105.737	10.9599	0.103652	78.961	94.4074	114.818	106.646	135.283	97.739	97.3994	89.3532	115.999	74.587	85.847	106.729	102.053	109.773	117.994	109.985	130.899	134.789
FBgn0011481	0.360533	0.586256	24	19.9415	81.7941	1	1	24	22	97.5633	0.728339	0.997456	24	20.9708	2037.09	85.0794	0.0417653	2078.95	2243.82	2387.35	1908.67	1932.32	1689.21	1942.75	2024.99	2112.4	1893.28	2116.23	2081.73	1998.53	1843.75	2222.73	2178.35	1904.96	2107.52
FBgn0011509	0.051383	0.161871	24	7.64611	21.0105	0.000167488	0.00175738	24	8	36.423	0.000108979	0.000664561	24	7.82306	383.21	25.9334	0.067674	420.765	369.945	366.118	419.609	425.024	424.523	438.821	383.387	432.453	351.479	373.335	395.407	355.058	358.093	343.897	335.296	362.9	341.675
FBgn0011559	0.867084	0.937333	24	18.5483	0.240363	0.29179	0.519252	24	18	0.635464	0.600723	0.874353	24	18.2742	2.31947	0.362208	0.15616	2.16331	1.09776	2.16638	2.99008	0	0.987263	3.14192	4.15596	1.01754	0	1.99644	2.03294	5.31524	3.19726	3.02549	2.13564	3.19267	3.13463
FBgn0011566	0.923096	0.962467	24	18.7214	2.87337	1	1	24	22	4.85762	0.996964	1	24	20.3607	273.261	2.55615	0.00935424	293.129	292.004	248.05	253.16	251.393	303.09	269.158	269.099	282.875	295.283	275.509	239.887	268.951	267.504	291.455	295.786	283.083	239.277
FBgn0011570	0.723376	0.862353	24	14.6496	12.493	1	1	24	12	7.83439	0.957624	1	24	13.3248	717.063	22.7854	0.031776	678.199	743.183	756.066	716.624	735.004	687.135	723.688	661.837	709.222	694.783	743.675	747.106	754.764	662.899	835.035	687.676	654.497	715.741
FBgn0011571	0.000963625	0.00835747	24	21.6683	151.883	0.00795104	0.0327656	24	22	154.187	9.79125e-05	0.000610014	24	21.8342	1255.16	151.645	0.120817	1479.71	1405.13	1338.82	1227.93	1098.25	1055.38	1241.06	1133.54	1236.31	1053.41	1174.91	1109.99	1306.49	1190.45	1243.48	1500.29	1469.69	1328.04
FBgn0011573	0.000797047	0.00724746	24	9.56621	69.665	0.00795104	0.0327656	24	10	64.6083	8.21895e-05	0.00052631	24	9.7831	650.713	69.8361	0.107323	629.525	545.587	554.593	687.719	703.047	735.511	689.127	674.305	688.872	737.697	708.737	709.496	651.649	625.598	612.157	618.268	628.955	511.99
FBgn0011581	0.868025	0.937778	24	0.680612	20.4669	0.542922	0.813145	24	4	89.6131	0.825817	1	24	2.34031	2139.4	36.673	0.0171417	2206.58	2116.48	2205.37	2450.87	2325.38	2324.02	2059	2030.19	2090.02	2064.94	2054.34	2067.5	2132.47	2198.65	2183.39	1914.6	2064.59	2020.79
FBgn0011582	0.19855	0.406374	24	20.4046	85.5444	0.0441325	0.120507	24	20	106.88	0.0502729	0.120221	24	20.2023	1418.02	100.069	0.0705696	1533.79	1418.31	1542.46	1257.83	1346.44	1014.91	1266.19	1383.94	1356.37	1379.35	1445.42	1620.25	1426.61	1326.86	1436.1	1554.75	1536.74	1678.07
FBgn0011584	0.120554	0.291087	24	0.521312	134.871	0.216908	0.405276	24	4	100.461	0.121435	0.250043	24	2.26066	3140.12	253.793	0.0808227	3128.15	3270.23	3405.55	3186.43	3332.02	3074.34	2894.75	3354.9	3224.57	3092.81	3050.56	3028.07	2818.14	2676.11	3036.58	3339.07	3332.08	3277.78
FBgn0011586	0.161255	0.354314	24	9.07413	27.0642	0.383706	0.626818	24	12	19.3711	0.234049	0.425889	24	10.5371	880.139	25.5122	0.0289866	774.467	879.306	837.306	842.207	939.527	903.346	909.061	841.582	918.835	934.892	907.383	884.329	923.789	827.025	887.477	886.291	844.993	900.684
FBgn0011589	0.616952	0.793328	24	7.36406	14.0381	1	1	24	10	20.9872	0.914918	1	24	8.68203	576.99	13.4057	0.0232338	537.584	518.143	646.664	535.225	602.916	585.447	602.201	562.094	608.486	617.131	578.968	604.8	584.676	505.167	537.528	536.046	587.451	635.286
FBgn0011591	0.73319	0.867869	24	15.98	9.96711	1	1	24	22	8.30832	0.960736	1	24	18.99	699.527	11.6772	0.016693	747.425	728.913	680.243	653.832	692.395	773.027	678.654	709.63	665.468	696.827	692.766	707.464	759.016	699.135	713.007	622.539	704.515	666.632
FBgn0011592	0.593031	0.775746	24	16.3687	14.9319	0.176851	0.346473	24	18	19.8718	0.341374	0.573653	24	17.1844	702.764	37.3361	0.0531275	698.751	674.025	725.737	673.766	753.113	603.218	699.6	675.344	672.591	699.892	727.703	708.48	752.638	682.083	802.763	681.269	738.57	680.215
FBgn0011603	0.000841757	0.00752235	24	10.5982	124.242	0.00139237	0.00866889	24	12	95.0783	1.71783e-05	0.000134189	24	11.2991	1870.69	132.811	0.0709957	1760.94	1786.06	1799.18	1878.77	1862.01	1892.58	1852.68	1855.64	1958.76	2116.02	2019.4	2061.4	1825.25	1965.25	1796.13	1769.38	1656.99	1816
FBgn0011604	0.183589	0.386146	24	13.7228	30.6975	0.000628333	0.00475879	24	16	64.064	0.00116134	0.00494523	24	14.8614	1120.78	80.2291	0.0715833	1039.47	1127.4	1075.61	1054.5	998.114	1067.23	1119.57	1147.05	1046.03	1102.46	1183.89	1224.85	1172.54	1196.84	1216.25	1127.62	1145.1	1129.51
FBgn0011606	0.386065	0.60936	24	10.7061	5.61278	0.264143	0.470234	24	8	6.51409	0.33479	0.564547	24	9.35305	59.1021	5.46879	0.0925312	53.0012	73.5499	66.0746	84.7191	55.3916	52.3249	69.1222	56.1055	63.0872	86.8479	60.8915	51.84	42.5219	46.8932	63.5353	54.4588	51.0827	32.3912
FBgn0011638	0.000828812	0.00744798	24	23.564	139.036	0.000942737	0.0065177	24	0	170.742	1.17689e-05	9.71278e-05	24	23.782	1339.73	161.152	0.120286	1471.05	1478.68	1448.22	1411.32	1348.57	1436.47	1390.82	1373.55	1238.34	1181.13	1136.97	1207.57	1212.94	1146.75	1176.92	1449.03	1478.2	1528.66
FBgn0011640	0.116658	0.285399	24	7.83551	51.0415	0.000167488	0.00175738	24	6	95.9459	0.0002314	0.00124961	24	6.91775	2098.25	75.3795	0.035925	2103.82	2156	2063.48	2161.83	2315.8	2273.67	2204.58	2157.98	2117.49	2061.87	2030.38	2081.73	2100.58	2062.23	1993.8	1942.37	1930.5	2010.34
FBgn0011642	0.558941	0.750529	24	23.1557	48.9019	1	1	24	0	60.431	0.884083	1	24	23.5779	1612.36	53.188	0.0329876	1588.95	1658.72	1790.51	1694.38	1663.88	1319.97	1455.76	1752.78	1799	1555.09	1484.35	1506.41	1562.68	1461.15	1728.56	1699.97	1644.22	1656.13
FBgn0011648	0.121708	0.293028	24	12.4791	27.5199	1	1	24	12	29.427	0.37804	0.619762	24	12.2396	1010.79	33.497	0.0331395	990.798	1043.97	1013.87	1053.51	1016.22	974.429	1042.07	976.651	1036.87	1057.5	1011.2	983.944	1042.85	1082.81	1035.73	962.106	939.708	929.941
FBgn0011655	0.157102	0.348098	24	11.6371	42.5059	0.639746	0.926202	24	10	9.08173	0.33142	0.560003	24	10.8185	1117.56	42.4611	0.0379947	1158.46	1067.02	1081.02	1095.37	1054.57	1151.15	1215.92	1082.63	1187.46	1077.94	1151.95	1115.07	1253.33	1145.69	1155.74	1096.65	978.02	1048.01
FBgn0011656	0.861758	0.935891	24	21.7109	31.6623	1	1	24	22	58.7058	0.989971	1	24	21.8555	2949.11	31.5661	0.0107036	2991.86	3011.16	2906.2	2890.41	2819.65	2468.16	2954.45	3112.82	3172.68	2746.44	2938.76	2932.52	2834.09	2956.4	3071.88	3254.72	3000.04	3021.79
FBgn0011659	0.534956	0.734428	24	6.90746	5.25323	0.872349	1	24	6	3.67643	0.822333	1	24	6.45373	63.4327	9.43996	0.148819	61.6545	50.497	62.825	72.7587	59.6525	84.9046	85.8791	42.5986	72.245	63.3479	53.9039	85.3835	56.3416	60.748	38.3229	73.6796	58.5322	58.5131
FBgn0011660	0.158628	0.350298	24	10.2422	10.3296	0.872349	1	24	10	8.70047	0.412059	0.663708	24	10.1211	177.949	10.2987	0.0578742	175.229	171.251	174.394	191.365	153.392	169.809	180.137	209.876	185.191	200.261	206.632	161.619	179.655	165.192	163.376	185.801	157.505	172.405
FBgn0011661	0.0566856	0.173181	24	15.0316	877.82	5.24685e-10	2.54113e-07	24	16	1849.14	7.50645e-10	2.8781e-08	24	15.5158	8690.47	2608.04	0.300103	8032.39	7915.95	8094.68	6532.34	6317.84	6092.4	8117.67	8041.79	8158.6	9501.16	9656.79	9780.48	10895.2	11047.6	11318.4	8978.23	8806.44	9140.59
FBgn0011666	0.428361	0.648029	24	7.45603	130.008	0.00411664	0.0198539	24	6	371.533	0.0129443	0.0385481	24	6.72801	2542.21	186.779	0.0734709	2583	2843.2	3009.1	2853.54	2882.49	2143.35	2742.89	2838.52	3197.1	2442.98	2473.59	2584.88	1971.95	1984.43	2426.44	2288.34	2010.32	2483.67
FBgn0011672	9.88507e-05	0.00151857	24	21.4206	115.416	0.000411834	0.00343581	24	22	120.313	7.33464e-07	9.30943e-06	24	21.7103	1756.77	115.238	0.0655963	1853.96	1906.81	1814.34	1625.61	1724.6	1634.91	1707.11	1660.31	1674.86	1742.07	1662.04	1618.22	1805.06	1769.15	1747.72	1872.96	1948.59	1853.61
FBgn0011674	0.807978	0.908015	24	13.4016	3.78537	0.0916259	0.209841	24	16	13.3064	0.266756	0.472381	24	14.7008	221.805	6.69394	0.0301795	215.25	199.792	207.972	232.23	205.588	179.682	212.603	212.993	242.173	224.783	218.61	237.854	249.816	207.822	244.056	256.277	222.422	222.559
FBgn0011676	0.419194	0.638964	24	10.2897	22.5758	0.264143	0.470234	24	8	25.8506	0.354403	0.590865	24	9.14486	993.194	21.9817	0.0221323	1093.56	980.3	996.534	922.939	991.723	1027.74	1059.87	956.91	1096.9	973.719	1016.19	1036.8	972.689	983.691	931.851	920.461	996.112	919.492
FBgn0011693	0.000572809	0.00570453	24	22.3118	680.784	0.00139237	0.00866889	24	2	945.22	1.19967e-05	9.8478e-05	24	0.155915	4755.54	743.337	0.15631	6975.61	6678.77	5888.22	5156.9	5445.42	6260.23	4686.69	3973.1	4200.39	4236.14	4108.68	3963.22	3636.69	4310.97	3401.66	4194.4	4439.94	4042.63
FBgn0011695	0.226246	0.441365	24	14.4654	1080.47	0.00795104	0.0327656	24	16	2490.33	0.013169	0.0390863	24	15.2327	23254.6	2880.93	0.123886	21310.8	21443.6	20726.8	21649.2	21558	23875	21487.6	20975.1	20257.1	25734.6	25009.4	24246.9	27056.7	28204.1	25209.4	23069.2	23720.5	23049
FBgn0011701	0.442939	0.662106	24	16.3722	21.3662	1	1	24	18	17.4795	0.803635	1	24	17.1861	1219.77	53.7755	0.0440865	1257.97	1213.02	1238.09	1243.88	1171.75	1249.87	1168.79	1110.68	1192.55	1293.52	1239.79	1261.44	1274.59	1275.71	1184.98	1168.2	1181.29	1229.82
FBgn0011703	0.118623	0.288232	24	13.2821	9.63756	1	1	24	12	7.84423	0.371504	0.611882	24	12.641	63.4655	13.3203	0.209883	76.7977	82.332	70.4073	49.8347	57.5221	51.3377	54.4599	62.3394	64.1047	84.8045	93.8328	74.2024	46.7741	69.274	65.5523	54.4588	41.5047	42.84
FBgn0011704	0.27477	0.500284	24	14.4529	10.0845	1	1	24	12	5.82391	0.629724	0.905566	24	13.2265	86.0414	15.9789	0.185712	117.901	84.5275	106.153	72.7587	66.0438	99.7136	64.933	73.7683	74.2801	108.304	110.803	116.894	90.3591	90.5891	72.6117	63.0014	72.3671	63.7375
FBgn0011705	0.00274281	0.0182836	24	21.9798	196.784	0.0916259	0.209841	24	22	179.409	0.0023344	0.00907909	24	21.9899	953.228	196.775	0.20643	1242.82	1174.6	1114.6	859.151	858.57	786.849	745.682	840.543	778.415	1014.59	899.397	887.379	751.575	771.606	753.347	1205.57	1217.47	1255.94
FBgn0011706	0.0359949	0.124241	24	21.3927	4.49113	0.0196038	0.0642201	24	2	2.7053	0.00582603	0.019739	24	23.6964	24.1733	4.16979	0.172496	38.9397	29.6395	41.1612	20.9306	20.2392	28.6306	28.2773	24.9358	20.3507	18.3913	20.9626	14.2306	20.1979	25.5781	19.1614	19.2208	21.2844	22.9873
FBgn0011708	0.112375	0.277678	24	7.14914	43.6544	0.0146668	0.0523318	24	6	50.3851	0.0122098	0.0367173	24	6.57457	1343.99	74.8177	0.0556685	1307.72	1295.36	1379.98	1371.45	1399.7	1376.24	1418.05	1502.38	1361.46	1395.7	1287.71	1338.69	1236.32	1272.51	1260.62	1342.25	1378.17	1267.44
FBgn0011710	0.491838	0.701817	24	10.1236	17.4902	0.457887	0.715482	24	8	31.7518	0.560929	0.833604	24	9.06179	517.332	16.7664	0.0324094	489.991	605.963	530.763	559.146	542.199	459.077	539.362	535.08	559.645	453.653	548.023	580.405	470.93	493.444	536.52	455.959	456.551	495.272
FBgn0011715	0.12717	0.302381	24	11.0195	20.7449	0.143134	0.293672	24	12	22.0288	0.0911245	0.19782	24	11.5098	444.819	22.4274	0.050419	443.48	429.224	389.948	450.506	414.372	455.128	503.754	450.922	428.382	460.805	421.249	470.626	456.048	507.299	459.874	397.229	438.46	429.445
FBgn0011722	1.78465e-05	0.000436764	24	10.725	423.144	6.27354e-05	0.000870726	24	12	357.093	2.4195e-08	5.37784e-07	24	11.3625	3597.95	454.32	0.126272	3361.79	3047.38	3253.9	3588.1	3509.91	3687.43	3747.26	3643.74	3627.51	4143.16	4300.34	4123.82	3659.01	3838.85	3626.55	3190.65	3171.38	3242.25
FBgn0011723	0.567112	0.756664	24	20.0185	2.74494	1	1	24	6	3.23586	0.888777	1	24	1.00924	22.8617	1.22055	0.0533884	42.1846	17.5642	42.2444	19.9339	17.0436	24.6816	32.4665	25.9748	12.2104	22.4783	25.9538	15.2471	18.0718	19.1836	19.1614	20.2886	13.8349	22.9873
FBgn0011725	0.00515331	0.0294356	24	21.4495	61.6451	0.0259398	0.0796457	24	22	65.2044	0.00132608	0.00555925	24	21.7248	1356.11	61.754	0.0455378	1448.34	1401.84	1411.4	1314.64	1341.12	1278.51	1379.3	1229.13	1342.13	1266.96	1295.69	1348.86	1379.84	1325.8	1411.89	1398.84	1370.72	1464.92
FBgn0011726	0.000192222	0.0025269	24	11.1847	127.911	2.13432e-05	0.00042603	24	14	139.973	8.3331e-08	1.53978e-06	24	12.5924	1821.24	160.385	0.0880637	1644.12	1637.86	1710.36	1806.01	1797.03	1696.12	1827.55	1821.35	1870.23	2013.85	1956.51	1972.97	2010.22	1854.41	1959.51	1774.72	1738.94	1690.61
FBgn0011737	0.338361	0.565286	24	9.62724	19.3631	0.114969	0.249104	24	10	19.6106	0.165202	0.320783	24	9.81362	976.266	19.2232	0.0196905	975.655	1001.16	973.787	976.761	990.658	1013.92	1000.18	1020.29	980.904	894.023	1030.16	1007.32	925.915	998.611	1001.44	905.512	971.635	904.864
FBgn0011739	0.518359	0.721719	24	19.8775	35.1658	1	1	24	6	68.9794	0.858966	1	24	0.938764	2126.46	17.4038	0.0081844	2420.75	2176.86	2293.11	2170.8	2044.16	1994.27	2178.4	2202.66	2074.76	2150.76	2066.32	2177.28	2066.57	1990.83	1998.84	2124.96	2065.66	2079.31
FBgn0011740	0.37958	0.604643	24	18.1477	19.7198	0.00575569	0.0255371	24	18	42.3046	0.0155691	0.0451945	24	18.0738	797.787	33.9981	0.0426155	787.447	770.627	738.735	793.369	748.852	803.632	715.31	767.814	760.099	826.588	809.557	770.485	929.104	847.274	828.984	852.121	805.616	804.556
FBgn0011741	0.131494	0.308912	24	11.5703	12.8135	0.542922	0.813145	24	14	13.9121	0.259833	0.462652	24	12.7851	358.796	16.1924	0.0451298	362.355	364.456	313.042	382.731	351.524	341.593	373.888	350.14	365.295	378.044	349.377	371.012	379.508	379.408	370.118	344.906	326.716	354.213
FBgn0011742	1.00437e-06	4.83887e-05	24	10.1482	153.796	3.70728e-05	0.000603794	24	10	144.727	9.31385e-10	3.4446e-08	24	10.0741	1311.09	153.838	0.117335	1180.09	1250.35	1220.75	1361.49	1379.46	1226.18	1406.53	1370.43	1466.27	1446.78	1528.28	1488.11	1248.02	1260.79	1308.02	1141.5	1156.81	1159.81
FBgn0011745	0.748496	0.876181	24	0.141691	13.9557	1	1	24	0	20.5702	0.965327	1	24	0.0708454	1072.64	17.4708	0.0162876	1121.68	1034.09	1034.45	1165.14	1051.38	1188.66	1031.6	1047.3	1035.85	1066.7	1020.18	1069.33	1119.39	1096.66	1021.61	999.48	1116.37	1087.72
FBgn0011746	0.00201503	0.0143628	24	20.3208	90.0054	1.19411e-05	0.00028175	24	20	124.522	4.46169e-07	6.1187e-06	24	20.1604	470.087	105.844	0.225157	489.991	434.713	492.851	361.8	402.654	410.701	303.719	342.867	341.892	389.283	430.233	458.428	586.803	679.951	640.395	569.148	561.909	564.234
FBgn0011747	0.906011	0.955291	24	23.896	64.281	1	1	24	0	76.139	0.995438	1	24	23.948	7119.04	72.501	0.0101841	6898.81	7235.34	7609.41	7451.29	7232.87	6097.34	6635.73	7540.99	7472.78	7023.44	7130.29	7267.76	6923.63	6359.35	7348.91	7456.59	7259.06	7199.21
FBgn0011754	0.0867595	0.232262	24	21.7022	69.0232	0.0441325	0.120507	24	20	81.2367	0.0251375	0.0674192	24	20.8511	2961.29	71.5531	0.0241628	2989.7	3074.83	2943.03	2873.47	2905.93	2839.37	2834.01	3092.04	2848.08	2845.55	2992.67	2924.39	2948.9	2888.19	3058.77	3069.98	3169.25	3005.07
FBgn0011758	0.908771	0.955824	24	0.54514	2.77054	1	1	24	6	5.63328	0.995706	1	24	3.27257	159.015	2.0184	0.0126931	143.86	176.739	184.142	158.474	140.609	155.988	157.096	175.589	164.841	168.587	154.724	144.339	132.881	161.995	159.342	139.884	140.477	202.706
FBgn0011760	0.00982374	0.0479831	24	22.0925	603.271	0.00795104	0.0327656	24	0	614.999	0.000816817	0.0036683	24	23.0463	7448.83	611.043	0.082032	8328.76	8531.79	8591.86	7689.5	7314.89	6459.66	7059.89	7000.72	7486.01	6874.27	7281.03	7302.32	6556.88	6438.22	7343.87	7996.91	7695.39	8127.06
FBgn0011761	0.00222915	0.0155158	24	20.607	39.3515	0.749267	1	24	0	1.40954	0.012351	0.0370862	24	22.3035	23.2829	35.5816	1.52823	120.064	113.069	154.896	1.99339	5.32612	0	1.04731	2.07798	0	4.08696	1.99644	2.03294	0	3.19726	4.03398	2.13564	0	3.13463
FBgn0011762	0.725808	0.863844	24	8.82349	2.14251	1	1	24	10	3.57972	0.958408	1	24	9.41174	47.3358	2.1321	0.0450421	50.8379	51.5947	41.1612	58.805	42.6089	46.4014	49.2234	37.4037	57.9995	44.9566	55.9004	54.8894	38.2697	31.9726	54.4588	51.2554	39.3762	44.9297
FBgn0011763	0.771976	0.889522	24	20.3735	19.8591	1	1	24	22	22.9747	0.971765	1	24	21.1868	1438.15	20.5784	0.0143089	1528.38	1535.77	1527.3	1369.46	1363.49	1318	1437.95	1456.66	1462.2	1494.81	1424.46	1523.69	1272.47	1322.6	1453.24	1489.61	1427.12	1479.55
FBgn0011764	0.0122729	0.0564395	24	21.5197	193.462	0.00411664	0.0198539	24	0	134.718	0.000550353	0.00260646	24	22.7598	2307.27	187.309	0.0811821	2460.77	2563.27	2665.73	2217.65	2269.99	1874.81	2199.34	2197.46	2428.86	2007.72	2106.25	2111.21	2283.43	2240.21	2548.47	2511.51	2364.7	2479.49
FBgn0011766	0.310317	0.538818	24	15.6015	63.3618	0.176851	0.346473	24	18	63.0577	0.214175	0.396186	24	16.8007	1996.43	180.178	0.0902501	2110.31	1992.43	2089.47	1864.82	1786.38	1840.26	2026.54	1864.99	1918.05	1999.55	2065.32	2325.68	2019.79	2015.34	2077.5	2026.72	1929.44	1983.18
FBgn0011768	9.50255e-05	0.0014721	24	10.8891	168.911	0.000411834	0.00343581	24	12	138.544	7.06626e-07	9.00606e-06	24	11.4446	1372.33	185.05	0.134844	1286.09	1251.45	1286.83	1291.72	1296.38	1517.42	1447.38	1368.35	1442.87	1634.78	1565.21	1558.25	1431.93	1481.4	1357.44	1136.16	1173.84	1174.44
FBgn0011769	0.142519	0.325991	24	23.3271	10.2914	1	1	24	22	7.96811	0.420185	0.672911	24	22.6636	123.971	10.3832	0.0837557	109.247	133.927	118.068	112.627	110.783	111.561	121.487	130.913	118.034	108.304	114.795	128.075	99.9265	143.877	108.918	167.648	154.312	138.969
FBgn0011770	0.00185788	0.0134722	24	10.5913	141.461	0.000265156	0.00244731	24	12	107.046	7.64731e-06	6.7599e-05	24	11.2957	942.158	150.194	0.159415	860.999	770.627	780.98	912.972	897.983	1077.1	999.13	943.403	865.923	1157.63	1111.02	1267.54	937.608	1002.87	893.528	840.375	847.121	792.017
FBgn0011771	0.630156	0.803144	24	20.5729	14.7431	0.319437	0.542236	24	20	24.9619	0.523968	0.792367	24	20.2865	806.169	14.7614	0.0183106	772.303	767.334	733.319	826.26	801.048	780.925	766.628	729.371	804.871	851.11	775.618	762.353	901.465	819.565	859.239	869.206	909.91	780.524
FBgn0011774	0.862253	0.935891	24	20.5918	3.41736	0.0724339	0.174944	24	20	7.29398	0.235666	0.427518	24	20.2959	157.027	4.59281	0.0292484	152.514	149.295	155.979	141.531	143.805	206.338	135.102	130.913	139.402	148.152	163.708	187.031	157.331	167.323	168.419	164.444	153.248	161.956
FBgn0011785	0.00227433	0.0157712	24	22.0619	79.3523	0.0196038	0.0642201	24	0	61.4987	0.000491247	0.00237919	24	23.0309	1786.66	81.5214	0.0456278	1919.94	1895.83	1780.76	1776.11	1744.84	1760.29	1780.42	1782.91	1701.32	1652.15	1794.8	1657.86	1771.04	1825.64	1718.48	1850.53	1840.04	1906.9
FBgn0011787	0.136969	0.31777	24	12.4365	31.5236	0.00290735	0.0153491	24	14	38.6813	0.00351568	0.0128493	24	13.2183	568.829	47.5641	0.0836176	493.236	536.805	514.515	554.162	474.024	577.549	560.309	557.938	563.715	615.088	575.974	608.866	673.973	694.872	563.749	583.03	532.111	559.009
FBgn0011802	0.0410071	0.137068	24	8.87407	20.2892	0.176851	0.346473	24	12	15.0441	0.0429795	0.105074	24	10.437	153.67	18.9111	0.123063	120.064	135.024	118.068	146.514	161.914	157.962	124.629	205.72	205.542	170.631	150.731	160.602	142.448	141.745	181.529	147.359	166.019	129.565
FBgn0011817	0.905845	0.955291	24	16.282	14.1783	1	1	24	6	33.0199	0.995421	1	24	11.141	1134.59	3.6044	0.00317683	1244.99	1200.95	1179.59	1199.02	1191.98	901.371	1075.58	1112.76	1235.29	1189.31	1090.06	1214.68	1046.04	1015.66	1222.3	1140.43	1017.4	1145.19
FBgn0011818	0.97703	0.990775	24	14.9542	3.58998	1	1	24	12	15.5954	0.999734	1	24	13.4771	855.625	5.9594	0.00696496	844.774	860.644	901.214	829.25	793.591	785.861	890.21	883.142	917.817	859.284	823.532	836.555	807.917	857.932	915.715	952.496	794.974	846.351
FBgn0011824	0.00421782	0.0254008	24	22.9192	53.6023	0.0441325	0.120507	24	0	58.1718	0.00178492	0.00719442	24	23.4596	224.752	58.1586	0.258768	285.558	295.297	283.796	163.458	202.392	249.778	209.461	232.734	221.823	169.609	181.676	180.932	159.457	171.586	165.393	326.753	252.221	293.611
FBgn0011826	0.0658854	0.192164	24	21.2028	89.0915	0.0108583	0.0418594	24	0	54.1379	0.00589685	0.0199203	24	22.6014	2034.51	84.9302	0.0417448	2113.56	2181.25	2220.54	2076.12	1964.27	1733.63	2108.23	1989.67	2046.26	1853.44	1922.57	1962.8	2045.3	2014.27	2115.83	2122.83	2086.94	2063.63
FBgn0011828	0.100919	0.258535	24	19.6134	96.1594	0.114969	0.249104	24	18	61.7296	0.0633099	0.146413	24	18.8067	3383.77	145.73	0.0430674	3559.73	3643.47	3317.81	3199.39	3126.43	3348.8	3355.57	3310.22	3274.43	3359.48	3302.12	3417.37	3461.28	3636.35	3286.69	3429.84	3472.56	3406.3
FBgn0011829	0.0296623	0.108143	24	10.0542	17.5287	0.0339928	0.0986445	24	12	14.7949	0.00796509	0.0256994	24	11.0271	108.682	18.0002	0.165623	83.2876	87.8208	89.9047	105.65	104.392	111.561	99.4941	145.459	98.701	114.435	148.735	137.224	85.0439	105.51	138.164	121.732	84.0736	95.0839
FBgn0011836	0.0197405	0.0796022	24	10.5591	28.7439	0.00575569	0.0255371	24	14	31.4618	0.00114559	0.00488723	24	12.2796	366.751	34.2308	0.0933351	301.782	345.794	314.125	361.8	345.132	388.982	358.179	360.53	397.856	373.957	398.29	402.522	384.823	443.354	390.288	308.6	365.028	360.483
FBgn0011837	0.377799	0.603347	24	19.4925	27.1563	1	1	24	6	26.1502	0.745546	1	24	0.74626	822.239	5.79073	0.00704264	938.879	972.615	882.8	745.528	830.874	763.154	878.69	806.257	785.537	793.892	834.513	835.539	713.305	846.209	808.814	762.424	775.818	825.453
FBgn0012034	5.18959e-08	5.96933e-06	24	10.3327	2929.99	0.000942737	0.0065177	24	10	2373.16	1.21042e-09	4.34111e-08	24	10.1664	18603.5	2933.17	0.157668	18725.7	18659.7	18668.8	20076.4	19910.1	21014.9	20612	20352.8	20462.6	21690.5	21496.7	21275.7	17394.7	17919.6	17101.1	13103.2	13352.8	13046.3
FBgn0012036	0.0643222	0.188561	24	7.7556	914.063	0.000628333	0.00475879	24	6	2392.19	0.000449274	0.00220492	24	6.8778	22668	1356.17	0.0598272	23526	23796.1	23914.7	25970.9	26287.6	26395.5	23549.7	23043.8	22667.6	23251.7	22568.8	22935.6	20639.1	20762	19841.2	19660.7	19571.1	19642.7
FBgn0012037	0.0305386	0.110202	24	8.9331	45.54	0.00290735	0.0153491	24	8	66.2229	0.0009171	0.00406315	24	8.46655	798.978	49.5755	0.0620487	812.325	881.501	765.815	797.356	883.07	915.193	855.649	858.206	837.432	787.762	859.468	823.341	719.684	733.239	744.27	767.763	632.148	707.382
FBgn0012042	0.101744	0.26007	24	1.41046	103.34	1	1	24	0	84.2321	0.33426	0.563758	24	0.705228	591.613	145.344	0.245675	575.442	607.061	473.354	613.964	701.982	686.148	788.621	710.669	663.433	377.022	346.383	281.562	487.939	607.48	542.571	719.711	732.185	733.504
FBgn0012051	0.244389	0.464451	24	11.6808	54.5863	1	1	24	12	60.9222	0.588732	0.861975	24	11.8404	1613.8	65.3778	0.0405116	1692.79	1539.06	1629.12	1534.91	1626.6	1483.86	1490.32	1729.92	1637.21	1713.46	1792.81	1712.75	1617.96	1463.28	1682.17	1514.17	1561.21	1626.87
FBgn0012058	0.194917	0.401461	24	1.31704	34.0918	1	1	24	0	31.2942	0.513641	0.780728	24	0.658519	1094.01	46.0742	0.0421148	1069.76	1105.44	1046.36	1068.46	1118.48	1229.14	1122.71	1026.52	1122.34	1075.89	1024.17	1060.18	1039.66	1049.77	1094.22	1206.64	1128.08	1104.44
FBgn0012344	0.460777	0.67662	24	0.0582237	25.583	1	1	24	0	38.81	0.817806	1	24	0.0291119	1489.59	31.404	0.0210824	1482.95	1499.54	1446.06	1559.83	1566.94	1370.32	1392.92	1488.87	1512.06	1433.5	1554.23	1479.98	1441.49	1427.04	1495.6	1562.22	1545.25	1553.73
FBgn0013263	0.628168	0.801994	24	23.326	6.18047	0.176851	0.346473	24	2	4.10279	0.355206	0.591817	24	0.662997	104.36	7.50859	0.071949	125.472	126.242	131.066	116.613	98.0005	83.9174	120.44	113.25	136.35	70.5001	87.8435	86.4	80.7917	83.1288	126.062	112.121	88.3305	91.9492
FBgn0013269	0.016357	0.0693795	24	22.9057	64.1033	0.00575569	0.0255371	24	0	73.8054	0.000966938	0.00424886	24	23.4529	679.57	69.7816	0.102685	812.325	735.499	787.479	654.829	624.221	706.88	725.783	626.511	692.942	635.523	619.895	619.031	547.47	652.241	559.715	738.932	739.635	753.357
FBgn0013272	0.0428749	0.141614	24	19.5587	485.01	0.0108583	0.0418594	24	20	660.924	0.00403739	0.0145012	24	19.7793	12680.5	600.6	0.0473641	12942	12860.3	12867.2	12123.8	11729.2	11612.2	11600	11906.8	11658.9	13303.1	13277.3	13292.4	13058.5	12712.3	12890.6	13200.4	13578.4	13635.7
FBgn0013303	0.585388	0.769975	24	1.88198	25.2482	0.216908	0.405276	24	4	28.6776	0.389022	0.633425	24	2.94099	1078.15	61.084	0.0566563	1005.94	1119.72	1135.18	1235.9	1260.16	1078.09	1064.06	1044.19	1017.54	1064.65	1042.14	1055.1	1037.53	994.348	1087.16	966.377	1102.53	1096.08
FBgn0013305	4.23845e-05	0.000810857	24	9.72674	380.707	6.27354e-05	0.000870726	24	12	274.44	5.5162e-08	1.09397e-06	24	10.8634	4344.1	375.742	0.0864948	3743.62	3903.63	3804.16	4583.8	4422.81	4525.61	4356.79	4611.04	4427.3	4931.94	4753.53	4748.95	4355.31	4374.92	4218.54	4122.85	4202.61	4106.37
FBgn0013307	0.592794	0.775724	24	6.83113	71.1343	0.872349	1	24	8	83.9404	0.858152	1	24	7.41557	3162.39	100.969	0.0319281	3065.42	3240.59	2889.95	3331.95	3264.91	3523.54	3476.01	3287.37	3237.8	2957.94	2893.84	2904.06	3325.21	3418.94	3043.64	3025.13	3019.2	3017.61
FBgn0013323	0.780078	0.894712	24	1.56923	2.83709	1	1	24	0	3.21205	0.973819	1	24	0.784614	40.3477	4.09835	0.101576	50.8379	38.4216	40.078	27.9075	40.4785	40.4778	46.0815	71.6903	35.6137	24.5218	35.936	31.5106	27.6393	53.2877	28.2379	48.0519	46.8258	38.6605
FBgn0013325	0.158878	0.350682	24	9.39332	615.995	0.0339928	0.0986445	24	8	694.715	0.033599	0.0852936	24	8.69666	15715.7	663.34	0.0422086	15624.5	15941.7	14313.3	16012.9	16354.4	17401.5	17517.2	15459.1	16526.8	15505.9	15295.7	15372.1	15608.7	17448.5	15024.6	14911	14400	14165.4
FBgn0013334	0.218974	0.43231	24	21.7367	682.825	0.319437	0.542236	24	0	640.759	0.256011	0.45772	24	22.8684	13614.1	669.83	0.0492012	14218.4	14728.6	15737.7	13350.7	13171.5	10773	13196.1	13366.6	14122.4	13022.1	13696.6	13921.6	12119.8	12096.3	13812.4	14827.8	14268	14624.1
FBgn0013342	0.69234	0.843	24	22.1705	254.206	0.749267	1	24	22	261.954	0.859221	1	24	22.0852	20436.5	253.809	0.0124194	20098.3	20621.4	21290.1	20835.9	20251	18176.5	19810.8	20292.5	20832	20164	20741	21219.8	19640.9	19007.7	21184.5	21523	20843.9	21322.8
FBgn0013343	0.399721	0.621953	24	21.2079	86.7299	1	1	24	22	110.072	0.76626	1	24	21.604	1972.62	87.6053	0.0444107	2047.58	2157.1	2209.71	1914.65	1851.36	1519.4	1866.3	1896.16	2059.49	1869.78	2001.43	2209.81	1766.79	1730.78	2036.15	2161.27	2043.31	2166.03
FBgn0013347	0.421513	0.641408	24	1.05187	20.5572	0.639746	0.926202	24	4	10.321	0.623076	0.898253	24	2.52594	523.247	48.4592	0.0926126	523.522	528.023	497.184	556.156	520.894	607.167	581.255	484.17	475.189	542.544	484.137	480.791	459.237	565.915	463.908	501.876	588.515	557.965
FBgn0013348	0.452415	0.669459	24	2.14554	17.9438	0.216908	0.405276	24	4	28.4086	0.325941	0.552479	24	3.07277	262.705	46.7183	0.177835	228.23	296.395	309.792	313.959	262.045	195.478	280.678	292.995	335.787	229.892	217.612	250.052	209.42	224.874	221.869	291.515	270.312	297.79
FBgn0013432	0.776228	0.891659	24	14.5232	5.99106	1	1	24	6	1.98831	0.972854	1	24	10.2616	306.292	2.70949	0.00884611	328.824	332.621	292.461	274.091	311.045	318.886	307.908	307.541	294.068	291.196	322.425	321.205	290.212	362.356	291.455	254.141	316.074	296.745
FBgn0013433	0.934736	0.968958	24	5.46744	1.87858	0.542922	0.813145	24	4	9.58006	0.851708	1	24	4.73372	391.759	3.34718	0.00854399	377.498	423.735	408.362	412.632	385.611	392.931	386.456	401.05	404.979	398.479	379.324	393.374	391.202	355.962	393.314	367.33	399.083	380.335
FBgn0013435	0.434801	0.654834	24	1.04676	6.26917	1	1	24	18	8.69402	0.796932	1	24	21.5234	188.686	3.91686	0.0207587	166.575	158.077	181.976	185.385	187.479	199.427	191.657	173.511	185.191	166.544	191.658	180.932	196.664	197.164	205.733	203.954	183.046	241.367
FBgn0013467	0.862209	0.935891	24	21.0438	78.9767	1	1	24	6	224.878	0.990038	1	24	1.52189	3895.79	17.2607	0.00443062	3899.37	4467.88	4526.65	4073.49	4181	2958.83	3867.7	3736.21	4320.46	3742.64	3796.24	3995.75	3292.26	3450.91	4454.53	3714.95	3502.36	4142.94
FBgn0013469	0.389998	0.61294	24	20.3119	4.21577	0.639746	0.926202	24	0	3.55821	0.59588	0.868846	24	22.156	76.1743	3.75327	0.0492721	87.6143	83.4298	79.0728	85.7158	80.957	55.2867	74.3587	71.6903	74.2801	76.6305	72.8701	68.1035	82.9178	66.0767	84.7137	75.8152	62.7891	88.8146
FBgn0013531	0.154545	0.344422	24	11.9712	8.95791	1	1	24	12	8.41124	0.443121	0.698818	24	11.9856	82.7955	10.4385	0.126075	83.2876	85.6253	89.9047	62.7918	83.0874	81.9428	93.2102	86.2362	80.3853	109.326	98.8239	82.3341	103.116	85.2603	54.4588	70.4761	59.5965	80.4556
FBgn0013548	0.662667	0.823813	24	22.5041	6.17425	1	1	24	18	5.03241	0.935343	1	24	20.252	178.854	5.9624	0.0333368	165.494	186.619	181.976	163.458	184.284	204.363	184.326	152.732	170.946	198.218	187.666	134.174	183.907	198.23	165.393	155.902	196.881	204.796
FBgn0013563	0.167934	0.364465	24	21.9047	16.8053	0.0916259	0.209841	24	20	13.6771	0.0796166	0.177092	24	20.9523	376.406	17.5499	0.046625	378.58	361.163	392.115	342.863	345.132	382.071	338.28	353.257	342.909	378.044	392.301	411.671	363.562	375.145	359.025	403.636	391.634	463.926
FBgn0013576	0.0433263	0.142491	24	21.8175	656.637	0.114969	0.249104	24	22	633.845	0.0313919	0.0809248	24	21.9088	11769.3	657.052	0.0558275	12101.6	12600.1	13031.9	11321.5	11233.8	9949.64	11206.2	11615.9	11895	11314.8	11360.8	11910	11297	10695.9	11928.5	12977.2	12458.9	12949.2
FBgn0013674	0.564242	0.754762	24	21.0231	265.231	1	1	24	6	384.541	0.887142	1	24	1.51154	2454.55	124.348	0.0506601	2483.49	3811.42	3481.37	2414.99	2543.75	1129.43	2518.77	2591.24	3087.2	2015.89	1445.42	2271.81	1962.39	1778.74	3825.23	2240.29	1997.55	2582.94
FBgn0013675	0.998785	0.999219	24	9.02971	0.0970002	1	1	24	6	2.81559	0.999999	1	24	7.51486	19.1533	0.0221131	0.00115453	21.6331	21.9552	18.4142	22.924	24.5001	16.7835	15.7096	20.7798	25.4384	21.4565	8.98399	16.2635	14.8827	18.1178	31.2634	13.8817	23.4129	8.35902
FBgn0013676	0.834482	0.922211	24	20.9104	87.4361	1	1	24	6	261.994	0.985477	1	24	1.45519	2025.82	24.3301	0.01201	2115.72	2500.7	2593.16	2495.72	2640.69	1181.75	1967.89	1716.41	2268.09	1640.92	2006.42	2044.12	1729.58	1660.44	2596.88	1536.59	1478.2	2291.42
FBgn0013678	0.560156	0.751861	24	20.5304	1127.9	0.872349	1	24	2	897.12	0.838578	1	24	23.2652	9667.32	853.646	0.0883022	12548.3	15756.1	13815	9918.11	11885.8	4321.25	10912.9	8095.81	12526.9	6815.01	6909.69	8636.95	6386.79	7797.06	15043.7	6795.61	5815.98	10030.8
FBgn0013679	0.644862	0.811434	24	20.7968	43.7491	1	1	24	6	83.0074	0.927775	1	24	1.39842	541.988	16.6842	0.0307833	548.4	751.966	704.073	516.288	650.851	326.784	631.525	437.415	652.24	472.044	353.37	486.889	453.922	481.721	826.967	441.01	431.01	589.311
FBgn0013684	0.359002	0.584593	24	20.3409	167.966	1	1	24	4	206.449	0.726773	0.99614	24	0.170452	829.603	98.3515	0.118553	976.737	1578.58	1416.81	671.772	977.875	398.854	1025.31	543.392	959.536	690.696	464.173	591.586	596.37	693.806	1461.31	470.909	422.496	992.634
FBgn0013686	0.420253	0.640048	24	21.9556	3708.05	0.749267	1	24	0	2215.51	0.678746	0.954289	24	22.9778	34463.2	3614.96	0.104893	34481.1	47368.3	50749.6	33072.3	35412.3	21258.7	37822.4	36395.8	41316	29430.2	20882.8	29939.1	27132.2	25957.5	47398.3	33839.2	30481.5	37399.3
FBgn0013717	0.366066	0.592041	24	23.5229	13.7179	0.542922	0.813145	24	22	10.7925	0.519864	0.787739	24	22.7615	358.499	13.7596	0.0383813	307.191	329.328	331.456	378.744	369.632	387.994	320.476	298.19	352.067	359.653	334.404	353.732	372.067	404.986	371.127	367.33	437.395	377.201
FBgn0013718	0.8712	0.939393	24	13.6887	34.1524	1	1	24	6	100.432	0.991324	1	24	9.84435	2907.16	17.9676	0.00618045	3066.5	3090.19	3244.15	2821.64	2888.89	2449.4	2992.15	3002.68	3117.73	2964.07	2900.83	3086	2667.19	2623.89	2952.88	2794.49	2752.08	2914.16
FBgn0013720	0.827208	0.918719	24	14.3884	6.34163	0.639746	0.926202	24	18	15.6133	0.865979	1	24	16.1942	679.172	18.6273	0.0274265	660.893	703.664	629.333	637.885	701.982	692.071	657.708	695.085	640.03	646.762	679.789	727.793	701.612	717.252	706.956	696.219	686.423	643.645
FBgn0013725	0.160986	0.353809	24	0.541056	27.7754	0.176851	0.346473	24	2	31.5898	0.129794	0.264065	24	1.27053	581.437	45.7671	0.0787137	610.055	539	575.174	615.957	622.09	641.721	587.539	571.445	579.995	506.783	500.109	570.24	649.522	547.798	529.461	611.861	590.643	616.478
FBgn0013726	0.000552505	0.00555645	24	21.0048	91.0642	0.000103647	0.00124511	24	20	98.4646	1.0122e-06	1.21437e-05	24	20.5024	1867.75	99.6466	0.0533513	1952.39	1896.93	1895.58	1843.89	1826.86	1859.02	1756.33	1720.57	1731.85	1757.39	1859.69	1844.89	1894.35	2013.21	1926.23	1986.15	1986.9	1867.2
FBgn0013732	0.866206	0.937333	24	17.068	4.76286	1	1	24	14	3.8922	0.990621	1	24	15.534	331.991	11.1991	0.0337333	375.335	298.591	323.874	375.754	352.589	311.975	316.286	323.126	330.699	298.348	321.427	331.369	357.184	358.093	364.067	321.414	302.239	313.463
FBgn0013733	0.0323732	0.115107	24	10.3327	778.148	0.0259398	0.0796457	24	10	833.955	0.00678723	0.0224986	24	10.1664	22248.9	778.41	0.0349864	22964.7	22440.4	23192.2	21637.2	21228.8	22007.1	23741.4	24144.1	22978	22804.2	23342.4	23103.4	21594.8	20617	21224.8	21625.5	21198.2	20636.3
FBgn0013746	0.839541	0.925315	24	6.54892	6.13401	1	1	24	18	13.8877	0.986377	1	24	12.2745	815.946	3.11044	0.00381206	790.692	756.357	825.39	762.472	807.439	861.881	804.331	773.009	861.853	808.197	815.547	844.687	798.349	805.71	875.375	819.018	844.993	831.723
FBgn0013749	0.558692	0.750365	24	7.51592	31.4689	0.383706	0.626818	24	6	38.3118	0.544517	0.814885	24	6.75796	851.714	43.885	0.0515255	759.324	894.674	969.455	940.88	939.527	755.256	816.899	890.415	960.554	897.088	900.396	885.346	692.044	673.556	888.485	842.51	786.46	837.992
FBgn0013750	0.854829	0.932449	24	22.5044	9.15987	1	1	24	0	15.2366	0.988912	1	24	23.2522	1505.9	9.83242	0.00652929	1527.3	1450.14	1550.04	1587.73	1520.07	1468.06	1447.38	1507.58	1479.5	1468.24	1527.28	1546.05	1507.4	1433.44	1543	1532.32	1567.6	1442.98
FBgn0013751	0.17554	0.375132	24	9.74314	5.81571	0.542922	0.813145	24	10	5.88542	0.319335	0.543968	24	9.87157	69.075	5.80402	0.084025	72.471	53.7902	83.4056	72.7587	76.6961	62.1976	71.2168	75.8463	81.4028	62.3262	84.8488	73.1859	63.7829	65.011	65.5523	66.2049	46.8258	65.8273
FBgn0013753	0.690825	0.842434	24	8.01213	14.9008	1	1	24	10	31.1423	0.946339	1	24	9.00606	643.212	15.8163	0.0245896	636.015	588.399	616.335	723.6	663.634	731.562	607.437	651.447	615.609	669.24	683.782	625.129	702.675	608.545	576.86	620.404	698.13	559.009
FBgn0013756	0.756285	0.879592	24	16.8271	18.396	0.872349	1	24	20	30.4873	0.934134	1	24	18.4135	1493.78	30.2654	0.020261	1505.67	1480.88	1535.96	1458.16	1462.55	1466.09	1642.18	1426.53	1433.71	1410	1490.34	1471.85	1504.21	1532.55	1674.1	1476.8	1501.62	1414.76
FBgn0013759	0.619219	0.795041	24	15.6546	118.552	1	1	24	18	101.347	0.916009	1	24	16.8273	6436.37	304.329	0.0472827	6753.87	6910.4	6493.72	6021.03	5952.47	5731.06	6416.84	6353.43	6570.23	6818.07	6929.65	6776.81	6157.17	6343.37	6030.81	6570.3	6497.08	6528.39
FBgn0013762	0.145467	0.330216	24	7.79259	27.169	0.0259398	0.0796457	24	6	31.4424	0.0248281	0.0666865	24	6.8963	503.131	38.7743	0.077066	482.419	470.939	509.099	578.083	560.307	591.371	522.606	517.417	502.663	520.066	465.171	533.647	419.904	496.641	523.41	470.909	425.689	466.015
FBgn0013763	0.381922	0.60573	24	13.5643	165.197	0.457887	0.715482	24	14	209.474	0.479805	0.743044	24	13.7821	10268.2	302.876	0.0294965	10351.5	9909.48	9963.18	10130.4	10066.4	10718.7	10230.1	9805.99	9840.59	10704.8	10400.5	10459.5	10599.7	11110.5	10341.1	9893.35	10226.1	10075.8
FBgn0013764	0.655677	0.818662	24	0.834578	15.7504	0.639746	0.926202	24	4	32.282	0.783887	1	24	2.41729	1010.45	35.1007	0.0347375	1080.58	1006.65	1038.78	1055.5	1013.03	1028.73	1060.92	1040.03	1003.29	909.349	970.271	1033.75	967.374	1072.15	895.545	1044.33	942.901	1025.02
FBgn0013765	0.00325516	0.0208303	24	10.592	69.6223	0.0146668	0.0523318	24	10	54.0981	0.000522768	0.00249905	24	10.296	1731.13	69.6556	0.040237	1712.26	1744.34	1701.69	1737.24	1719.27	1668.47	1770.99	1839.01	1734.9	1791.11	1917.58	1785.94	1672.17	1659.38	1739.66	1675.41	1645.29	1645.68
FBgn0013767	0.45078	0.667853	24	8.7195	11.2632	0.749267	1	24	10	12.6777	0.704366	0.977613	24	9.35975	338.492	11.0061	0.0325153	311.517	315.057	346.621	353.827	347.263	401.816	337.232	334.555	351.05	308.566	320.429	368.979	353.995	374.08	330.787	310.736	312.881	313.463
FBgn0013770	0.00404124	0.0246601	24	21.3451	1094.3	0.000265156	0.00244731	24	20	1599.92	1.58016e-05	0.000124599	24	20.6725	11703.2	1148.77	0.0981592	10206.5	9850.2	10070.4	10912.8	11066.6	11393	9411.09	9032.98	9045.89	12023.8	11769	11474.9	13545.4	13737.6	13280.9	14558.7	14891.7	14385.9
FBgn0013771	3.88522e-07	2.53559e-05	24	21.9159	164.451	6.47348e-06	0.000179425	24	22	130.367	6.96899e-11	3.94346e-09	24	21.958	893.244	164.447	0.184101	1011.35	1049.46	1032.28	886.062	854.309	882.613	701.695	718.981	729.573	874.61	753.657	813.176	823.862	917.614	821.924	1095.58	1031.23	1080.4
FBgn0013772	7.24924e-05	0.00119978	24	22.7448	58.8092	0.00290735	0.0153491	24	22	47.2598	3.4507e-06	3.44334e-05	24	22.3724	158.429	58.9568	0.372134	127.636	153.686	144.064	185.385	210.914	156.975	93.2102	72.7293	100.736	102.174	95.8292	112.828	182.844	168.389	192.623	244.531	252.221	254.95
FBgn0013773	0.00249062	0.0168879	24	22.7482	53.1587	0.00411664	0.0198539	24	0	67.7974	0.000128039	0.00075672	24	23.3741	643.948	57.3434	0.0890497	690.097	709.153	672.661	731.574	735.004	698.982	592.775	580.796	589.153	593.631	545.029	583.454	603.811	677.82	632.327	671.659	634.277	648.869
FBgn0013799	0.233744	0.451968	24	18.3394	37.08	1	1	24	22	49.1051	0.573498	0.847219	24	20.1697	1332.86	38.2781	0.0287187	1387.77	1458.92	1369.15	1212.98	1268.68	1267.65	1299.71	1377.7	1290.24	1360.96	1342.61	1287.87	1338.38	1443.03	1321.13	1344.39	1254.72	1365.65
FBgn0013810	0.865326	0.937333	24	21.2855	1.52423	1	1	24	6	2.40257	0.990495	1	24	1.64274	32.5738	0.73092	0.0224389	31.3681	31.835	45.494	46.8447	29.8263	36.5287	23.0407	37.4037	25.4384	22.4783	41.9253	27.4447	42.5219	20.2493	39.3314	23.492	27.6698	33.4361
FBgn0013811	0.0209017	0.0832268	24	9.27196	20.7898	0.0196038	0.0642201	24	12	12.4119	0.0036058	0.0131408	24	10.636	140.468	19.8021	0.140972	90.8592	113.069	123.484	146.514	189.61	162.898	163.38	140.264	134.315	153.261	167.701	147.388	142.448	151.337	135.138	133.478	129.835	103.443
FBgn0013812	0.0115543	0.0539509	24	8.1868	34.3907	0.000411834	0.00343581	24	8	42.5489	6.30758e-05	0.000416971	24	8.0934	219.798	41.1674	0.187296	237.965	212.965	176.56	244.19	252.458	223.121	252.401	285.722	298.138	247.261	241.57	211.426	163.709	151.337	166.402	206.089	202.202	182.854
FBgn0013813	0.0243461	0.0928442	24	21.0387	4.45454	0.264143	0.470234	24	0	3.9181	0.0388851	0.0964216	24	22.5194	15.7004	4.19883	0.267435	25.9598	23.053	24.9134	7.97356	23.4349	11.8472	13.615	16.6238	6.10521	16.3478	13.9751	11.1812	15.9457	12.789	10.085	16.0173	19.156	13.5834
FBgn0013949	0.0388153	0.131511	24	1.14195	156.502	3.38877e-06	0.000113808	24	4	266.046	2.21559e-06	2.35971e-05	24	2.57097	2075.61	356.341	0.17168	2336.38	2357.99	2091.64	2283.43	2397.82	2446.44	2307.21	2079.02	2115.46	1872.85	1756.87	1755.44	1665.8	1975.91	1711.42	2024.59	2077.36	2105.43
FBgn0013953	0.00504855	0.0290173	24	20.8146	18.6572	0.00202616	0.0116167	24	20	24.0282	0.000127765	0.000756075	24	20.4073	141.654	20.5359	0.144973	143.86	147.1	158.146	127.577	113.979	110.573	133.008	125.718	118.034	113.413	154.724	125.026	159.457	151.337	162.368	189.004	163.89	152.552
FBgn0013954	0.658296	0.82041	24	14.2146	52.3324	0.114969	0.249104	24	16	69.8271	0.271038	0.478063	24	15.1073	2613.46	146.423	0.0560266	2615.45	2595.1	2389.52	2462.83	2541.62	2827.52	2527.15	2496.69	2493.98	2644.26	2725.14	2623.51	2639.55	3163.16	2631.17	2520.06	2561.58	2583.98
FBgn0013972	7.7365e-06	0.000233414	24	21.5876	228.093	0.000103647	0.00124511	24	22	232.042	1.75961e-08	4.08888e-07	24	21.7938	3266.66	228.06	0.0698144	3550	3404.15	3455.37	3058.86	3104.06	3313.25	3186.95	3087.88	2976.29	3109.16	3118.44	3050.43	3396.44	3295.31	3217.1	3437.31	3483.2	3555.72
FBgn0013973	0.0103915	0.0498553	24	20.6598	90.5851	0.0196038	0.0642201	24	20	109.528	0.00193503	0.00770416	24	20.3299	1591.9	102.672	0.0644967	1745.8	1603.83	1724.44	1430.26	1527.53	1468.06	1551.06	1495.11	1554.79	1544.87	1570.2	1482.01	1581.82	1613.55	1752.77	1705.31	1716.59	1586.12
FBgn0013981	0.701148	0.848032	24	7.87688	54.2808	1	1	24	10	69.2544	0.950081	1	24	8.93844	6404.76	57.2427	0.00893754	6313.63	6428.48	6085.36	6764.57	6636.34	6527.78	6603.26	6257.84	6398.26	6341.94	6224.91	6332.61	6426.13	6757.95	6334.36	6237.14	6277.85	6337.18
FBgn0013983	0.644091	0.811241	24	2.96588	8.09333	0.216908	0.405276	24	6	17.7761	0.414682	0.666534	24	4.48294	307.204	19.7404	0.0642583	336.395	337.012	289.212	291.035	324.893	339.618	310.003	309.619	350.032	251.348	303.459	325.271	299.78	295.214	257.167	317.143	288.404	304.059
FBgn0013984	0.00337842	0.0214698	24	22.589	130.695	0.00139237	0.00866889	24	2	133.76	6.24087e-05	0.000414538	24	0.294486	988.601	148.514	0.150227	1177.92	1239.37	1303.08	1006.66	1013.03	885.575	1007.51	1018.21	987.01	853.153	830.52	821.308	823.862	768.409	919.749	1064.62	960.993	1113.84
FBgn0013987	0.00133216	0.0105223	24	9.96893	79.1295	0.00202616	0.0116167	24	10	74.8283	3.73095e-05	0.000264705	24	9.98447	1854.13	79.1418	0.042684	1845.31	1752.02	1769.93	1887.74	1864.14	1892.58	1951.13	1958.5	1819.35	1953.57	1832.73	2006.51	1851.83	1857.61	1799.16	1796.07	1797.47	1738.68
FBgn0013995	0.00481497	0.0280782	24	22.7786	441.438	0.00575569	0.0255371	24	0	465.207	0.000318527	0.00165132	24	23.3893	5636.5	478.201	0.0848401	6241.16	6130.99	6276	5570.53	5597.75	5202.88	5795.79	5502.49	5555.74	5036.16	5456.28	5314.11	5158.97	4899.27	5213.93	6213.65	6233.15	6058.2
FBgn0013997	0.633507	0.804449	24	14.1235	26.1746	0.0441325	0.120507	24	16	109.208	0.127966	0.261059	24	15.0617	1951.33	51.8363	0.0265646	1892.9	1791.54	1882.58	1906.68	1917.4	1735.61	1871.54	1963.69	1890.58	2127.26	2065.32	1920.11	2089.95	1906.63	2019.01	2035.27	2037.99	2069.9
FBgn0014000	0.0132409	0.0594647	24	8.72738	113.254	0.000628333	0.00475879	24	10	117.524	0.000105635	0.00064882	24	9.36369	2254.6	114.086	0.0506015	2178.46	2169.17	2050.48	2290.4	2552.28	2404.97	2444.41	2373.05	2300.65	2294.83	2219.05	2215.91	2256.85	2213.57	2281.22	2092.93	2144.41	2100.2
FBgn0014002	4.08609e-05	0.000798306	24	9.17409	776.41	0.000942737	0.0065177	24	10	881.881	6.96155e-07	8.88491e-06	24	9.58705	7118.85	779.034	0.109433	6289.84	6292.36	6241.34	7537.01	7567.35	8144.92	7959.52	7579.43	7544.01	7776.47	7721.24	7569.66	7052.26	6997.74	6420.09	6472.06	6707.79	6266.13
FBgn0014006	0.638158	0.806638	24	8.55175	19.5292	1	1	24	18	31.0067	0.924799	1	24	13.2759	1467.13	9.04001	0.00616171	1356.4	1410.62	1374.57	1440.22	1517.94	1556.91	1442.14	1400.56	1518.16	1531.59	1440.43	1435.26	1566.93	1490.99	1487.53	1477.86	1552.7	1407.45
FBgn0014007	0.0891279	0.236548	24	9.69514	35.9879	0.264143	0.470234	24	12	35.7775	0.111802	0.234085	24	10.8476	874.765	35.8762	0.0410124	816.651	828.809	869.801	859.151	874.548	784.874	860.885	980.807	944.273	898.11	854.477	955.482	883.393	806.776	921.766	882.02	856.699	867.248
FBgn0014009	0.0147258	0.0642212	24	23.972	142.667	0.0441325	0.120507	24	4	45.1033	0.00541922	0.0185244	24	1.98599	2883.78	244.539	0.084798	2899.92	2991.4	2937.61	2991.08	3024.17	3088.16	2782.69	2735.66	2735.14	2808.76	2896.84	2798.34	2657.62	2623.89	2718.91	2953.59	3119.24	3145.08
FBgn0014010	0.318489	0.547086	24	9.17639	78.8236	0.0916259	0.209841	24	6	124.285	0.132317	0.268366	24	7.5882	5414.01	95.093	0.0175642	5431	5391.1	5575.18	5735.98	5566.86	5145.61	5436.56	5524.31	5622.9	5596.07	5451.29	5369	5141.96	5197.68	5464.03	5347.64	5172.12	5282.9
FBgn0014011	0.0931807	0.244706	24	11.8068	37.346	0.383706	0.626818	24	12	31.8858	0.154854	0.304806	24	11.9034	675.387	44.8147	0.0663541	748.507	675.122	711.656	693.7	637.004	591.371	683.891	691.968	716.345	720.327	752.659	752.188	604.874	646.913	693.845	631.082	559.781	645.734
FBgn0014018	0.00123301	0.00996153	24	22.7203	159.435	0.00290735	0.0153491	24	0	131.189	4.8534e-05	0.000332052	24	23.3601	2659.03	170.683	0.0641901	2849.09	2841	2850.96	2673.14	2633.23	2759.4	2674.82	2628.65	2700.54	2404.16	2420.69	2302.31	2661.87	2699.55	2545.44	2700.52	2653.11	2864.01
FBgn0014019	6.57842e-06	0.000203526	24	11.1351	1602.77	8.74476e-11	5.7478e-08	24	14	1867.11	2.07612e-14	5.97013e-12	24	12.5675	9354.06	2004.82	0.214326	7022.12	7172.76	6745.02	7998.48	8078.65	8525.02	9592.27	9703.13	9244.31	11549.8	11855.9	11622.3	10819.7	11208.5	10533.7	8823.4	9029.93	8848.02
FBgn0014020	0.199199	0.407341	24	0.661634	103.463	0.749267	1	24	2	123.199	0.43315	0.687452	24	1.33082	6472.78	174.538	0.0269648	6439.11	6319.8	6564.13	6744.63	6760.97	6334.28	6305.83	6458.36	6545.81	6284.73	6352.68	6414.95	6564.32	6190.96	6365.63	6623.69	6755.68	6484.51
FBgn0014022	0.300868	0.528962	24	10.028	10.7282	1	1	24	10	7.82146	0.662236	0.938458	24	10.014	236.536	10.7242	0.0453384	232.556	211.868	219.887	223.26	249.262	257.676	249.259	236.89	249.296	256.457	230.589	230.739	263.636	241.926	226.912	230.649	263.927	182.854
FBgn0014023	0.0841926	0.227263	24	12.1765	20.5538	0.00202616	0.0116167	24	16	28.7613	0.00165065	0.00673883	24	14.0882	408.448	37.2291	0.0911479	346.13	378.727	396.447	392.698	355.785	374.173	423.112	397.933	422.277	453.653	420.251	403.539	454.985	432.696	480.044	420.721	377.799	421.086
FBgn0014024	0.648802	0.813611	24	15.8887	17.488	0.319437	0.542236	24	18	27.0073	0.533429	0.802716	24	16.9444	907.604	34.5836	0.0381043	908.592	857.35	851.387	877.091	828.744	918.155	958.285	868.596	871.01	919.566	889.415	865.016	1005.64	1073.21	895.545	943.953	906.717	898.595
FBgn0014026	0.0674026	0.195597	24	9.22001	989.991	0.0259398	0.0796457	24	10	984.713	0.0128492	0.0383378	24	9.61	29861.7	992.684	0.0332428	29386.5	28946.8	28028.6	30162	31007.6	33280.6	31263.1	30392.5	30386.7	30255.8	29525.4	29070	30739.1	30922.9	29685.1	28132.8	28291.3	28033
FBgn0014028	0.595054	0.777105	24	19.2862	80.4319	0.0567847	0.145512	24	18	270.284	0.148257	0.294338	24	18.6431	4342.5	125.003	0.028786	4197.91	4232.96	4011.05	4091.43	4163.96	4630.26	4235.3	3882.71	3919.55	4615.2	4508.97	4316.95	4448.86	4875.82	4363.76	4375.93	4728.34	4566.11
FBgn0014029	0.00176979	0.0130191	24	10.2429	52.8117	0.0196038	0.0642201	24	12	34.4565	0.000390972	0.00196489	24	11.1215	757.652	54.7766	0.0722978	739.854	704.762	725.737	758.485	778.678	798.696	773.959	771.97	759.082	865.414	817.543	827.407	703.738	795.052	720.066	660.981	725.8	710.517
FBgn0014031	0.129006	0.305249	24	19.959	131.888	0.00795104	0.0327656	24	18	172.196	0.00808517	0.0260247	24	18.9795	2667.82	186.177	0.0697863	2739.84	2550.1	2526	2491.74	2408.47	2782.11	2527.15	2589.16	2319.98	2550.26	2531.49	2515.76	3098.79	3189.8	2802.61	2749.64	2830.83	2816.99
FBgn0014032	0.00483665	0.0281867	24	11.3217	39.989	0.00139237	0.00866889	24	12	34.4247	8.69298e-05	0.000550765	24	11.6608	501.437	44.1243	0.0879957	468.358	509.361	435.442	502.334	477.22	514.364	507.943	535.08	487.4	564.001	551.018	521.449	550.659	520.088	518.367	486.926	473.579	402.278
FBgn0014033	0.0708358	0.202873	24	23.9491	48.2956	0.216908	0.405276	24	22	5.71004	0.0795234	0.176928	24	22.9745	857.53	48.7236	0.0568185	910.756	891.381	842.722	890.048	926.744	858.919	781.29	853.011	805.888	836.805	854.477	890.428	765.395	749.225	763.432	902.308	951.415	961.287
FBgn0014037	0.380032	0.604923	24	12.6391	52.691	1	1	24	12	54.7573	0.747713	1	24	12.3195	2835.16	68.8981	0.0243013	2895.6	2887.11	2857.45	2801.71	2683.3	2701.15	2939.79	2839.56	2831.8	2853.72	3017.62	2903.04	2760.74	2696.36	3040.62	2824.38	2632.89	2866.1
FBgn0014073	0.277175	0.502971	24	0.595112	37.3227	1	1	24	0	22.5807	0.63282	0.908741	24	0.297556	1042.92	50.7413	0.0486533	961.593	1036.29	1053.94	1148.19	1027.94	974.429	1060.92	1091.98	1079.61	1019.7	909.38	946.334	1038.6	1076.41	989.335	1182.08	1109.98	1065.78
FBgn0014075	0.0912091	0.240627	24	12.644	56.4624	6.27354e-05	0.000870726	24	16	109.231	7.47939e-05	0.000484004	24	14.322	1797.94	105.8	0.0588451	1678.73	1647.74	1695.19	1775.11	1702.23	1639.84	1850.59	1716.41	1797.99	1858.55	1800.79	1888.6	2027.23	1952.46	1891.94	1773.65	1864.52	1801.37
FBgn0014092	0.96261	0.984434	24	14.1039	2.188	1	1	24	18	4.94248	0.999292	1	24	16.052	198.057	6.49812	0.0328093	187.127	163.566	226.387	174.422	223.697	197.453	192.704	215.071	168.911	201.283	197.648	201.261	238.123	171.586	216.827	180.462	227.744	180.764
FBgn0014127	0.0397387	0.133898	24	10.485	10.8442	0.143134	0.293672	24	10	9.24789	0.0350913	0.0883476	24	10.2425	132.093	10.8793	0.0823607	113.574	125.145	145.147	131.564	134.218	131.306	126.724	148.576	143.473	149.174	126.774	151.454	130.755	150.271	119.003	127.071	106.422	117.026
FBgn0014133	0.277766	0.50371	24	22.0628	235.026	0.639746	0.926202	24	22	254.77	0.484704	0.748876	24	22.0314	6796.88	235.047	0.0345816	7326.07	7095.92	7218.38	6373.86	6036.62	6108.2	7094.45	6917.6	7098.33	6410.4	6696.07	6798.16	6451.64	6432.89	6468.49	7375.43	7189.89	7251.45
FBgn0014135	6.23875e-05	0.00107912	24	9.0055	41.9128	3.38877e-06	0.000113808	24	8	52.1795	4.92119e-09	1.42854e-07	24	8.50275	224.932	45.6748	0.203061	189.29	236.018	227.47	251.167	259.914	234.969	296.388	273.254	274.735	247.261	235.58	267.332	175.403	170.521	188.589	169.783	173.468	177.629
FBgn0014141	0.902425	0.953667	24	19.8762	22.6796	0.457887	0.715482	24	2	6.91001	0.778403	1	24	22.9381	3074.09	16.328	0.00531149	3454.81	3322.92	3305.89	2896.4	2983.69	3086.18	3330.43	3315.42	3207.27	2957.94	2872.88	2929.47	3090.28	2923.36	2926.66	2931.17	2859.57	2939.24
FBgn0014143	0.542333	0.739888	24	18.0337	3.1145	0.0916259	0.209841	24	18	7.36493	0.198862	0.372922	24	18.0169	56.0788	7.46851	0.133179	55.1645	50.497	66.0746	49.8347	49.0003	43.4396	51.318	39.4816	56.982	57.2175	55.9004	73.1859	49.9633	65.011	67.5692	54.4588	56.4038	67.917
FBgn0014163	0.053622	0.167208	24	21.3911	260.195	0.0916259	0.209841	24	22	296.328	0.0310307	0.0801192	24	21.6955	4343.72	260.958	0.060077	4594.88	4628.16	4865.69	4036.61	3962.63	3750.61	4183.99	4081.15	4333.68	4347.51	4201.51	4525.33	4124.63	3856.96	4439.4	4757.14	4779.42	4717.62
FBgn0014184	0.0352796	0.122702	24	1.05679	587.64	3.7585e-07	2.5245e-05	24	4	968.948	2.53774e-07	3.85988e-06	24	2.52839	15730.6	1254.73	0.0797635	16190.2	16647.5	17018	17180	17204.4	16577.1	15596.5	15622.3	15777.9	15294.4	15298.7	15093.6	13923.8	14256.6	14388.2	15380.9	16025.1	15675.3
FBgn0014189	0.0361308	0.124616	24	11.9567	105.781	0.0441325	0.120507	24	14	118.779	0.0118653	0.035904	24	12.9783	1405.04	155.522	0.110689	1300.15	1286.57	1368.07	1468.13	1275.07	1436.47	1377.21	1371.47	1404.2	1478.46	1593.16	1426.11	1586.07	1562.4	1619.64	1157.52	1337.73	1242.36
FBgn0014269	0.710366	0.852605	24	9.81511	8.24873	1	1	24	10	11.4811	0.953293	1	24	9.90756	566.446	8.2707	0.014601	563.544	535.707	535.096	607.984	607.177	570.638	584.397	563.133	538.276	564.001	559.004	551.944	560.226	636.255	577.868	534.978	535.304	570.503
FBgn0014340	0.797208	0.90282	24	11.7867	4.96882	1	1	24	14	10.3752	0.977887	1	24	12.8934	223.71	7.79327	0.0348364	226.066	198.695	231.803	209.306	208.784	255.701	251.353	219.227	226.91	209.457	207.63	209.393	255.132	240.86	255.15	184.733	220.294	216.29
FBgn0014342	0.000521357	0.00529528	24	9.18873	21.2845	0.00411664	0.0198539	24	10	23.2014	3.01585e-05	0.00022166	24	9.59436	80.774	21.3153	0.263888	53.0012	57.0835	77.9897	86.7124	93.7397	91.8155	106.825	88.3142	98.701	101.152	108.806	100.631	80.7917	43.6959	64.5438	68.3405	64.9176	66.8722
FBgn0014343	0.056346	0.172478	24	20.399	26.0232	0.0259398	0.0796457	24	20	32.9029	0.0110033	0.033661	24	20.1995	337.393	29.9306	0.0887113	375.335	347.99	332.539	330.903	301.458	304.077	288.009	280.527	347.997	289.153	369.342	319.172	402.895	327.186	371.127	376.941	344.808	363.617
FBgn0014366	0.0230326	0.0891278	24	11.7026	25.9294	0.0441325	0.120507	24	12	26.5797	0.00802151	0.0258543	24	11.8513	411.565	31.4372	0.0763844	401.295	388.607	441.941	388.711	415.437	411.689	418.922	427.025	402.944	426.066	449.2	440.132	426.282	416.71	463.908	340.635	374.606	374.066
FBgn0014380	0.410747	0.631527	24	21.9907	9.34204	0.264143	0.470234	24	18	12.3224	0.349469	0.583739	24	19.9954	288.143	9.61101	0.033355	275.823	315.057	264.298	263.127	258.849	281.37	282.773	315.853	259.472	288.131	282.497	277.496	308.284	274.965	290.447	298.99	302.239	346.899
FBgn0014388	0.066362	0.193187	24	9.68994	71.9107	0.0196038	0.0642201	24	10	76.6575	0.00994531	0.0310016	24	9.84497	1462.11	71.7637	0.0490822	1524.06	1455.63	1519.72	1507	1506.23	1336.75	1585.62	1576.15	1618.9	1531.59	1432.45	1527.76	1241.64	1383.35	1543	1326.23	1317.51	1384.46
FBgn0014391	0.048607	0.154876	24	22.4288	88.3813	0.0339928	0.0986445	24	20	70.7304	0.0122362	0.0367832	24	21.2144	1923.21	86.4534	0.0449527	1896.15	1810.21	1915.08	1999.37	1997.29	1771.15	1785.66	1710.18	1807.14	1996.48	1836.73	1924.18	1831.63	1957.79	2027.08	2004.3	2105.03	2242.31
FBgn0014396	0.00295909	0.0193391	24	12.6298	7680.73	8.74476e-11	5.7478e-08	24	16	11550.3	7.75846e-12	5.90028e-10	24	14.3149	12423.4	15403.5	1.23988	2554.87	2540.22	2719.89	1245.87	1234.59	1241.98	9852.01	9523.39	9536.34	24376.7	24133	23970.4	26337	26545.8	25871	10663.3	10693.3	10581.5
FBgn0014411	0.631775	0.803427	24	17.7387	19.5124	0.0567847	0.145512	24	18	42.1329	0.155257	0.305404	24	17.8693	1273.35	42.302	0.033221	1261.21	1188.87	1279.25	1192.05	1232.46	1233.09	1224.3	1314.32	1279.04	1251.63	1163.93	1266.52	1386.21	1415.32	1372.56	1311.28	1254.72	1293.56
FBgn0014417	0.0139673	0.0616123	24	19.1314	60.3871	3.7585e-07	2.5245e-05	24	18	109.134	1.05334e-07	1.85331e-06	24	18.5657	511.066	99.2261	0.194155	510.542	501.676	466.855	385.721	412.241	397.867	412.638	435.337	396.839	490.435	560.002	517.384	647.396	679.951	591.987	616.132	555.524	620.657
FBgn0014427	0.00871491	0.0442091	24	10.642	142.76	0.0339928	0.0986445	24	10	99.5642	0.00270303	0.0102952	24	10.321	2036.21	143.207	0.0703302	1988.09	1950.72	1916.16	2013.32	2092.1	2280.58	2154.31	2128.89	2049.32	2070.05	2115.23	2091.9	2140.98	2257.27	2110.78	1693.56	1833.66	1764.8
FBgn0014454	0.00221742	0.0154716	24	23.3612	273.255	0.176851	0.346473	24	22	35.0235	0.00346814	0.0126995	24	22.6806	272.713	275.919	1.01176	183.882	197.597	161.395	170.435	148.066	184.618	75.406	87.2752	98.701	172.674	172.692	172.8	59.5307	69.274	56.4758	986.666	991.855	919.492
FBgn0014455	0.245028	0.465279	24	7.10058	46.8962	0.00139237	0.00866889	24	6	134.438	0.00306477	0.011404	24	6.55029	1789.59	82.202	0.0459334	1890.74	1868.39	1849	1843.89	1862.01	2002.17	2029.68	1853.56	1811.21	1836.07	1775.84	1658.88	1636.03	1725.46	1566.19	1688.22	1604.85	1710.46
FBgn0014464	0.958246	0.981498	24	7.47136	0.649171	0.749267	1	24	6	5.18995	0.955857	1	24	6.73568	26.6268	1.62066	0.0608658	31.3681	20.8574	30.3293	38.8711	35.1524	22.707	36.6557	17.6628	31.5436	21.4565	23.9573	22.3624	36.1436	20.2493	24.2039	26.6955	22.3487	16.718
FBgn0014469	0.00339285	0.0215284	24	22.1638	202.534	0.00411664	0.0198539	24	22	213.435	0.000170103	0.000956484	24	22.0819	1808.31	202.712	0.1121	1546.77	1624.68	1630.2	1837.91	1875.86	1868.89	1407.58	1423.42	1495.78	1731.85	1694.98	1592.81	2153.74	2020.67	1996.82	2229.61	2256.15	2161.85
FBgn0014857	0.410336	0.631125	24	10.4075	39.4017	0.639746	0.926202	24	8	57.5666	0.613609	0.888222	24	9.20374	1602.78	38.9421	0.0242966	1623.57	1604.92	1572.79	1611.66	1687.31	1774.11	1608.66	1490.95	1581.25	1750.24	1651.06	1676.16	1560.55	1647.66	1459.29	1529.12	1611.23	1409.54
FBgn0014859	0.000587905	0.00576471	24	8.40098	152.821	6.47348e-06	0.000179425	24	8	217.396	7.75876e-08	1.4482e-06	24	8.20049	401.879	176.548	0.439306	351.539	289.809	345.537	677.752	652.982	618.027	538.315	509.105	544.382	494.522	456.187	499.087	209.42	201.427	242.039	224.242	180.918	198.527
FBgn0014861	0.461912	0.677589	24	15.8325	5.83484	1	1	24	6	5.40308	0.818684	1	24	10.9163	53.0592	1.61506	0.0304388	78.961	71.3544	67.1578	58.805	34.0871	57.2613	63.8857	37.4037	33.5787	80.7175	54.9022	67.0871	48.9002	34.1041	49.4163	32.0346	42.5689	42.84
FBgn0014863	0.00885549	0.0447246	24	23.4503	529.574	0.00795104	0.0327656	24	0	593.517	0.000743616	0.0033875	24	23.7252	6413.45	595.875	0.0929103	6756.03	7060.79	7284.45	6381.84	6671.49	6201.99	6488.06	6122.77	6429.81	5749.33	6191.97	6193.36	5257.84	5634.64	5832.13	6981.41	6958.95	7245.18
FBgn0014865	0.271524	0.497348	24	4.42225	47.7108	0.176851	0.346473	24	6	77.33	0.193813	0.365465	24	5.21113	289.716	122.942	0.424352	283.394	289.809	254.55	324.923	329.154	310.001	470.24	391.699	445.681	157.348	160.714	176.866	226.429	281.359	192.623	277.633	337.359	305.104
FBgn0014868	0.000244478	0.00301566	24	10.3649	114.428	0.000942737	0.0065177	24	12	101.134	3.7529e-06	3.70141e-05	24	11.1825	1009.13	118.496	0.117423	930.225	831.004	848.137	1053.51	1047.11	1060.32	1100.72	1044.19	1011.43	1057.5	1145.96	1106.94	1055.61	1119.04	1079.09	956.767	868.405	848.441
FBgn0014869	0.244452	0.464473	24	9.3354	203.235	0.264143	0.470234	24	12	121.043	0.241492	0.435637	24	10.6677	6762.88	194.255	0.0287237	6538.62	6386.77	6524.05	6917.06	6645.93	7693.74	7089.21	6709.8	6293.46	7054.1	7189.19	6940.46	6460.14	7051.03	6491.69	6680.28	6673.74	6392.56
FBgn0014870	0.149386	0.336627	24	20.2354	104.561	0.319437	0.542236	24	0	42.1164	0.192902	0.364194	24	22.1177	2406.2	92.2881	0.0383543	2520.26	2574.25	2663.56	2291.4	2227.38	1968.6	2475.83	2446.82	2350.51	2345.92	2315.87	2354.15	2384.42	2340.4	2548.47	2608.68	2404.08	2490.99
FBgn0014877	0.210402	0.42132	24	1.26986	19.3986	1	1	24	18	22.9108	0.538363	0.808018	24	21.6349	695.693	11.2575	0.0161817	650.076	664.145	634.749	700.676	672.156	740.447	667.134	705.474	684.801	719.305	631.874	688.151	682.477	700.2	700.905	788.051	734.313	757.536
FBgn0014879	0.0012959	0.0103246	24	9.58541	41.3447	0.00575569	0.0255371	24	12	20.6584	9.55182e-05	0.000598745	24	10.7927	407.446	40.4241	0.0992134	382.907	371.043	349.87	429.575	420.763	446.243	436.727	438.454	392.769	445.479	465.171	481.807	390.139	399.658	353.982	360.923	374.606	393.919
FBgn0014906	0.0125622	0.0572831	24	12.4282	163.446	3.70728e-05	0.000603794	24	16	279.679	7.2557e-06	6.48853e-05	24	14.2141	2137.84	311.919	0.145904	1916.7	1711.41	1983.32	1975.45	1963.21	1968.6	2032.82	2063.43	1946.55	2417.44	2452.63	2399.89	2451.39	2492.8	2370.97	2072.64	2119.93	2142
FBgn0014930	0.000296654	0.00347304	24	10.6576	89.9982	2.13432e-05	0.00042603	24	14	87.1876	1.25856e-07	2.14867e-06	24	12.3288	535.251	104.225	0.194721	427.255	419.344	381.283	459.476	495.329	599.269	598.012	504.949	541.329	660.044	708.737	602.767	605.937	572.31	591.987	475.18	502.313	489.003
FBgn0014931	0.647873	0.813	24	17.2665	3.05477	0.143134	0.293672	24	18	5.06181	0.313254	0.535593	24	17.6333	37.5294	6.60554	0.17601	36.7764	36.2261	34.6621	52.8248	28.761	33.5669	16.7569	34.2867	35.6137	43.9348	23.9573	48.7906	49.9633	49.0247	44.3738	38.4415	38.312	29.2566
FBgn0015000	0.553471	0.748096	24	11.4023	12.7209	1	1	24	10	9.20612	0.880875	1	24	10.7011	458.006	12.4445	0.027171	451.051	466.548	414.862	462.466	434.611	513.377	477.571	428.064	439.575	531.305	460.18	445.214	464.552	504.102	424.577	423.925	482.093	420.041
FBgn0015010	0.0553145	0.170395	24	8.71724	19.1588	0.319437	0.542236	24	8	1.82815	0.0889821	0.194354	24	8.35862	17.3917	21.3913	1.22997	11.8982	8.78208	11.9151	2.99008	2.13045	12.8344	57.6018	74.8073	79.3678	8.17392	2.99466	6.09882	6.37829	8.52603	10.085	3.20346	2.12844	3.13463
FBgn0015011	7.89932e-05	0.00129341	24	10.1621	50.0523	0.00139237	0.00866889	24	10	44.1011	1.87231e-06	2.04864e-05	24	10.081	327.349	50.0492	0.152893	319.089	281.027	257.799	310.969	362.176	345.542	337.232	391.699	340.874	383.153	387.31	363.896	338.049	346.37	300.532	248.802	284.147	293.611
FBgn0015019	1.0914e-05	0.000291998	24	9.62275	140.507	0.000265156	0.00244731	24	10	152.729	5.97901e-08	1.16813e-06	24	9.81138	1299.21	140.652	0.10826	1168.19	1256.94	1152.51	1429.26	1381.59	1398.95	1446.33	1393.29	1403.18	1377.31	1409.49	1371.22	1248.02	1382.28	1197.09	1162.86	1117.43	1089.81
FBgn0015024	0.0108495	0.0514361	24	21.7746	236.39	0.0339928	0.0986445	24	0	210.159	0.0032843	0.0121131	24	22.8873	4663.06	233.748	0.0501276	4956.15	5077.14	5009.75	4582.8	4433.46	4305.45	4652.13	4569.48	4568.73	4553.9	4401.16	4526.34	4325.54	4369.59	4922.47	4855.38	4866.69	4958.99
FBgn0015025	0.624351	0.799154	24	21.8369	4.11819	1	1	24	6	4.82242	0.918447	1	24	1.91843	83.0517	3.6937	0.0444747	76.7977	107.58	90.9879	96.6794	78.8265	83.9174	72.2641	88.3142	84.4555	76.6305	78.8595	70.1365	104.179	56.485	90.7647	79.0187	69.1745	89.8595
FBgn0015031	0.0634421	0.186741	24	21.341	86.8351	0.0259398	0.0796457	24	20	82.6909	0.0121938	0.0366931	24	20.6705	1771.38	90.2196	0.0509319	1889.66	1766.3	1688.69	1700.36	1621.27	1861.98	1814.98	1618.75	1506.97	1799.28	1775.84	1688.36	1791.24	1899.17	1713.44	1844.13	1996.48	1907.95
FBgn0015032	0.00151589	0.0115093	24	20.3567	25.6447	0.0146668	0.0523318	24	22	28.4598	0.000260438	0.00138529	24	21.1784	167.649	25.9969	0.155067	197.943	209.672	201.473	142.527	153.392	143.153	126.724	147.537	146.525	167.565	136.756	166.701	188.16	179.047	185.563	158.037	180.918	185.988
FBgn0015033	0.0188683	0.0770642	24	11.658	28.726	0.00411664	0.0198539	24	14	33.9598	0.0008127	0.00365338	24	12.829	227.922	39.9002	0.175061	178.473	192.108	200.39	207.313	215.175	245.828	213.65	226.5	192.314	294.261	266.525	261.233	259.384	267.504	269.268	207.157	177.725	227.783
FBgn0015034	0.00124979	0.0100529	24	21.2929	37.7346	0.000167488	0.00175738	24	20	47.1369	3.42861e-06	3.42936e-05	24	20.6464	265.703	40.0227	0.150629	263.924	262.365	278.38	223.26	214.11	229.045	208.414	244.163	228.946	292.218	198.646	255.134	316.788	267.504	291.455	349.177	334.166	324.957
FBgn0015035	1.83556e-06	7.51084e-05	24	21.7055	92.7869	1.19411e-05	0.00028175	24	0	81.1069	5.59884e-10	2.32075e-08	24	22.8527	613.087	91.944	0.149969	681.444	723.424	749.567	675.759	634.873	550.893	541.457	554.821	495.54	502.696	563.995	520.433	617.631	613.874	623.251	669.523	681.102	635.286
FBgn0015037	0.032286	0.114975	24	7.62797	140.752	0.00795104	0.0327656	24	8	178.878	0.00237905	0.00921382	24	7.81399	1740.28	176.008	0.101138	1492.69	1723.48	1624.78	2076.12	1930.18	2019.94	1864.2	1947.07	1995.39	1719.59	1625.1	1591.79	1766.79	1615.68	1619.64	1599.59	1624	1488.95
FBgn0015038	0.53742	0.736304	24	3.38452	16.6689	0.0567847	0.145512	24	4	55.5434	0.137006	0.276048	24	3.69226	469.957	41.787	0.0889166	460.786	520.338	486.352	502.334	519.829	536.084	484.903	514.3	539.294	404.609	372.337	411.671	440.102	480.655	498.197	410.043	442.717	434.669
FBgn0015039	0.51872	0.722011	24	9.62018	51.8625	0.457887	0.715482	24	8	95.4788	0.578949	0.852125	24	8.81009	1743.7	54.6151	0.0313214	1684.14	1701.53	1690.86	1940.56	1988.77	1972.55	1645.32	1585.5	1662.65	1930.07	1722.93	1885.55	1801.87	1666.84	1688.22	1657.26	1616.55	1545.37
FBgn0015075	0.0133828	0.0597517	24	11.4046	35.2233	0.000628333	0.00475879	24	12	39.704	0.000106677	0.000653119	24	11.7023	354.62	40.096	0.113067	333.15	306.275	308.709	347.846	330.219	374.173	382.267	330.399	342.909	383.153	403.281	396.424	363.562	451.88	380.203	312.871	318.203	317.643
FBgn0015218	0.399793	0.621961	24	22.8062	33.8744	0.749267	1	24	2	49.3239	0.660652	0.936866	24	0.403114	3507.78	37.6697	0.0107389	3620.31	3533.69	3520.37	3522.32	3522.69	3580.8	3390.13	3549.19	3450.46	3505.59	3404.93	3582.04	3436.83	3373.11	3595.29	3474.69	3594.94	3482.58
FBgn0015221	0.00278734	0.0185058	24	23.9784	649.106	0.00290735	0.0153491	24	2	789.285	0.000103106	0.000638049	24	0.989192	10441.5	965.339	0.0924524	10827.4	10415.5	10255.6	11359.3	11057	11365.4	10147.3	10136.4	10113.3	9601.29	9632.83	9440.98	10251	10135.3	9773.34	11028.4	11364.8	11041.2
FBgn0015222	0.00414439	0.0250734	24	23.5802	577.229	0.00411664	0.0198539	24	2	671.489	0.000204368	0.00112208	24	0.7901	8519.46	784.806	0.0921192	8671.65	9036.76	8644.94	8960.29	9275.96	9812.41	8489.46	7901.52	7867.59	7910.31	7588.48	7777.02	8097.24	8555.87	8087.13	8803.11	9086.33	8784.29
FBgn0015229	0.234913	0.453408	24	20.1519	37.502	0.457887	0.715482	24	20	51.2477	0.347395	0.581436	24	20.076	909.175	43.6884	0.0480528	955.104	1000.06	946.708	782.405	838.331	800.67	871.358	973.534	888.309	941.023	931.34	834.522	887.645	872.852	958.071	1011.23	953.543	918.447
FBgn0015239	2.54008e-05	0.000560523	24	9.52441	64.0323	0.000942737	0.0065177	24	10	66.7983	4.44142e-07	6.10912e-06	24	9.76221	725.49	64.0121	0.088233	669.546	648.776	697.574	776.425	721.156	770.065	757.202	786.516	757.046	790.827	772.623	822.325	709.053	690.609	678.718	647.099	672.589	690.664
FBgn0015240	0.823656	0.917625	24	17.7719	9.49964	0.383706	0.626818	24	16	26.2441	0.680084	0.955441	24	16.8859	860.456	22.0974	0.0256811	876.143	783.801	850.304	856.161	777.613	882.613	811.662	851.972	843.537	863.371	887.419	866.033	892.96	856.866	929.834	984.53	834.35	839.037
FBgn0015245	0.144745	0.329107	24	9.78855	267.711	0.216908	0.405276	24	10	241.013	0.140061	0.280698	24	9.89427	7357.71	268.039	0.0364296	7254.68	7168.37	6762.35	7151.29	7238.19	8133.07	8039.12	7146.18	7458.54	7795.88	7475.68	7354.16	7256.37	8093.34	6805.33	7057.22	7073.89	7175.17
FBgn0015247	0.86089	0.93529	24	16.5762	12.2491	1	1	24	16	9.29152	0.989841	1	24	16.2881	2070.18	35.7189	0.017254	2097.33	2132.95	2037.48	2049.2	2059.08	2213.44	2000.35	2049.93	1951.63	2146.68	2138.19	2086.81	2050.62	2136.84	1987.75	2052.35	2051.82	2020.79
FBgn0015269	0.121644	0.292952	24	19.9259	95.0394	0.0259398	0.0796457	24	18	84.2257	0.0213264	0.0587561	24	18.9629	3149.64	143.021	0.0454088	3136.81	3272.42	3342.72	3031.95	2977.3	2780.13	2997.39	3153.34	3135.03	3046.83	3211.28	3151.06	3300.76	3045.92	3321.99	3232.29	3316.12	3240.17
FBgn0015271	0.110389	0.274097	24	11.3256	9.14948	0.383706	0.626818	24	10	7.49082	0.176274	0.338003	24	10.6628	52.4916	9.21273	0.175509	58.4095	48.3014	60.6586	47.8414	44.7394	64.1721	50.2707	63.3784	42.7365	70.5001	58.895	84.3671	64.8459	33.0384	39.3314	38.4415	40.4405	34.481
FBgn0015277	5.87343e-06	0.000187756	24	22.6758	95.9037	0.000103647	0.00124511	24	0	85.8603	1.35264e-08	3.2857e-07	24	23.3379	854.525	102.265	0.119675	886.959	905.652	943.458	836.227	837.266	930.002	834.703	794.828	769.257	734.631	715.725	783.699	842.997	881.379	806.797	941.817	971.635	964.422
FBgn0015278	0.0411111	0.137303	24	19.7671	48.2011	0.00139237	0.00866889	24	18	45.3658	0.000616395	0.00288524	24	18.8835	1212.54	69.9937	0.0577246	1306.64	1192.17	1251.08	1128.26	1149.38	1060.32	1221.16	1147.05	1176.27	1201.57	1176.9	1222.81	1255.46	1255.46	1267.68	1311.28	1255.78	1246.54
FBgn0015279	0.693769	0.843783	24	21.9169	11.839	0.749267	1	24	22	9.23154	0.859923	1	24	21.9584	1124.85	11.8475	0.0105325	1116.27	1075.8	1147.1	1190.05	1152.57	1122.52	1108.05	1078.47	1065.36	1109.61	1125.99	1116.08	1082.18	1142.49	1227.34	1124.41	1137.65	1125.33
FBgn0015282	0.278891	0.504294	24	21.3242	32.381	0.0567847	0.145512	24	20	48.9267	0.0814867	0.180597	24	20.6621	1303.9	33.4198	0.0256306	1286.09	1253.64	1191.51	1278.76	1258.03	1350.58	1326.94	1184.45	1194.59	1279.22	1230.81	1337.68	1393.66	1435.57	1315.08	1386.03	1367.53	1400.14
FBgn0015283	0.775336	0.891375	24	23.8612	12.2481	0.319437	0.542236	24	20	13.8633	0.593334	0.866507	24	21.9306	1326.35	10.6754	0.00804872	1331.52	1294.26	1195.84	1312.65	1294.25	1340.7	1302.85	1294.58	1301.43	1311.91	1342.61	1353.94	1379.84	1364.17	1255.58	1320.89	1477.14	1400.14
FBgn0015286	0.75541	0.879129	24	14.7769	17.6104	1	1	24	16	7.12883	0.967298	1	24	15.3885	1003.62	54.338	0.0541418	991.88	1065.92	1083.19	1044.54	987.462	864.842	961.427	934.052	1031.78	1046.26	1137.97	1061.2	978.004	893.102	1009.5	1008.02	955.672	1010.4
FBgn0015288	0.343654	0.569858	24	0.0952938	320.208	0.319437	0.542236	24	4	293.775	0.352305	0.587835	24	2.04765	13625	570.884	0.0418998	14045.3	13583.7	13222.5	13720.5	14162.1	15092.3	13547.9	13540.1	13595.3	12730.9	12790.2	12660.1	13612.3	14811.8	13281.9	13305	14104.1	13443.4
FBgn0015295	0.224982	0.440017	24	9.81229	11.8571	0.457887	0.715482	24	12	4.46718	0.337158	0.567813	24	10.9061	343.29	11.6777	0.034017	323.416	338.11	328.206	344.856	385.611	355.415	320.476	352.218	342.909	363.74	372.337	348.649	344.428	350.633	320.702	350.245	339.487	297.79
FBgn0015296	0.636072	0.805672	24	8.4615	11.3377	1	1	24	12	9.87664	0.923859	1	24	10.2308	477.462	10.208	0.0213798	499.726	424.833	436.525	489.377	442.068	523.249	490.139	464.429	527.083	479.196	475.153	449.28	464.552	513.693	499.206	475.18	415.047	525.573
FBgn0015298	0.0492858	0.156713	24	9.6848	17.7124	0.0108583	0.0418594	24	10	17.918	0.0045665	0.0160569	24	9.8424	298.63	17.6978	0.0592632	316.926	313.959	277.297	288.045	312.11	302.102	322.57	328.321	318.489	301.413	317.434	321.205	291.275	296.28	250.107	240.26	272.441	305.104
FBgn0015299	0.0892322	0.236548	24	10.3086	12.574	0.0339928	0.0986445	24	12	6.42728	0.0206204	0.0572035	24	11.1543	172.715	12.9893	0.0752065	150.35	171.251	141.898	185.385	178.958	186.593	158.143	155.849	181.121	206.392	193.655	188.047	177.529	156.666	187.58	170.851	168.147	150.462
FBgn0015316	0.770842	0.88866	24	8.3279	1.97769	1	1	24	10	2.34811	0.97147	1	24	9.16395	26.2407	1.93862	0.0738782	17.3065	26.3462	24.9134	26.9108	26.6306	46.4014	24.088	21.8188	16.2806	27.587	28.9484	42.6918	26.5762	23.4466	18.1529	25.6277	29.7982	18.8078
FBgn0015320	0.235519	0.453883	24	10.2177	16.8225	0.383706	0.626818	24	12	13.9362	0.307606	0.527799	24	11.1089	558.707	17.5419	0.0313972	554.89	556.564	531.846	533.232	586.938	547.931	567.64	557.938	578.978	598.74	580.965	566.174	497.507	619.203	545.596	515.757	567.231	549.606
FBgn0015321	0.632887	0.804142	24	0.996241	19.5093	1	1	24	0	18.7344	0.922409	1	24	0.498121	1157.05	28.4586	0.0245959	1179.01	1136.18	1163.35	1187.06	1116.35	1117.58	1254.67	1094.06	1196.62	1170.91	1131.98	1130.32	1052.42	1122.24	1130.52	1309.15	1156.81	1177.58
FBgn0015324	0.585313	0.769975	24	20.185	158.159	0.872349	1	24	2	169.922	0.853807	1	24	23.0925	8290.84	114.959	0.0138657	8582.95	8883.07	9126.96	8456.96	8464.26	7260.33	7906.11	8336.86	8424.18	7954.25	8405.02	8684.72	7803.84	7713.93	8651.89	8443.25	7840.13	8296.33
FBgn0015331	0.00245475	0.0166952	24	10.3749	38.6921	0.00202616	0.0116167	24	12	36.1201	6.57095e-05	0.000432208	24	11.1874	392.677	39.9553	0.101751	364.519	356.772	335.789	419.609	384.546	362.326	401.118	443.649	388.699	442.414	444.208	440.132	386.95	446.551	347.931	342.77	376.735	383.47
FBgn0015338	0.546041	0.743432	24	21.1557	11.5143	0.383706	0.626818	24	18	16.8385	0.536986	0.806486	24	19.5779	511.289	14.2128	0.0277979	469.439	507.165	513.432	493.364	494.264	515.351	522.606	463.39	504.698	512.914	518.077	448.264	509.2	578.704	555.681	492.265	572.552	531.843
FBgn0015351	0.0572083	0.173969	24	10.6232	10.1535	0.0567847	0.145512	24	10	9.01946	0.0218613	0.059907	24	10.3116	76.4855	10.1733	0.133009	75.716	55.9858	76.9065	84.7191	88.4135	90.8282	91.1156	63.3784	74.2801	95.0219	72.8701	86.4	81.8547	84.1946	84.7137	48.0519	59.5965	62.6927
FBgn0015359	0.00786802	0.0405838	24	8.54315	25.1521	0.00139237	0.00866889	24	8	31.7152	0.000136082	0.000797091	24	8.27157	256.719	28.9006	0.112577	248.781	230.53	256.716	265.121	294.002	278.408	314.192	269.099	279.822	284.044	285.491	245.986	197.727	245.123	225.903	239.192	230.936	229.873
FBgn0015360	0.327512	0.555711	24	10.6662	24.1412	0.0441325	0.120507	24	14	33.4759	0.0756922	0.169966	24	12.3331	919.337	27.3512	0.029751	868.571	850.764	914.212	869.118	869.222	937.9	903.825	918.468	935.115	989.045	972.267	969.713	984.383	935.732	821.924	975.988	870.534	961.287
FBgn0015371	0.0102454	0.049336	24	21.8093	237.408	0.0567847	0.145512	24	22	242.906	0.0049157	0.0170855	24	21.9047	5337.96	237.293	0.0444538	5693.84	5674.32	5306.55	5186.8	5114.14	4897.81	5380.01	5135.73	5315.61	5078.05	5173.78	5196.2	5185.55	5183.83	5492.27	5789.72	5497.77	5781.31
FBgn0015372	0.39933	0.621507	24	20.8972	12.9316	0.0724339	0.174944	24	18	23.1497	0.131408	0.266817	24	19.4486	448.721	14.7187	0.0328015	432.663	427.029	441.941	456.486	420.763	404.778	459.767	437.415	409.049	409.718	466.169	442.165	471.993	517.956	427.602	502.943	448.038	500.496
FBgn0015376	0.114317	0.281418	24	20.6428	4.19664	0.542922	0.813145	24	0	2.81065	0.234579	0.426432	24	22.3214	32.9592	3.79454	0.115129	45.4296	42.8126	42.2444	24.9174	33.0219	26.6561	28.2773	32.2087	29.5085	28.6087	35.936	35.5765	32.9545	21.3151	33.2804	27.7633	36.1836	36.5707
FBgn0015379	0.229028	0.445186	24	9.81372	13.2071	0.749267	1	24	12	7.24013	0.474065	0.736137	24	10.9069	345.265	12.9146	0.037405	353.702	318.35	319.541	340.87	372.828	333.695	358.179	339.75	372.418	341.261	366.347	358.814	343.365	333.581	353.982	366.262	359.707	282.117
FBgn0015380	0.241732	0.461211	24	17.9663	22.8197	1	1	24	22	24.3464	0.584974	0.858111	24	19.9832	619.59	23.4725	0.0378839	619.79	664.145	653.163	589.047	639.134	577.549	571.829	571.445	610.521	649.827	652.837	566.174	638.892	706.595	639.387	632.15	568.295	601.849
FBgn0015381	0.590974	0.774309	24	21.9781	2.74231	1	1	24	22	2.80747	0.901817	1	24	21.9891	29.0939	2.7424	0.0942601	19.4698	43.9104	35.7453	35.881	26.6306	20.7325	23.0407	39.4816	27.4735	22.4783	28.9484	19.3129	26.5762	25.5781	38.3229	39.5093	24.4771	26.1219
FBgn0015391	0.19212	0.398172	24	10.1091	13.1057	0.264143	0.470234	24	8	15.2255	0.202019	0.377611	24	9.05456	239.263	12.9246	0.0540185	250.945	250.289	231.803	249.174	246.067	251.752	220.982	290.917	225.893	275.87	239.573	255.134	205.168	224.874	249.099	194.343	214.973	229.873
FBgn0015393	0.28401	0.509843	24	1.79777	28.7593	0.0339928	0.0986445	24	4	56.6676	0.0544536	0.128849	24	2.89889	359.779	71.4698	0.198649	428.336	433.615	399.697	357.813	364.306	385.033	429.395	413.518	389.716	343.305	306.454	347.633	249.816	261.11	234.98	329.956	398.019	403.323
FBgn0015396	0.322002	0.549729	24	19.5084	11.2531	1	1	24	22	11.9929	0.686894	0.961395	24	20.7542	165.299	11.6282	0.0703463	150.35	212.965	196.057	152.494	167.24	156.975	131.961	176.628	163.823	178.805	138.753	137.224	190.286	169.455	191.614	162.309	151.12	147.328
FBgn0015399	0.480247	0.692453	24	20.8666	42.2083	0.457887	0.715482	24	2	25.7828	0.552955	0.824415	24	23.4333	1239.3	34.4464	0.027795	1366.13	1353.54	1410.31	1147.2	1327.27	988.25	1241.06	1210.42	1330.94	1100.41	1234.8	1310.23	1131.08	1200.04	1238.43	1234.4	1224.92	1258.03
FBgn0015400	0.326832	0.555404	24	9.69821	34.799	0.383706	0.626818	24	12	21.4122	0.385777	0.629642	24	10.8491	1418.56	34.5989	0.0243901	1393.17	1486.37	1396.23	1407.33	1441.25	1279.49	1432.71	1444.2	1518.16	1489.7	1465.39	1527.76	1330.94	1299.15	1380.63	1412.73	1402.65	1426.26
FBgn0015402	0.205237	0.415476	24	10.6205	30.9126	0.00795104	0.0327656	24	8	32.2437	0.0121051	0.0364738	24	9.31023	1231.18	29.5793	0.0240251	1207.13	1335.97	1214.26	1261.82	1222.88	1231.12	1233.73	1320.56	1278.02	1209.74	1260.75	1229.93	1205.5	1324.73	1166.83	1127.62	1185.54	1145.19
FBgn0015477	0.398634	0.620787	24	12.5167	28.9338	1	1	24	12	38.3764	0.765262	1	24	12.2583	1625.7	35.2295	0.0216703	1619.24	1625.78	1592.29	1598.7	1638.31	1550.99	1693.49	1613.55	1646.37	1536.7	1692.98	1638.55	1786.98	1605.03	1677.13	1565.42	1639.97	1541.19
FBgn0015509	0.647331	0.812678	24	11.001	26.5904	0.457887	0.715482	24	14	31.6542	0.656841	0.933187	24	12.5005	3075.5	31.8787	0.0103654	3027.56	2981.52	3054.59	2933.27	3169.04	2927.23	2996.34	3024.5	3185.9	3234.83	3143.4	3130.73	3069.02	3071.5	3024.48	3134.05	3195.86	3055.22
FBgn0015513	0.0317905	0.113545	24	13.0197	116.903	3.38877e-06	0.000113808	24	16	174.443	1.83612e-06	2.01382e-05	24	14.5098	2685.95	240.344	0.089482	2625.18	2456.79	2603.99	2439.91	2458.54	2325	2768.03	2722.15	2650.68	2830.22	2871.88	2820.71	2981.85	2819.98	2849	2737.89	2754.21	2631
FBgn0015519	0.796159	0.902693	24	17.9608	14.6133	1	1	24	6	35.4177	0.977649	1	24	11.9804	696.115	1.65023	0.00237063	735.527	814.538	817.808	668.782	719.026	561.753	726.83	696.124	750.941	654.936	720.716	704.414	618.694	651.176	728.134	705.829	571.487	683.35
FBgn0015520	0.0873223	0.233367	24	9.92101	30.9101	0.0724339	0.174944	24	12	42.1678	0.0383505	0.0953272	24	10.9605	503.311	31.9724	0.0635242	427.255	476.428	464.688	434.559	482.546	529.173	511.085	578.718	537.259	438.327	521.071	563.125	531.524	572.31	531.478	464.502	505.506	490.048
FBgn0015521	0.0323859	0.115108	24	9.54967	191.953	0.00795104	0.0327656	24	8	171.607	0.00238562	0.00921986	24	8.77484	4115.9	202.314	0.0491542	4057.3	4243.94	3851.82	4211.04	4272.61	4467.37	4574.63	4426.1	4220.74	4043.03	4114.67	3904.26	4213.92	4300.32	4034.99	3569.72	3800.34	3779.32
FBgn0015522	0.0217202	0.0854872	24	22.8706	17.9871	0.0724339	0.174944	24	22	14.9322	0.0117281	0.0355475	24	22.4353	343.735	18.1734	0.0528705	330.987	339.208	320.624	358.81	348.328	344.555	320.476	337.672	325.611	325.935	318.433	311.04	347.617	363.422	364.067	402.568	379.927	347.944
FBgn0015524	0.716847	0.857681	24	19.5156	4.05474	1	1	24	6	5.53524	0.95548	1	24	0.757776	142.97	1.37168	0.00959419	156.84	178.935	147.314	148.508	109.718	145.128	146.623	160.005	127.192	141	146.739	148.405	133.944	140.68	122.028	132.41	151.12	136.879
FBgn0015527	0.00621862	0.0338602	24	23.1729	53.7224	0.00411664	0.0198539	24	2	59.2482	0.000296265	0.00154987	24	0.58647	618.886	68.6665	0.110952	681.444	643.287	683.493	643.865	594.395	696.02	630.478	589.108	570.837	529.262	608.915	560.075	619.757	569.113	507.274	635.353	697.066	680.215
FBgn0015541	0.0549573	0.169533	24	8.20483	116.274	0.0259398	0.0796457	24	8	156.01	0.0107677	0.0330832	24	8.10241	1913.21	138.866	0.072583	1912.37	1936.45	1742.85	2059.17	1991.97	1956.76	2028.63	2068.63	1982.16	2050.63	2106.25	2054.29	1573.31	1623.14	1729.57	1956.25	1833.66	1831.67
FBgn0015543	0.774371	0.890977	24	22.1221	1.97813	1	1	24	22	3.01084	0.972381	1	24	22.0611	48.2241	1.97814	0.0410197	44.348	47.2037	45.494	44.8513	54.3264	38.5033	39.7976	52.9885	52.9119	44.9566	42.9235	39.6424	56.3416	58.6165	48.4078	37.3737	70.2387	49.1092
FBgn0015544	0.0606994	0.181408	24	10.2533	13.4952	0.143134	0.293672	24	12	13.4472	0.0499203	0.119502	24	11.1266	259.854	13.9804	0.0538011	253.108	251.387	230.719	282.065	234.349	269.523	264.968	276.371	253.366	268.718	281.498	275.464	234.934	281.359	274.311	248.802	236.257	260.175
FBgn0015546	2.10142e-07	1.64641e-05	24	21.494	65.0173	0.000103647	0.00124511	24	0	47.2064	5.56492e-10	2.31712e-08	24	22.747	383.878	63.3865	0.165122	474.848	447.886	456.023	390.704	367.502	369.236	325.712	341.828	318.489	338.196	309.449	331.369	385.886	411.381	385.246	457.027	385.249	413.771
FBgn0015553	0.398056	0.620124	24	9.42324	4.90196	0.264143	0.470234	24	6	5.84214	0.341972	0.574448	24	7.71162	100.862	5.48882	0.0544193	112.492	91.1141	110.485	111.63	111.848	86.8791	97.3994	105.977	110.911	104.218	108.806	117.911	75.4764	93.7863	95.8071	99.3073	95.78	85.68
FBgn0015558	0.205755	0.416215	24	20.6197	135.163	0.457887	0.715482	24	0	33.4795	0.316762	0.54015	24	22.3098	3449.88	122.758	0.0355834	3759.84	3596.26	3673.1	3232.28	3138.15	2907.49	3498	3603.22	3510.5	3139.81	3368	3403.14	3450.65	3434.92	3575.12	3687.18	3415.09	3705.14
FBgn0015568	0.192349	0.398198	24	20.7765	68.2854	0.216908	0.405276	24	20	47.1811	0.174261	0.334561	24	20.3882	1671.29	75.2535	0.0450271	1674.41	1710.31	1661.61	1600.69	1640.44	1771.15	1541.63	1449.39	1440.83	1797.24	1796.8	1677.18	1606.27	1755.3	1629.73	1883.63	1702.76	1743.9
FBgn0015569	0.00145911	0.0112924	24	11.6664	119.973	3.38877e-06	0.000113808	24	14	146.704	9.95094e-08	1.77115e-06	24	12.8332	655.71	164.375	0.250683	509.461	465.45	495.018	614.961	530.481	593.345	582.302	585.991	658.346	839.871	862.463	880.264	789.845	832.354	753.347	622.539	619.377	567.368
FBgn0015570	0.00137973	0.010833	24	11.2503	178.29	0.000167488	0.00175738	24	14	173.84	3.76222e-06	3.70513e-05	24	12.6251	1062.62	228.49	0.215026	873.979	799.169	830.806	1058.49	1033.27	1001.08	995.988	961.066	1050.1	1398.76	1377.55	1298.03	1214	1246.93	1164.81	859.595	928.002	1035.47
FBgn0015575	0.00205707	0.0145609	24	10.4202	292.999	0.000103647	0.00124511	24	14	305.505	3.4883e-06	3.47331e-05	24	12.2101	5234.59	321.075	0.0613371	4534.31	4588.64	4406.42	5158.89	5119.46	5295.68	5040.68	5288.46	5061.22	5764.66	5676.88	5717.65	5594.82	5551.51	5429.74	5331.63	5409.44	5252.6
FBgn0015576	0.339085	0.565778	24	20.1848	59.7987	0.872349	1	24	22	86.7847	0.656107	0.932719	24	21.0924	2233.22	60.2333	0.0269715	2148.17	2325.06	2287.7	2304.36	2249.75	2186.79	2232.86	2171.49	2095.11	2172.22	2103.25	2054.29	2408.87	2428.85	2408.29	2052.35	2316.81	2251.71
FBgn0015577	3.29174e-05	0.000671633	24	22.5004	184.019	6.27354e-05	0.000870726	24	0	184.991	4.33629e-08	8.88699e-07	24	23.2502	1660.29	193.489	0.116539	1800.96	1859.61	1920.5	1655.51	1614.88	1571.72	1532.21	1557.45	1688.09	1487.65	1540.26	1451.52	1544.61	1522.96	1565.19	1880.43	1846.43	1845.25
FBgn0015582	0.562417	0.753327	24	9.43101	6.24858	1	1	24	10	5.14716	0.886094	1	24	9.71551	182.398	6.24481	0.0342373	162.249	182.228	173.31	205.319	180.023	191.529	188.515	191.174	182.139	196.174	183.673	154.504	176.466	212.085	189.597	143.088	180.918	190.168
FBgn0015589	0.056788	0.173292	24	20.011	79.9396	0.00139237	0.00866889	24	20	92.0057	0.000825901	0.00370187	24	20.0055	3829.14	92.5237	0.024163	4014.03	3783.98	3809.58	3825.31	3648.39	3649.91	3772.4	3616.73	3768.95	3781.46	3877.09	3906.3	3896.07	3890	3848.42	4000.05	3930.17	3905.75
FBgn0015591	0.748358	0.876157	24	22.7447	10.333	0.639746	0.926202	24	4	26.5474	0.831393	1	24	1.37234	624.875	10.0262	0.0160452	594.912	626.821	726.82	645.858	635.938	655.543	670.276	599.497	630.872	576.262	573.977	578.372	626.135	643.715	676.701	584.098	593.836	608.119
FBgn0015600	0.0533216	0.166723	24	14.4672	132.005	2.27364e-09	7.21448e-07	24	16	269.067	2.88941e-09	9.13688e-08	24	15.2336	4314.49	354.633	0.0821958	4191.42	4068.3	4182.2	4005.72	3983.94	4027.05	4284.53	4123.75	4192.25	4541.64	4506.97	4438.93	4741.19	4556.1	4706.65	4437.86	4307.97	4364.45
FBgn0015602	0.630642	0.803255	24	8.6387	8.52595	0.542922	0.813145	24	8	10.5627	0.709364	0.981903	24	8.31935	427.232	10.4498	0.0244593	419.683	402.878	457.106	451.503	437.807	419.587	480.713	438.454	438.558	424.022	434.226	380.16	405.021	445.485	421.551	446.349	418.239	368.842
FBgn0015609	0.3804	0.605048	24	12.5795	137.939	1	1	24	12	152.054	0.748069	1	24	12.2898	3294.06	180.276	0.0547274	3521.88	3396.47	3533.36	2956.2	2859.06	2672.52	3410.03	3553.35	3507.45	3387.07	3657.48	3736.55	3025.43	3099.21	3295.77	3281.41	3107.53	3292.41
FBgn0015614	0.982917	0.992516	24	22.5215	3.85513	1	1	24	6	21.8158	0.999853	1	24	2.26077	1090.1	1.70774	0.00156659	1129.25	1123.01	1154.68	1085.4	1121.68	942.836	1049.4	1128.34	1177.29	1049.33	1116.01	1136.41	1032.22	990.085	1096.24	1131.89	1090.83	1066.82
FBgn0015615	0.943977	0.973589	24	16.0356	6.21271	1	1	24	18	17.6389	0.998401	1	24	17.0178	909.897	13.7725	0.0151363	937.797	922.118	840.555	939.883	810.635	967.518	881.831	918.468	844.555	903.218	962.285	948.367	988.635	856.866	896.553	849.985	970.571	938.3
FBgn0015618	0.66834	0.827367	24	17.754	4.10165	1	1	24	22	6.8707	0.937653	1	24	19.877	86.3331	4.26773	0.0494334	110.329	91.1141	71.4905	99.6695	80.957	77.0065	71.2168	80.0023	92.5957	84.8045	81.8541	80.3012	97.8004	102.312	95.8071	60.8658	75.5598	100.308
FBgn0015621	0.78298	0.896258	24	1.09947	2.40632	1	1	24	22	2.1687	0.974535	1	24	23.5497	85.1875	1.92442	0.0225904	75.716	76.8432	92.0711	77.7422	86.2831	107.612	73.3114	84.1582	87.5081	72.5436	88.8417	78.2682	79.7286	91.6548	103.875	75.8152	92.5874	88.8146
FBgn0015622	0.0983389	0.254118	24	15.4698	407.094	6.47348e-06	0.000179425	24	18	1283.54	9.71898e-06	8.2877e-05	24	16.7349	5752.29	1030.65	0.179172	4819.87	4593.03	4606.81	4453.23	4674.2	4547.33	5227.1	5400.67	4901.47	6131.46	6204.94	6138.47	7518.94	7525.29	7399.34	6608.74	6382.14	6408.23
FBgn0015623	1.20171e-05	0.000313262	24	22.0712	857.525	0.000167488	0.00175738	24	22	647.775	4.23151e-08	8.73058e-07	24	22.0356	6783.48	857.617	0.126427	7589.99	7166.18	7248.7	6397.78	6355.12	6673.9	5924.61	5892.11	5905.78	6687.29	6439.52	6367.17	6417.62	6615.13	6300.08	7847.41	8124.27	8150.04
FBgn0015625	0.279286	0.504712	24	20.3859	5.64615	0.319437	0.542236	24	2	3.31125	0.30482	0.524193	24	23.1929	31.7659	4.66885	0.146977	67.0628	43.9104	45.494	45.848	21.3045	21.7198	43.9868	33.2477	30.5261	21.4565	16.9698	25.4118	40.3958	26.6438	19.1614	21.3564	14.8991	32.3912
FBgn0015663	0.00149374	0.0114449	24	20.8732	40.7347	0.000628333	0.00475879	24	20	60.2271	1.39648e-05	0.000111831	24	20.4366	258.6	44.957	0.173848	250.945	232.725	278.38	247.18	237.545	208.312	198.988	218.188	204.525	217.631	231.587	213.459	334.86	330.384	322.719	311.804	294.79	320.777
FBgn0015664	0.501462	0.708825	24	15.4682	15.0332	0.216908	0.405276	24	18	30.3741	0.350081	0.584654	24	16.7341	806.336	38.0454	0.047183	829.631	765.139	752.817	792.372	807.439	793.759	793.858	788.594	735.678	779.588	868.452	808.094	838.745	865.392	889.494	799.797	819.451	785.748
FBgn0015714	8.18969e-09	1.97058e-06	24	22.3669	563.552	6.51484e-08	7.78566e-06	24	0	578.178	1.93179e-14	5.73429e-12	24	23.1835	2131.19	588.374	0.276078	2746.33	2701.59	2828.21	2218.64	2274.25	2316.12	1753.19	1798.49	1560.9	1701.2	1698.97	1634.48	1866.71	1738.24	1823.36	2616.16	2654.17	2430.39
FBgn0015721	0.387856	0.611453	24	1.50762	8.04846	1	1	24	0	7.13502	0.755202	1	24	0.753812	160.716	11.6976	0.0727842	170.902	144.904	160.312	173.425	164.044	157.962	153.954	162.083	180.104	156.326	140.749	163.652	176.466	118.299	138.164	184.733	167.083	179.719
FBgn0015737	0.000483211	0.00500733	24	11.6789	241.73	3.38877e-06	0.000113808	24	14	336.448	3.47641e-08	7.37095e-07	24	12.8395	3769.51	328.809	0.0872285	3461.3	3470.02	3435.88	3551.22	3454.52	3514.66	3911.69	3674.91	3837.13	4101.27	4020.83	4147.2	4122.5	4118.07	3977.51	3782.22	3506.61	3763.65
FBgn0015754	0.631551	0.803427	24	3.68226	78.7181	0.0916259	0.209841	24	6	201.438	0.222764	0.409074	24	4.84113	4662.61	179.884	0.0385801	4648.96	5056.28	4866.77	5030.32	4957.55	4481.19	4748.48	4666.11	4922.84	4497.7	4672.67	4719.47	4236.25	3976.33	4722.79	4594.83	4387.79	4740.61
FBgn0015756	0.177314	0.377794	24	9.01743	506.606	0.0441325	0.120507	24	8	526.526	0.0457811	0.110804	24	8.50872	14633.9	554.728	0.0379071	14836	13824.1	14023	15247.4	14966.4	16301.7	15772.4	15178.6	15101.2	14320.7	13712.6	14287.5	14733.8	15897.9	14608.1	13144.9	13877.5	13576.1
FBgn0015765	0.139443	0.321593	24	8.14483	15.3765	0.216908	0.405276	24	8	18.1835	0.13606	0.274747	24	8.07242	234.898	17.4824	0.0744254	191.453	200.89	248.05	252.164	278.023	271.497	238.786	248.319	241.156	217.631	227.594	251.068	248.753	224.874	245.065	210.361	224.551	207.931
FBgn0015766	4.88765e-05	0.000890616	24	10.5784	2104.27	0.000942737	0.0065177	24	12	1808.7	8.24464e-07	1.03221e-05	24	11.2892	33504	2231.58	0.0666065	32902.9	31709.9	31521.9	33376.3	33405.4	35098.2	35357	34168.2	33443.3	35400.2	35837.1	36225	33657.2	35460.8	32829.6	30857.9	30878.4	30942
FBgn0015772	0.111133	0.275348	24	19.9285	81.6007	1	1	24	22	75.2555	0.355294	0.591857	24	20.9642	2794.57	81.9631	0.0293294	3012.42	3021.04	2920.28	2685.1	2597.01	2681.41	2860.19	2762.68	2644.58	2778.11	2778.05	2867.46	2744.79	2652.66	2832.87	2905.54	2782.94	2775.19
FBgn0015773	0.517168	0.721058	24	4.18953	7.15134	1	1	24	8	5.18854	0.858182	1	24	6.09476	149.178	11.1507	0.0747472	138.452	158.077	140.815	137.544	137.414	176.72	130.913	180.784	170.946	148.152	153.726	136.207	124.377	133.219	138.164	179.394	138.349	161.956
FBgn0015774	0.934077	0.968602	24	19.0027	21.0792	1	1	24	6	37.08	0.997778	1	24	0.501361	1850.94	3.10607	0.0016781	1895.06	2098.92	1968.16	1845.88	1785.31	1379.21	1888.29	1958.5	1992.33	1797.24	1881.65	1947.56	1724.26	1590.1	1906.06	1930.62	1823.01	1904.81
FBgn0015776	0.000282003	0.00334406	24	21.4719	266.242	0.000265156	0.00244731	24	20	276.476	1.30174e-06	1.4994e-05	24	20.736	4435.32	281.397	0.0634447	4504.02	4692.92	4581.89	4237.95	4062.76	4159.34	4090.78	4202.72	4180.04	4428.22	4432.1	4352.53	4364.88	4347.21	4550.33	4826.55	4979.5	4841.96
FBgn0015777	2.53698e-07	1.87671e-05	24	22.4506	1079.68	3.7585e-07	2.5245e-05	24	0	1195.12	2.95408e-12	2.7458e-10	24	23.2253	7620.14	1134.6	0.148895	8757.1	8763.42	8672.02	8207.78	8009.41	7278.1	6709.04	6799.15	6944.68	6674.01	6756.96	6926.23	6934.26	6789.92	7180.49	8650.41	8485.05	8624.42
FBgn0015778	0.015848	0.0678293	24	11.7491	136.151	0.0339928	0.0986445	24	12	158.141	0.00459327	0.0161325	24	11.8745	2942.36	160.988	0.0547141	2841.51	2961.76	2920.28	2860.51	2886.76	2615.26	3101.07	3101.39	2974.26	2987.57	3047.57	3110.4	2974.41	3031	3219.12	2800.89	2712.7	2815.94
FBgn0015781	0.999404	0.999622	24	19.7755	0.587653	1	1	24	18	5.14821	1	1	24	18.8877	596.698	0.303454	0.000508555	546.237	589.497	607.669	526.255	617.83	675.288	641.998	565.211	558.627	577.283	603.924	589.553	680.351	614.94	547.613	673.795	528.919	595.58
FBgn0015789	0.0133793	0.0597517	24	22.9922	86.8338	0.143134	0.293672	24	20	52.9215	0.0138994	0.0408764	24	21.4961	2654.22	81.151	0.0305743	2509.45	2620.35	2640.82	2571.47	2620.45	2493.83	2482.11	2661.89	2622.19	2595.22	2699.19	2596.07	2605.53	2695.29	2603.94	2926.9	2922.35	2908.94
FBgn0015790	0.0839749	0.226942	24	9.33265	101.251	0.114969	0.249104	24	10	97.3306	0.0544547	0.128849	24	9.66632	3975.42	102.656	0.0258227	4039.99	3854.24	3681.76	4136.28	3974.35	3883.89	4150.47	4052.06	4033.51	4132.94	4113.67	4010.99	3943.91	4005.1	3662.86	3993.65	3909.95	3977.85
FBgn0015791	0.117478	0.286291	24	1.65352	53.5604	0.143134	0.293672	24	4	38.2544	0.085513	0.187668	24	2.82676	1703.02	135.899	0.0797991	1741.47	1671.89	1648.61	1861.83	1817.27	1683.28	1667.31	1698.75	1794.93	1627.63	1596.16	1644.65	1573.31	1648.72	1690.24	1775.79	1761.29	1751.21
FBgn0015793	0.489021	0.699905	24	7.38925	7.25834	1	1	24	10	8.54237	0.838842	1	24	8.69463	357.89	7.63001	0.0213194	342.885	328.23	369.368	383.728	352.589	356.402	360.273	389.621	359.19	371.913	356.365	340.518	360.373	334.647	357.008	379.076	332.037	367.797
FBgn0015794	1.72099e-07	1.4102e-05	24	22.4188	127.068	6.27354e-05	0.000870726	24	0	118.505	2.83432e-10	1.31063e-08	24	23.2094	853.717	133.901	0.156844	960.512	978.104	930.46	870.115	825.548	881.626	795.952	807.296	718.38	730.544	755.653	713.562	854.691	792.921	786.627	970.649	1012.08	982.185
FBgn0015795	0.00510644	0.0292405	24	23.6264	198.937	0.000411834	0.00343581	24	2	221.551	2.95938e-05	0.000217684	24	0.813179	3507.04	269.477	0.0768389	3608.41	3929.98	3665.51	3658.87	3729.35	3483.06	3408.98	3539.84	3503.38	3225.63	3363.01	3302.51	3230.6	3057.65	3397.62	3662.62	3710.94	3648.71
FBgn0015797	0.284701	0.510442	24	8.89548	29.9854	0.749267	1	24	10	39.3723	0.542887	0.813402	24	9.44774	964.488	29.838	0.0309366	936.715	908.945	974.871	1029.59	1008.77	963.569	958.285	1019.25	988.027	875.632	1049.13	1004.27	937.608	1041.24	889.494	874.545	988.663	912.178
FBgn0015799	0.180873	0.382883	24	10.8733	23.816	0.639746	0.926202	24	12	18.0726	0.365264	0.604416	24	11.4367	885.557	25.926	0.0292764	886.959	816.733	914.212	913.969	883.07	848.059	868.217	876.908	906.624	918.545	910.378	974.795	884.456	918.68	821.924	857.46	882.24	856.8
FBgn0015801	3.99003e-05	0.000786216	24	22.1546	244.802	0.00575569	0.0255371	24	22	304.452	3.7403e-06	3.69295e-05	24	22.0773	1997.89	244.894	0.122577	1943.74	1903.52	1839.26	1786.08	1848.16	1985.39	1824.41	1736.15	1858.02	1687.92	1714.94	1667.01	2200.51	2346.79	2276.18	2451.72	2476.45	2415.76
FBgn0015803	0.341638	0.567978	24	6.02141	36.6962	0.216908	0.405276	24	6	26.9701	0.266944	0.47257	24	6.0107	1491.82	78.7283	0.0527732	1499.18	1380.98	1442.81	1621.62	1630.86	1515.45	1507.07	1511.73	1506.97	1441.68	1488.35	1533.85	1446.81	1526.16	1325.16	1454.37	1556.96	1462.83
FBgn0015805	2.62307e-06	0.000100156	24	10.1277	161.59	6.27354e-05	0.000870726	24	10	153.261	3.87171e-09	1.16812e-07	24	10.0639	698.894	161.618	0.231249	634.933	610.355	647.747	691.706	686.004	746.371	793.858	790.672	851.677	963.501	888.417	865.016	609.127	651.176	567.783	502.943	544.882	533.932
FBgn0015806	0.000580051	0.0057409	24	22.5721	246.63	0.00411664	0.0198539	24	0	214.729	3.3299e-05	0.000241845	24	23.286	2230.64	261.17	0.117083	2400.2	2540.22	2520.58	2084.09	2244.43	1977.49	2203.53	2232.79	2236.54	1903.5	1976.48	1943.49	2139.92	2033.46	2145.07	2520.06	2458.35	2591.3
FBgn0015808	0.321286	0.549171	24	18.9055	51.4198	0.542922	0.813145	24	18	84.1552	0.47903	0.74229	24	18.4528	1911.84	85.1433	0.0445348	1969.7	1972.67	1877.17	1850.86	1811.94	1941.95	1834.88	1792.26	1663.67	2002.61	2041.36	2007.53	1940.06	2029.2	1786.05	1939.16	1969.88	1982.13
FBgn0015818	0.0142593	0.062632	24	10.6748	22.6862	0.0259398	0.0796457	24	10	16.3984	0.00329282	0.0121397	24	10.3374	281.31	22.5525	0.0801697	296.374	266.756	249.134	277.081	292.936	247.803	305.813	316.892	311.366	320.826	270.518	282.579	315.725	272.833	273.302	249.87	270.312	243.456
FBgn0015828	0.146033	0.33082	24	10.0975	29.4277	0.264143	0.470234	24	10	29.3267	0.164137	0.319052	24	10.0488	411.136	29.4196	0.071557	409.948	364.456	369.368	396.685	433.546	470.924	466.051	438.454	385.646	441.392	389.306	436.066	360.373	506.233	424.577	404.704	375.671	327.047
FBgn0015829	0.00163658	0.0121942	24	22.2919	29.1294	0.00139237	0.00866889	24	22	21.8037	3.18838e-05	0.000233038	24	22.146	338.383	29.1214	0.0860607	373.172	328.23	346.621	321.932	344.067	348.504	285.914	303.385	319.506	333.087	342.39	301.892	311.473	354.896	335.829	376.941	360.771	402.278
FBgn0015834	0.0379906	0.129397	24	0.569916	132.405	0.0567847	0.145512	24	2	167.831	0.0154006	0.0448187	24	1.28496	3505.53	214.673	0.0612385	3561.9	3611.63	3535.53	3514.35	3630.28	3864.15	3543.04	3580.36	3336.5	3319.63	3430.89	3355.37	3395.38	3302.77	3184.83	3632.72	3713.07	3587.06
FBgn0015838	0.779687	0.894567	24	3.4128	6.3795	1	1	24	0	7.68822	0.973722	1	24	1.7064	389.602	10.0467	0.0257871	394.805	378.727	392.115	404.658	431.415	356.402	379.125	378.193	440.593	403.587	351.374	384.226	367.815	351.699	416.509	408.975	370.349	402.278
FBgn0015872	3.94257e-05	0.000780206	24	10.4079	133.173	0.00290735	0.0153491	24	10	118.686	1.94651e-06	2.11974e-05	24	10.2039	900.93	133.281	0.147937	840.448	796.974	855.72	1009.65	1036.46	884.588	922.676	1006.78	962.589	1016.63	1032.16	995.125	924.852	894.168	971.182	690.88	675.781	700.068
FBgn0015903	0.199432	0.407591	24	19.45	20.2998	0.00795104	0.0327656	24	20	21.87	0.0118082	0.035755	24	19.725	389.482	25.6888	0.0659562	378.58	431.42	384.532	372.764	321.697	379.109	308.955	364.686	363.26	401.544	450.198	394.391	405.021	386.869	413.483	446.349	409.726	398.098
FBgn0015904	0.0800236	0.219748	24	12.4563	14.623	0.0339928	0.0986445	24	16	11.6308	0.0187887	0.052905	24	14.2282	135.755	30.2399	0.222753	128.717	128.438	125.65	107.643	120.37	123.408	127.771	141.303	137.367	119.544	162.71	180.932	175.403	142.811	156.317	128.138	108.551	128.52
FBgn0015905	0.953187	0.978424	24	7.84538	2.57832	1	1	24	6	0.63907	0.998887	1	24	6.92269	230.073	6.98402	0.0303557	208.76	248.094	196.057	240.203	250.327	225.096	276.489	227.539	219.788	232.957	223.602	182.965	262.573	229.137	229.937	254.141	230.936	202.706
FBgn0015919	0.466417	0.681747	24	12.8814	14.5833	0.542922	0.813145	24	16	8.07375	0.601028	0.874551	24	14.4407	245.449	31.4053	0.12795	203.352	262.365	228.553	218.276	229.023	198.44	259.732	297.151	253.366	220.696	213.619	241.92	307.221	310.134	292.464	228.514	218.166	235.097
FBgn0015924	0.460679	0.67662	24	3.75105	64.0971	1	1	24	0	68.8384	0.81773	1	24	1.87553	3006.29	108.07	0.035948	2806.9	2955.17	3115.25	3065.83	3116.84	2923.29	2949.21	2994.37	3150.29	3034.57	3175.34	3017.9	2833.02	2709.15	2778.41	3179.97	3210.76	3097.02
FBgn0015925	0.177928	0.378741	24	13.2937	14.2978	0.457887	0.715482	24	16	14.5694	0.28576	0.498943	24	14.6468	215.055	31.0137	0.144213	218.495	210.77	196.057	194.355	203.458	202.389	212.603	229.617	189.262	246.239	263.53	181.948	240.249	239.795	241.031	195.411	192.624	213.155
FBgn0015929	0.466539	0.681747	24	18.5046	7.46482	1	1	24	22	6.59066	0.822235	1	24	20.2523	139.319	7.62891	0.0547585	175.229	137.22	154.896	108.64	121.435	133.281	145.576	128.835	143.473	134.87	128.771	151.454	177.529	121.496	132.113	130.274	144.734	137.924
FBgn0015949	0.00220411	0.0154225	24	10.0259	151.417	0.00575569	0.0255371	24	10	116.177	0.000155722	0.000891143	24	10.013	3033	151.434	0.0499286	2946.43	2828.93	3055.68	3073.81	3073.17	2889.72	3093.74	3062.94	3308.01	3052.96	3360.01	3223.23	2983.98	2909.51	3035.57	2923.69	2856.37	2916.25
FBgn0016013	0.0262164	0.0984666	24	10.477	26.3304	0.0441325	0.120507	24	12	17.2103	0.00898051	0.028447	24	11.2385	472.526	27.2899	0.0577532	431.581	444.593	464.688	501.337	490.003	447.23	445.105	508.066	466.031	550.718	505.1	495.021	482.624	468.932	446.764	452.756	462.937	441.983
FBgn0016031	0.150069	0.33739	24	6.27239	75.7243	0.00411664	0.0198539	24	6	85.1063	0.00518279	0.0178689	24	6.13619	2395.12	143.103	0.0597477	2386.14	2359.09	2425.26	2460.84	2517.12	2424.72	2398.33	2667.09	2555.03	2474.66	2348.81	2322.64	2213.27	2103.8	2300.38	2334.26	2398.76	2422.03
FBgn0016032	0.138017	0.319345	24	23.7687	12.9514	0.319437	0.542236	24	2	10.2415	0.181711	0.346407	24	0.884341	378.099	18.1415	0.0479808	391.56	386.411	382.366	378.744	366.437	387.994	388.55	383.387	383.611	370.892	346.383	350.682	341.238	384.737	379.195	413.246	359.707	410.637
FBgn0016034	0.883102	0.945739	24	8.15038	1.12042	1	1	24	6	1.87734	0.992884	1	24	7.07519	29.4156	1.75174	0.0595512	33.5314	28.5418	23.8302	39.8678	20.2392	30.6052	21.9934	35.3257	41.719	28.6087	27.9502	24.3953	26.5762	37.3014	25.2124	28.8311	34.0551	20.8976
FBgn0016038	0.575147	0.762938	24	12.1252	11.0331	1	1	24	12	15.1455	0.893278	1	24	12.0626	798.402	12.3615	0.0154828	796.1	775.018	774.481	789.382	838.331	773.027	830.514	805.218	738.731	769.371	834.513	830.456	854.691	790.789	804.78	783.78	810.937	771.12
FBgn0016041	0.38336	0.60699	24	22.9999	26.0566	0.639746	0.926202	24	22	16.5258	0.589948	0.863068	24	22.5	1383.23	26.1859	0.018931	1372.62	1370	1409.23	1290.72	1438.05	1282.45	1347.88	1408.87	1349.25	1384.46	1422.47	1394.6	1341.57	1354.57	1314.07	1483.2	1437.76	1496.26
FBgn0016047	0.387978	0.611541	24	12.3877	7.93904	0.00202616	0.0116167	24	16	22.281	0.00640553	0.0213719	24	14.1939	146.682	15.0865	0.102852	96.2675	113.069	144.064	114.62	131.022	127.357	156.049	154.81	135.332	157.348	142.746	149.421	188.16	161.995	192.623	172.987	139.413	163.001
FBgn0016054	0.857639	0.934068	24	20.1982	1.79266	1	1	24	22	4.57974	0.989348	1	24	21.0991	43.14	1.89353	0.0438926	35.6947	59.279	49.8267	28.9041	28.761	42.4523	47.1288	50.9105	54.9469	44.9566	27.9502	32.5271	47.8372	43.6959	51.4333	43.7806	41.5047	44.9297
FBgn0016059	0.31706	0.545547	24	19.8372	60.1547	1	1	24	22	50.332	0.681255	0.956511	24	20.9186	2039.44	62.5651	0.0306776	2063.8	2149.41	2282.28	2015.32	1994.1	1827.42	1912.38	2059.28	1976.05	2068	2030.38	2063.44	1898.6	1955.66	2272.14	2051.28	2107.16	1983.18
FBgn0016061	0.262902	0.487452	24	12.2653	57.5598	0.872349	1	24	10	13.4015	0.567058	0.840269	24	11.1326	1919.81	57.5402	0.0299718	1936.17	2005.61	1897.75	1783.09	1755.49	1694.14	2000.35	2062.4	2005.56	1954.59	1983.47	2033.96	1964.51	1820.31	1954.47	1988.28	1888.99	1827.49
FBgn0016070	0.102621	0.261368	24	20.1624	67.54	1	1	24	22	56.2797	0.33626	0.566405	24	21.0812	1453.28	68.5999	0.0472036	1656.02	1596.14	1646.45	1440.22	1362.42	1293.31	1470.42	1399.52	1475.43	1458.02	1275.73	1472.87	1457.44	1411.06	1468.37	1330.5	1471.82	1473.28
FBgn0016075	0.00465751	0.0273359	24	21.4921	556.277	0.00411664	0.0198539	24	22	495.239	0.000227434	0.00123036	24	21.746	6500.45	555.607	0.085472	7239.53	6886.25	6725.52	5768.87	5942.88	6150.65	6025.15	5806.92	5833.53	6540.16	6600.24	6618.24	6229.46	6416.9	5920.88	7625.3	7426.14	7251.45
FBgn0016076	0.000697453	0.00650909	24	11.9744	2616.76	1.70575e-06	7.26682e-05	24	14	3896.81	2.56371e-08	5.64385e-07	24	12.9872	3922.97	3775.22	0.962337	826.386	812.342	841.638	984.734	969.353	1017.87	4447.91	4399.09	4291.97	6761.88	6863.77	6528.79	8158.89	8450.36	8087.13	2394.05	2424.3	2353.06
FBgn0016078	1.04998e-06	5.0062e-05	24	21.6509	89.0414	1.70575e-06	7.26682e-05	24	22	85.9831	5.02348e-11	3.08174e-09	24	21.8254	928.867	89.0874	0.0959098	972.41	941.878	1020.36	871.111	918.222	876.69	836.797	810.413	829.292	862.349	911.376	897.544	953.554	903.759	979.25	1049.67	1056.77	1028.16
FBgn0016080	0.308854	0.537187	24	9.90869	5.99755	0.639746	0.926202	24	10	4.03215	0.517991	0.786301	24	9.95435	66.5503	5.99993	0.0901563	50.8379	76.8432	57.409	79.7356	54.3264	59.2358	75.406	75.8463	85.473	68.4566	52.9057	68.1035	87.1699	61.8137	65.5523	57.6623	53.2111	67.917
FBgn0016081	2.16059e-09	7.95271e-07	24	22.374	1157.52	7.95773e-09	1.70295e-06	24	0	1034.85	6.66134e-16	3.40542e-13	24	23.187	6959.07	1210.82	0.173992	8284.41	7810.56	8021.02	6992.81	7111.43	7454.82	6498.53	6333.69	6001.42	5744.22	5540.13	5610.92	6863.04	6862.39	6549.17	7904.01	7825.23	7855.39
FBgn0016119	0.00932117	0.046364	24	21.8145	194.746	0.00411664	0.0198539	24	22	179.149	0.000428544	0.00211787	24	21.9072	3284.67	194.625	0.0592526	3346.65	3302.06	3231.15	3243.24	3141.34	3579.82	3048.71	2929.95	2902.01	3411.59	3139.41	3091.09	3412.38	3471.16	3209.03	3391.4	3713.07	3559.9
FBgn0016120	0.238343	0.45727	24	19.5935	116.442	0.00575569	0.0255371	24	18	314.717	0.0104144	0.0321912	24	18.7968	5171.15	172.005	0.0332624	5072.97	5054.09	4961.01	4746.26	5003.35	5134.75	4974.7	4765.85	4835.33	5360.05	5526.15	5133.18	5256.77	5660.22	5111.06	5508.88	5556.31	5419.78
FBgn0016122	0.000269761	0.00325339	24	10.1894	443.719	3.70728e-05	0.000603794	24	12	407.177	1.94221e-07	3.0684e-06	24	11.0947	7199.23	451.988	0.0627828	6671.66	6510.81	6267.34	6856.26	7190.26	7247.5	7222.22	7291.63	7362.89	8028.84	7819.07	7862.4	7504.06	7279.1	6940.47	7210.99	7161.15	7159.5
FBgn0016123	0.139341	0.32154	24	21.8403	52.4022	0.0339928	0.0986445	24	2	76.8353	0.0300889	0.07817	24	23.9201	1808.23	51.6848	0.0285831	2090.84	2004.51	1873.92	1829.93	1851.36	1876.79	1737.48	1846.29	1781.7	1787.02	1679.01	1812.37	1721.07	1748.9	1688.22	1705.31	1637.84	1875.56
FBgn0016126	0.0146557	0.0639761	24	22.5751	451.188	0.0146668	0.0523318	24	0	442.207	0.00203024	0.00803193	24	23.2875	6655.19	474.28	0.0712646	6657.6	7347.31	7530.33	6881.18	6757.78	5888.04	6330.96	6537.33	6899.91	6137.59	6094.14	6183.19	6350.65	5893.62	7020.14	7125.56	7188.82	6969.33
FBgn0016131	0.117167	0.285836	24	9.50115	19.9403	0.264143	0.470234	24	12	8.44573	0.138509	0.27835	24	10.7506	210.897	19.665	0.0932444	186.045	227.236	174.394	208.309	232.219	227.07	201.083	244.163	187.227	249.305	236.578	265.299	163.709	180.112	222.878	175.123	204.331	211.065
FBgn0016641	0.0714875	0.204104	24	10.3265	43.527	0.143134	0.293672	24	10	28.6572	0.0571187	0.134049	24	10.1632	2054.52	43.4514	0.0211492	2109.23	1958.4	2027.73	2039.24	1997.29	2054.49	2123.94	2115.38	2132.75	2150.76	2014.41	2040.06	2074.01	2098.47	2013.97	1957.31	2066.72	2007.21
FBgn0016650	0.0126559	0.0575962	24	11.1337	30.8042	0.0196038	0.0642201	24	12	23.0498	0.00230778	0.00900219	24	11.5669	366.22	33.6093	0.0917736	398.05	339.208	348.787	355.82	376.024	338.631	394.834	390.66	357.155	428.109	399.288	408.621	360.373	374.08	335.829	355.584	276.698	354.213
FBgn0016660	0.966553	0.985988	24	15.2968	0.831066	1	1	24	6	2.57882	0.999434	1	24	10.6484	39.4738	0.22618	0.00572988	58.4095	30.7373	35.7453	35.881	53.2612	35.5415	43.9868	29.0917	53.9294	33.7174	30.9449	35.5765	49.9633	42.6302	40.3398	40.5772	35.1193	25.0771
FBgn0016672	0.898429	0.95191	24	7.5498	37.4764	0.542922	0.813145	24	6	114.382	0.83795	1	24	6.7749	5802.58	76.7255	0.0132227	5963.18	5946.57	5475.52	6004.09	5856.6	6421.16	6083.8	5727.95	5518.1	5851.51	5846.58	5566.19	5757.47	6057.75	5473.11	5724.58	5597.81	5574.42
FBgn0016675	0.00114073	0.00947382	24	20.9691	8.39108	0.000167488	0.00175738	24	0	4.97729	3.14687e-06	3.17865e-05	24	22.4845	17.9003	7.80367	0.435952	31.3681	34.0306	27.0797	12.957	13.8479	14.8089	11.5204	12.4679	14.2455	11.2391	10.9804	4.06588	19.1349	18.1178	30.2549	14.9495	21.2844	19.8527
FBgn0016684	0.0469673	0.151326	24	20.3723	7.28578	1	1	24	22	6.9183	0.190607	0.360528	24	21.1861	14.3105	7.42623	0.518936	25.9598	34.0306	35.7453	8.97025	6.39134	1.97453	14.6623	9.35091	13.228	7.15218	1.99644	17.28	19.1349	11.7233	13.1105	5.3391	10.6422	20.8976
FBgn0016685	0.985859	0.994295	24	22.4488	4.44871	0.216908	0.405276	24	4	71.4411	0.543695	0.814171	24	1.22441	1266.9	6.52005	0.00514645	1382.36	1479.78	1254.33	1280.75	1264.42	1155.1	1402.34	1261.33	1371.64	1226.09	1216.83	1266.52	1150.22	1181.92	1236.42	1267.5	1168.52	1238.18
FBgn0016687	0.02198	0.0861412	24	10.6113	156.751	0.0196038	0.0642201	24	8	188.654	0.00377015	0.0136532	24	9.30564	3585.75	151.725	0.0423133	3888.56	3667.62	3473.79	3720.66	3670.76	3971.76	3797.53	3749.72	3506.43	3778.4	3567.64	3688.77	3469.79	3764.24	3377.45	3205.6	3076.67	3168.07
FBgn0016691	0.0834138	0.226023	24	21.8662	188.198	0.0196038	0.0642201	24	20	176.962	0.0121268	0.0365153	24	20.9331	5967.8	193.02	0.0323436	5880.97	5874.11	5815.65	5788.8	5888.55	6199.02	5565.38	5352.88	5588.31	6001.7	6292.79	5994.13	5738.33	6297.54	5963.24	6393.04	6487.5	6298.52
FBgn0016693	0.085004	0.228515	24	12.0353	106.332	1	1	24	12	31.6694	0.294544	0.510335	24	12.0177	2293.01	128.734	0.056142	2298.52	2328.35	2260.62	2205.69	2231.64	2285.51	2212.96	2212.01	2222.3	2619.74	2520.51	2597.08	2250.47	2265.79	2217.68	2114.28	2338.1	2092.89
FBgn0016694	0.00264	0.0177323	24	12.4635	2773.94	1.70575e-06	7.26682e-05	24	16	3644.96	9.10476e-08	1.65251e-06	24	14.2317	8381.56	5456.55	0.651018	4679.25	5005.79	5222.06	4044.59	4188.46	3399.15	8186.79	7987.76	8467.93	11862.4	11905.8	12641.8	12371.8	13219.6	14576.8	7764.12	7354.84	7989.13
FBgn0016696	0.557411	0.750244	24	20.2336	90.3837	1	1	24	4	164.111	0.883191	1	24	0.116804	8632.4	53.6173	0.00621118	9052.39	9007.12	8975.31	8317.42	8303.42	8312.75	8772.23	8955.06	8835.26	8364.99	8609.66	8426.54	8471.43	8484.47	8725.51	8514.8	8603.17	8651.59
FBgn0016697	0.937734	0.970972	24	17.6609	4.75538	1	1	24	18	11.5681	0.99802	1	24	17.8305	710.129	6.87767	0.00968509	711.731	713.544	670.494	659.812	689.199	777.963	702.742	726.254	675.644	752.001	703.746	655.624	759.016	775.869	667.624	699.422	731.121	710.517
FBgn0016698	0.493558	0.7024	24	12.1582	14.8338	0.639746	0.926202	24	14	25.7495	0.67975	0.955116	24	13.0791	396.442	22.0088	0.0555157	348.294	397.389	358.536	385.721	378.154	397.867	425.206	431.181	363.26	396.435	393.299	356.781	427.345	446.551	498.197	382.28	360.771	388.694
FBgn0016700	0.478214	0.690996	24	0.26013	50.6439	0.749267	1	24	22	13.6347	0.726064	0.995565	24	23.1301	1727.35	51.3494	0.0297273	1621.4	1735.56	1811.09	1979.44	1792.77	1502.61	1707.11	1617.71	1716.58	1670.55	1744.89	1782.89	1626.46	1521.9	1752.77	1780.06	1857.07	1871.38
FBgn0016701	0.00640657	0.0346618	24	23.3124	75.1752	0.0724339	0.174944	24	22	26.8198	0.00402589	0.0144712	24	22.6562	1412.3	75.8482	0.0537054	1434.28	1474.29	1440.64	1523.95	1504.1	1428.57	1299.71	1463.94	1280.06	1358.91	1334.62	1351.91	1389.4	1316.21	1345.33	1497.08	1466.5	1511.94
FBgn0016715	0.143409	0.32762	24	11.6601	33.4278	0.319437	0.542236	24	12	36.7723	0.187055	0.354829	24	11.83	355.385	39.4163	0.110912	325.579	290.906	326.04	361.8	364.306	428.472	324.665	334.555	336.804	378.044	376.329	387.275	451.795	418.841	411.466	274.43	322.459	283.162
FBgn0016726	0.845806	0.92778	24	7.20549	42.3663	0.114969	0.249104	24	6	184.484	0.323869	0.549755	24	6.60274	3603.14	73.6233	0.0204331	3631.12	3776.29	3491.12	3774.48	3778.35	4188.96	3838.38	3544	3566.46	3489.24	3487.78	3305.56	3656.89	3941.16	3381.49	3295.29	3378.91	3331.07
FBgn0016754	0.00513502	0.0293676	24	21.1835	113.256	0.00139237	0.00866889	24	22	111.508	9.18644e-05	0.000578601	24	21.5918	2281.19	112.899	0.0494911	2376.4	2355.79	2366.77	2199.71	2178.38	2198.63	2214	2064.47	2089	2310.16	2372.77	2255.55	2268.54	2225.29	2228.78	2533.94	2420.04	2403.22
FBgn0016756	4.50633e-05	0.000848001	24	9.86617	267.318	0.000265156	0.00244731	24	10	269.666	2.29927e-07	3.56793e-06	24	9.93309	4794.17	267.421	0.0557806	4696.56	4609.49	4581.89	4880.81	4901.09	4949.15	5038.59	4963.26	4886.21	5201.68	5173.78	4947.16	4803.91	4623.24	4491.84	4449.61	4430.36	4666.42
FBgn0016762	0.527912	0.728969	24	23.9232	6.51777	1	1	24	22	6.44664	0.865156	1	24	22.9616	137.36	6.39012	0.0465209	108.166	128.438	148.397	133.557	121.435	151.051	151.859	122.601	131.262	134.87	134.76	110.795	127.566	143.877	163.376	124.935	179.854	155.687
FBgn0016794	0.0793156	0.218412	24	9.44601	34.3647	0.0724339	0.174944	24	10	27.7587	0.0353866	0.0889935	24	9.72301	857.931	34.4802	0.0401899	849.101	812.342	828.64	822.273	845.787	958.632	891.257	929.896	871.01	890.958	879.433	848.753	864.258	833.42	849.154	886.291	840.736	740.818
FBgn0016797	0.0217837	0.085664	24	10.4306	131.438	0.0441325	0.120507	24	10	122.266	0.00764015	0.0248339	24	10.2153	2356.69	131.936	0.0559835	2402.36	2409.58	2511.92	2349.21	2359.47	2142.36	2483.16	2538.25	2620.15	2379.63	2394.73	2686.53	2202.64	2270.06	2248.95	2171.95	2062.46	2186.93
FBgn0016917	0.195069	0.401513	24	18.3594	169.243	0.216908	0.405276	24	18	61.4066	0.176132	0.3378	24	18.1797	5433.45	330.091	0.0607516	5487.25	5595.28	5764.74	5416.04	5328.25	4744.79	5221.87	5231.32	5456.03	5318.16	5304.55	5396.44	5724.51	5659.15	6054	5514.22	5164.67	5420.82
FBgn0016919	0.555602	0.748777	24	21.3738	3.21288	0.749267	1	24	22	4.39796	0.781119	1	24	21.6869	37.7507	3.24987	0.0860876	34.613	48.3014	40.078	38.8711	25.5654	33.5669	29.3246	23.8968	50.8768	25.5435	48.9128	39.6424	34.0175	46.8932	31.2634	38.4415	48.9542	40.7502
FBgn0016920	0.887153	0.947392	24	7.42475	2.5415	1	1	24	10	6.30422	0.993379	1	24	8.71238	116.049	2.77374	0.0239015	140.615	109.776	97.4871	124.587	140.609	119.459	121.487	126.757	101.754	98.0871	136.756	110.795	120.124	87.3918	126.062	115.325	97.9085	113.892
FBgn0016926	0.000575787	0.00571173	24	9.59551	591.078	0.0146668	0.0523318	24	10	690.605	0.000107098	0.000654786	24	9.79775	5722.08	591.243	0.103327	5609.48	5368.05	5574.09	5945.28	5882.16	5564.21	6199	6179.91	6290.41	6586.14	6549.33	6568.43	4874.08	5020.77	5072.74	5236.59	5276.41	5200.36
FBgn0016930	0.0255547	0.0965331	24	21.1	175.869	0.0916259	0.209841	24	22	164.686	0.0165237	0.0476352	24	21.55	2311.57	176.347	0.0762889	2618.69	2590.71	2567.16	2212.66	2143.23	1974.53	2141.74	2179.8	2098.16	2344.89	2389.74	2372.44	2060.19	2177.34	2209.62	2455.99	2448.78	2622.64
FBgn0016970	0.485579	0.696646	24	8.10632	4.40645	0.749267	1	24	8	6.81083	0.731686	1	24	8.05316	75.2185	5.32474	0.0707903	75.716	53.7902	77.9897	77.7422	72.4352	88.8537	82.7372	80.0023	71.2275	64.3696	86.8452	88.4329	71.2242	67.1425	69.5862	95.036	68.1102	62.6927
FBgn0016977	0.348968	0.574908	24	19.4924	259.401	0.749267	1	24	22	281.133	0.612216	0.887705	24	20.7462	8924.76	265.201	0.0297152	9503.44	9145.44	9689.13	8407.12	8297.02	7703.61	8577.43	8944.67	8795.58	8959.64	9354.33	9387.11	8729.75	8243.61	9091.59	9501.46	8972.46	9342.25
FBgn0016978	0.356161	0.58182	24	10.1821	22.4847	0.872349	1	24	10	4.6173	0.673882	0.949772	24	10.0911	1290.44	22.5124	0.0174455	1237.42	1339.27	1300.91	1237.89	1215.42	1284.43	1332.17	1388.09	1338.06	1284.33	1284.71	1304.13	1276.72	1295.96	1287.85	1278.18	1329.21	1213.1
FBgn0016983	0.522959	0.725969	24	20.4394	17.2682	1	1	24	22	22.5307	0.861968	1	24	21.2197	1323.07	17.3368	0.0131035	1365.05	1338.17	1326.91	1289.72	1235.66	1354.52	1269.33	1342.38	1332.97	1363	1307.67	1271.6	1317.12	1407.86	1271.71	1305.94	1376.04	1339.53
FBgn0016984	0.0140718	0.0619861	24	9.69134	49.4843	0.0259398	0.0796457	24	10	57.5832	0.00325436	0.0120219	24	9.84567	1276.58	49.375	0.0386776	1254.72	1260.23	1277.08	1267.8	1357.09	1364.4	1289.23	1273.8	1345.18	1259.81	1359.58	1338.69	1285.23	1201.1	1282.81	1227.99	1175.97	1157.72
FBgn0017414	0.561914	0.752873	24	8.50761	5.43034	0.0916259	0.209841	24	8	6.97068	0.204216	0.381098	24	8.2538	153.968	6.11773	0.0397337	166.575	146.002	155.979	147.511	194.936	172.771	157.096	163.121	165.858	152.239	156.721	126.042	150.953	161.995	153.291	126.003	146.863	127.475
FBgn0017418	0.00527407	0.0300183	24	21.8909	128.959	0.00290735	0.0153491	24	0	104.317	0.000185313	0.00102912	24	22.9455	2268.73	128.696	0.056726	2429.4	2460.08	2487	2241.57	2194.36	2041.66	2149.07	2333.57	2291.49	2040.42	2182.11	2176.26	2189.88	2242.35	2241.89	2362.02	2414.72	2359.33
FBgn0017429	0.393475	0.61665	24	22.7811	16.1221	1	1	24	0	16.2529	0.760484	1	24	23.3905	515.287	17.0343	0.0330578	493.236	529.12	580.59	511.304	460.176	545.956	508.991	488.325	530.136	525.175	537.043	464.527	531.524	482.787	470.968	501.876	552.331	561.099
FBgn0017430	0.281621	0.507436	24	1.48292	13.9117	0.639746	0.926202	24	2	12.9399	0.488948	0.753896	24	1.74146	277.83	21.2065	0.076329	250.945	281.027	320.624	275.088	296.132	305.064	269.158	279.488	284.91	259.522	260.536	280.546	214.736	270.702	282.379	252.006	318.203	299.88
FBgn0017457	0.0100403	0.0487036	24	10.3339	41.4047	0.00795104	0.0327656	24	12	37.3291	0.000833081	0.00372861	24	11.167	536.358	43.0977	0.0803523	478.093	532.414	450.607	515.291	536.873	527.198	545.646	650.408	524.031	557.87	554.013	565.158	547.47	586.165	575.851	505.079	473.579	528.708
FBgn0017482	0.241886	0.461291	24	12.5949	12.7037	0.749267	1	24	12	10.2288	0.490781	0.755844	24	12.2974	199.709	16.1771	0.0810033	201.188	221.748	181.976	195.352	158.718	208.312	171.758	189.096	219.788	240.109	242.568	202.278	201.979	216.348	185.563	181.529	188.367	188.078
FBgn0017545	0.301923	0.530108	24	3.03539	406.983	0.0724339	0.174944	24	6	480.336	0.105469	0.223007	24	4.5177	23155.9	1204.69	0.0520251	22512.5	23442.7	23234.4	24612.4	24622.6	23084.2	23056.4	24024.6	23451.1	23117.9	22426	22001.5	23100	21403.5	22771.8	23082	23854.5	23008.2
FBgn0017550	0.0103839	0.0498456	24	20.7976	57.4576	0.00202616	0.0116167	24	20	66.6459	0.000247617	0.00132706	24	20.3988	1037.39	63.8246	0.0615242	1047.04	1131.79	1034.45	978.754	955.505	1010.96	1001.22	903.922	1005.33	983.936	985.244	1085.59	1109.82	1086	1033.71	1153.25	1117.43	1049.06
FBgn0017551	0.575878	0.762955	24	12.4046	6.59638	1	1	24	12	12.6833	0.893682	1	24	12.2023	229.359	8.55147	0.0372842	222.821	246.996	210.139	202.329	204.523	260.637	237.738	220.266	243.191	244.196	209.626	234.805	254.069	236.597	246.073	211.428	229.872	213.155
FBgn0017558	0.000196122	0.00256351	24	22.2801	318.395	0.00139237	0.00866889	24	22	321.637	4.40019e-06	4.25033e-05	24	22.1401	3537.18	318.263	0.0899764	3738.21	3676.4	3892.98	3377.8	3410.85	3337.94	3500.1	3298.79	3570.53	3169.44	2993.67	3194.77	3448.53	3488.21	3851.45	3946.66	3859.93	3913.07
FBgn0017561	0.906789	0.955291	24	9.51691	6.52082	0.0441325	0.120507	24	6	68.954	0.168816	0.326559	24	7.75846	1077.69	5.55305	0.00515272	1199.56	1174.6	1116.77	1085.4	1136.59	1133.38	1079.77	1089.9	1085.71	1037.07	1160.93	1103.89	1026.9	981.559	987.318	946.089	1025.91	1027.11
FBgn0017566	0.0740077	0.208709	24	19.0243	248.7	0.000942737	0.0065177	24	18	382.146	0.000737488	0.00336458	24	18.5122	8719.37	416.307	0.0477451	8819.83	8641.57	8560.45	8280.54	8347.09	8678.04	8385.78	8012.69	8010.04	8973.95	9005.95	8787.39	8972.13	9580.06	8899.98	8998.52	8893.71	9100.88
FBgn0017567	0.00750881	0.0391036	24	21.996	147.039	0.00575569	0.0255371	24	22	146.192	0.000477531	0.00232622	24	21.998	2533.45	147.035	0.0580375	2576.51	2423.85	2439.34	2466.82	2572.51	2724.85	2393.09	2321.1	2184.65	2460.35	2441.65	2361.26	2673.57	2727.26	2584.78	2753.91	2844.67	2651.9
FBgn0017572	0.416337	0.635873	24	14.8422	19.2241	0.0146668	0.0523318	24	16	42.558	0.037239	0.0930166	24	15.4211	1360.88	52.612	0.0386604	1325.03	1365.61	1349.65	1282.75	1321.94	1278.51	1363.59	1309.13	1377.74	1429.41	1431.45	1338.69	1409.6	1432.37	1330.21	1356.13	1377.1	1416.85
FBgn0017577	0.163139	0.357087	24	15.3884	7.00309	1	1	24	12	2.38377	0.458935	0.717364	24	13.6942	36.5346	10.8281	0.29638	61.6545	41.7149	47.6603	34.8843	39.4133	24.6816	24.088	28.0527	31.5436	55.174	45.9182	44.7247	47.8372	35.1699	28.2379	33.1024	18.0918	15.6732
FBgn0017578	0.0218191	0.0857665	24	22.5299	24.4022	0.0567847	0.145512	24	0	17.9398	0.00953212	0.0298755	24	23.265	253.554	26.0606	0.102781	271.496	273.342	248.05	280.071	265.241	228.058	253.448	233.773	234.033	212.522	244.564	204.311	242.375	249.386	282.379	249.87	325.652	265.399
FBgn0017579	0.665281	0.824962	24	7.86666	232.187	0.457887	0.715482	24	8	349.015	0.666723	0.94199	24	7.93333	13453.6	291.002	0.0216301	13564	13223.6	12764.3	13964.7	13965.1	15686.6	14138.6	13415.4	12804.7	13458.4	13186.5	12914.3	13330.6	14506	12921.9	12614.2	13246.4	12459.1
FBgn0017581	0.274059	0.499978	24	22.3902	479.499	0.0441325	0.120507	24	2	448.851	0.0654936	0.15033	24	0.195118	32058.8	533.279	0.0166344	33286.9	32933.9	33609.2	32446.4	32098.4	30278.4	32651.9	32018.6	33316.2	30576.6	31065.6	31692.5	31982.9	30831.2	31822.1	32617.6	31573.4	32257.5
FBgn0017590	0.354922	0.580724	24	22.7922	50.6167	0.143134	0.293672	24	0	56.139	0.202181	0.377837	24	23.3961	1844.26	53.9193	0.0292362	1892.9	1934.25	1973.57	1916.64	1858.81	1599.37	1872.58	1829.66	1926.19	1730.83	1803.79	1824.56	1662.61	1753.17	1916.14	1951.98	1817.69	1931.98
FBgn0019624	0.0155432	0.0669208	24	22.0204	359.86	0.0108583	0.0418594	24	22	287.106	0.0016349	0.00668339	24	22.0102	6673.47	359.899	0.0539298	6849.05	6800.62	6381.07	6693.8	6592.67	7186.29	6443.03	5899.39	5960.72	6541.18	6501.41	6386.48	6644.05	7400.6	6400.93	7076.44	7287.8	7076.96
FBgn0019643	0.025999	0.0978098	24	7.33301	157.912	3.38877e-06	0.000113808	24	6	260.512	1.51934e-06	1.70916e-05	24	6.66651	2473.1	255.077	0.10314	2624.1	2508.38	2510.83	2628.28	2680.1	2911.44	2710.43	2709.69	2699.52	2608.5	2447.64	2521.86	2082.51	2082.48	1992.79	2263.78	2344.48	2189.02
FBgn0019644	0.00327271	0.0209135	24	22.0676	473.174	0.00290735	0.0153491	24	22	407.775	0.000119533	0.000713783	24	22.0338	6945.8	473.287	0.0681399	7174.63	7027.86	6707.11	6635	6834.47	7433.1	6433.6	6263.03	5994.3	6851.79	6858.78	6710.74	6975.72	7510.37	6494.72	7471.54	7911.43	7736.27
FBgn0019650	0.372241	0.598791	24	18.9168	62.3835	0.0724339	0.174944	24	18	55.7424	0.124387	0.255266	24	18.4584	2259.65	110.902	0.0490791	2273.64	2318.47	2424.18	2198.71	2080.38	1890.61	2188.87	2224.48	2286.4	2239.65	2290.92	2354.15	2312.13	2122.98	2451.65	2333.19	2424.3	2259.03
FBgn0019660	0.00378109	0.0234616	24	9.18555	3.04772	0.000167488	0.00175738	24	8	3.36644	9.67178e-06	8.27135e-05	24	8.59277	4.37174	3.24399	0.742036	3.24497	2.19552	7.58233	4.98347	4.26089	2.96179	8.37845	10.3899	10.1754	4.08696	5.98933	8.13176	1.06305	1.06575	1.0085	0	2.12844	1.04488
FBgn0019661	0.0583323	0.176454	24	8.69632	61.4649	0.542922	0.813145	24	8	7.98582	0.141006	0.282057	24	8.34816	155.213	68.8005	0.443264	117.901	150.393	127.816	123.59	126.762	106.624	299.529	309.619	367.33	135.891	102.817	113.845	105.242	134.285	141.189	106.782	91.5231	132.699
FBgn0019662	0.319494	0.5483	24	23.4811	41.074	0.114969	0.249104	24	4	28.4577	0.158098	0.309866	24	1.74056	1703.86	61.7892	0.0362643	1782.57	1869.49	1683.28	1740.23	1691.57	1821.5	1681.97	1659.27	1623.99	1678.72	1699.97	1787.97	1625.4	1509.11	1622.67	1679.68	1793.21	1718.82
FBgn0019686	0.319922	0.548555	24	21.8205	10.2424	0.0724339	0.174944	24	4	23.6877	0.110415	0.231813	24	0.910269	127.136	9.22308	0.0725452	191.453	161.371	175.477	103.656	108.653	151.051	134.055	132.991	145.508	119.544	119.787	107.746	97.8004	93.7863	107.909	104.646	114.936	118.071
FBgn0019830	0.00435287	0.026046	24	22.0744	147.024	0.00411664	0.0198539	24	0	155.295	0.00021377	0.00116604	24	23.0372	2619	149.095	0.0569281	2881.54	2810.27	2685.23	2610.34	2717.38	2936.12	2535.53	2365.78	2414.61	2428.68	2465.61	2552.36	2570.45	2715.54	2539.39	2607.62	2740.37	2565.17
FBgn0019886	0.00611251	0.0335005	24	20.3832	137.909	6.47348e-06	0.000179425	24	18	234.082	7.14035e-07	9.0879e-06	24	19.1916	3215.38	182.275	0.0566885	3101.11	3092.39	3213.82	3083.77	2980.49	2866.02	3090.6	3101.39	2994.61	3124.48	3102.47	3164.27	3609.05	3420	3455.11	3423.43	3553.44	3500.34
FBgn0019890	0.000120744	0.00176885	24	22.8047	205.704	0.00202616	0.0116167	24	0	166.387	3.96902e-06	3.88542e-05	24	23.4023	3779.22	221.757	0.058678	3936.15	3785.08	3977.47	3833.29	3747.46	3794.05	3558.75	3780.89	3813.72	3544.42	3514.74	3405.18	3714.29	3752.52	3858.51	4028.89	3955.71	4024.87
FBgn0019925	0.000626692	0.00603224	24	8.6837	167.896	0.00290735	0.0153491	24	8	178.569	2.5901e-05	0.000193616	24	8.34185	2457.47	187.345	0.0762347	2234.7	2372.26	2318.03	2549.55	2571.45	2515.55	2573.23	2605.79	2711.73	2538	2484.57	2753.62	2271.73	2299.9	2334.67	2325.71	2469	2305
FBgn0019929	0.00150534	0.0114676	24	9.6766	106.073	0.0146668	0.0523318	24	12	95.4046	0.00025878	0.00137966	24	10.8383	1721.44	104.676	0.0608068	1545.69	1596.14	1591.21	1887.74	1700.1	1790.9	1745.86	1786.02	1817.32	1747.18	1842.72	1755.44	1778.48	1713.73	1824.37	1610.27	1674.02	1578.81
FBgn0019932	0.28088	0.506795	24	1.55295	23.4733	0.542922	0.813145	24	2	27.0571	0.439282	0.694907	24	1.77648	580.912	45.2015	0.0778113	551.645	616.941	563.259	651.838	608.243	528.186	558.214	632.745	613.574	543.566	553.015	539.746	558.1	495.576	586.945	618.268	600.221	636.33
FBgn0019936	0.106298	0.267183	24	9.21187	388.395	0.176851	0.346473	24	10	441.158	0.0935051	0.201932	24	9.60594	9943.15	389.83	0.0392059	9468.83	9525.26	9433.5	10358.6	10225.1	11320.9	10540.1	9999.24	10191.6	10234.8	9804.53	9383.04	10336	10386.8	9993.19	9196.07	9598.22	8980.72
FBgn0019938	0.0106001	0.0505137	24	0.534147	69.2245	0.0441325	0.120507	24	4	63.8778	0.00405471	0.014552	24	2.26707	646.498	136.873	0.211714	686.852	670.731	712.739	681.739	727.548	697.995	615.816	699.241	656.31	572.175	574.975	564.141	564.479	476.392	556.69	738.932	709.836	730.369
FBgn0019940	8.33647e-06	0.000245087	24	11.0689	1505.05	2.40481e-08	3.5692e-06	24	14	1751.85	6.06204e-12	4.80887e-10	24	12.5345	6196.41	1859.13	0.300033	4300.67	4124.28	3875.65	5263.55	5401.75	5640.23	6778.16	6114.46	6211.04	8332.29	8214.36	8138.88	7489.17	7917.49	7277.31	5469.38	5394.54	5592.18
FBgn0019947	0.869574	0.938312	24	18.6797	8.3902	1	1	24	18	18.3872	0.991099	1	24	18.3398	907.004	11.7022	0.012902	917.245	879.306	873.051	931.91	906.505	961.594	870.311	875.869	839.467	965.545	911.376	872.132	965.248	989.02	846.128	883.087	881.176	957.108
FBgn0019948	0.413219	0.633443	24	5.73369	72.4213	0.216908	0.405276	24	6	82.4128	0.305824	0.525527	24	5.86685	4419.85	168.867	0.0382066	4442.37	4407.51	4190.86	4504.06	4541.05	4788.23	4535.88	4523.76	4294	4557.98	4539.91	4219.37	4260.7	4302.45	4148.95	4374.86	4539.97	4385.35
FBgn0019949	0.420848	0.640741	24	10.5002	9.06617	0.319437	0.542236	24	14	5.94696	0.404201	0.652651	24	12.2501	295.274	9.97966	0.033798	297.456	257.974	261.049	285.055	289.741	328.759	299.529	281.566	282.875	300.392	329.413	297.826	334.86	296.28	290.447	273.362	300.111	308.239
FBgn0019952	0.804662	0.906557	24	9.60429	39.4483	0.0259398	0.0796457	24	6	325.368	0.101636	0.216444	24	7.80214	1838.95	38.9518	0.0211815	2075.7	2093.43	2045.06	2065.15	2061.21	2156.18	1998.26	2001.1	2032.02	1601.07	1591.16	1538.94	1891.16	1952.46	1857.65	1304.88	1432.44	1403.27
FBgn0019957	0.01493	0.0648657	24	21.0922	155.13	0.000628333	0.00475879	24	20	168.424	0.000117983	0.000707057	24	20.5461	3202.26	165.346	0.0516341	3194.13	3141.79	3056.76	2989.09	2976.23	3191.82	3034.04	2906.06	2818.57	3264.46	3246.22	3229.33	3431.52	3438.12	3049.69	3480.03	3614.1	3578.71
FBgn0019960	0.110934	0.27493	24	18.6092	80.8445	0.000167488	0.00175738	24	18	225.056	0.000220981	0.00119898	24	18.3046	4154.32	142.119	0.0342099	4114.62	4134.16	3976.39	3886.11	3930.67	4055.68	3931.59	3958.55	3995.86	4365.9	4300.34	4194.97	4373.38	4251.29	4255.85	4310.79	4373.95	4367.59
FBgn0019968	0.00228084	0.0158045	24	21.6338	237.182	0.0259398	0.0796457	24	22	219.125	0.000635144	0.00295929	24	21.8169	4704.62	236.965	0.0503685	5017.81	4872.96	5013	4577.82	4405.76	4415.04	4579.87	4536.23	4599.26	4583.53	4704.62	4532.44	4650.84	4459.11	4649.17	5135.15	5069.96	4880.62
FBgn0019972	0.496713	0.704325	24	13.3859	7.56715	1	1	24	6	13.1702	0.844284	1	24	9.69296	305.409	4.37191	0.014315	326.661	323.839	340.122	321.932	298.263	295.192	335.138	302.346	282.875	342.283	313.441	302.908	274.266	288.819	310.617	301.125	255.413	282.117
FBgn0019982	0.0146691	0.0640042	24	11.2676	77.8742	0.00575569	0.0255371	24	12	66.1669	0.000876355	0.00389412	24	11.6338	1454.29	87.359	0.06007	1367.21	1382.08	1400.56	1398.36	1426.33	1398.95	1475.65	1458.74	1420.48	1579.61	1598.15	1608.06	1412.79	1632.74	1391.72	1382.83	1481.4	1361.48
FBgn0019985	0.0809426	0.22115	24	21.2247	118.779	0.0724339	0.174944	24	0	70.1123	0.0359934	0.090273	24	22.6123	1290.33	111.964	0.0867719	1315.3	1497.34	1628.03	1271.78	1219.68	927.04	1227.44	1265.49	1316.69	1094.28	1197.87	1235.01	1206.56	1189.38	1528.88	1402.05	1322.83	1380.28
FBgn0019990	0.639007	0.807269	24	21.8502	8.76366	0.0441325	0.120507	24	20	20.9379	0.128833	0.262458	24	20.9251	779.394	8.56141	0.0109847	805.835	719.033	720.321	769.448	805.309	776.976	746.729	745.995	769.257	789.805	753.657	774.551	804.727	806.776	814.865	826.493	783.268	816.049
FBgn0020018	0.374113	0.599995	24	14.2636	13.4	0.176851	0.346473	24	16	15.4342	0.245836	0.442091	24	15.1318	222.461	34.2138	0.153797	213.087	245.898	181.976	217.279	209.849	193.504	213.65	215.071	201.472	254.413	265.527	189.064	227.492	288.819	250.107	191.14	218.166	227.783
FBgn0020224	0.604467	0.783823	24	19.848	21.4959	1	1	24	6	37.781	0.908761	1	24	0.923991	1456.58	7.54725	0.0051815	1555.42	1624.68	1434.14	1426.27	1430.59	1414.75	1524.88	1474.33	1472.37	1364.02	1435.44	1407.81	1383.03	1552.8	1464.34	1412.73	1421.8	1418.94
FBgn0020235	0.037559	0.128244	24	22.004	394.14	0.0441325	0.120507	24	22	354.546	0.01227	0.0368622	24	22.002	7572.62	394.146	0.0520488	7853.91	7653.58	7403.6	7136.33	7228.61	8138.01	7300.77	7021.5	6624.16	7907.25	7451.72	7299.28	7254.24	8148.75	7095.78	7953.13	8526.55	8309.91
FBgn0020236	1.08086e-08	2.25627e-06	24	10.5289	2214.54	6.47348e-06	0.000179425	24	10	1905.75	2.18936e-12	2.14324e-10	24	10.2644	9939.33	2217.29	0.223082	8826.32	8956.62	8718.59	9745.68	10188.9	10091.8	11642.9	11797.7	11713.9	11765.3	11521.5	11477	10688.9	10585.1	10565	6841.52	6859.98	6921.27
FBgn0020238	0.0467752	0.150921	24	10.0877	303.334	0.114969	0.249104	24	10	261.269	0.0334789	0.0851377	24	10.0438	10934.8	303.434	0.0277493	10616.5	10929.3	11146	10770.3	11043.2	10190.5	11425.1	11326	11464.6	11232	10914.6	11538	10479.5	10584	11110.6	10935.5	10585.8	10535.5
FBgn0020248	0.0258575	0.0973299	24	21.098	10.8681	0.114969	0.249104	24	0	8.14738	0.0202694	0.0564183	24	22.549	40.4737	10.1797	0.251515	60.5728	54.888	66.0746	31.8942	28.761	48.3759	21.9934	46.7546	22.3858	52.1088	23.9573	31.5106	35.0806	28.7754	48.4078	38.4415	42.5689	45.9746
FBgn0020249	0.172403	0.371361	24	22.5515	43.302	0.0724339	0.174944	24	2	57.0119	0.0672219	0.153913	24	0.275754	1510.77	48.5697	0.0321491	1548.93	1624.68	1537.05	1619.63	1586.12	1602.33	1424.34	1501.34	1498.83	1442.7	1388.53	1405.78	1451.06	1626.34	1539.97	1486.41	1482.46	1427.3
FBgn0020251	0.542697	0.740276	24	23.1322	33.5335	0.457887	0.715482	24	2	27.6693	0.594481	0.867769	24	0.566097	1298.37	39.7578	0.0306214	1371.54	1375.49	1431.98	1327.6	1221.81	1150.16	1376.16	1347.57	1372.66	1155.59	1265.74	1311.25	1153.41	1185.12	1341.3	1364.67	1270.68	1347.89
FBgn0020255	0.0211502	0.0839982	24	9.02747	88.2754	0.0339928	0.0986445	24	10	60.3415	0.00592253	0.019985	24	9.51374	2741.86	88.1601	0.0321534	2599.22	2602.79	2662.48	2718.98	2739.75	2695.23	2897.9	2866.57	2908.12	2663.68	2804	2750.57	2690.57	2792.28	2822.78	2615.09	2886.17	2637.27
FBgn0020257	0.0146358	0.0639334	24	9.35102	101.185	0.0196038	0.0642201	24	8	149.264	0.00262711	0.0100435	24	8.67551	887.953	106.581	0.12003	885.877	908.945	982.453	952.84	1039.66	852.995	953.048	925.74	1054.17	1023.78	1024.17	1063.23	659.09	688.477	738.219	776.305	730.057	724.1
FBgn0020258	0.749266	0.876224	24	7.86988	2.23316	1	1	24	10	2.88068	0.96555	1	24	8.93494	54.7241	2.2833	0.0417238	44.348	46.1059	62.825	76.7455	51.1307	67.1339	55.5072	47.7936	51.8943	66.4131	52.9057	49.8071	52.0894	57.5507	51.4333	51.2554	45.7616	54.3336
FBgn0020261	0.285355	0.511031	24	21.2644	27.8628	0.542922	0.813145	24	22	36.0772	0.443832	0.699819	24	21.6322	1083.25	28.0308	0.0258767	1090.31	1063.73	1157.93	1039.55	1004.51	1111.66	1120.62	1109.64	1013.47	1023.78	1034.16	1038.83	1054.54	1171.26	1151.7	1096.65	1144.04	1072.04
FBgn0020269	0.502055	0.709392	24	20.5888	28.5053	1	1	24	6	26.8554	0.847994	1	24	1.29438	1122.17	9.62182	0.00857429	1164.95	1186.68	1333.41	1087.39	1199.44	1034.65	1161.46	1073.28	1076.55	1091.22	1142.96	1126.25	1001.39	1116.91	1139.6	1071.02	1021.65	1170.26
FBgn0020270	0.0449649	0.146466	24	23.1665	21.3787	0.0108583	0.0418594	24	2	19.7884	0.00421096	0.0150074	24	0.583255	231.619	27.5366	0.118888	216.331	277.733	265.381	219.273	254.588	248.79	248.211	235.851	220.805	208.435	206.632	164.668	238.123	237.663	189.597	243.463	252.221	241.367
FBgn0020272	0.0632121	0.186316	24	10.0166	13.6403	0.176851	0.346473	24	10	8.14208	0.0614148	0.142712	24	10.0083	242.818	13.6408	0.056177	224.985	251.387	211.222	233.227	240.74	263.599	252.401	257.67	268.629	261.566	220.607	241.92	249.816	265.373	254.141	225.31	223.487	224.649
FBgn0020277	0.997706	0.998574	24	5.35639	0.167112	1	1	24	6	2.50415	0.999997	1	24	5.67819	15.6982	0.62504	0.0398161	27.0414	17.5642	12.9983	11.9603	34.0871	6.91084	8.37845	24.9358	16.2806	23.5	7.98577	16.2635	9.56743	13.8548	12.102	14.9495	8.51378	15.6732
FBgn0020278	0.293384	0.521081	24	14.0961	35.4971	0.457887	0.715482	24	16	49.951	0.404005	0.652563	24	15.0481	1019.23	90.9639	0.0892475	995.125	951.758	1008.45	1026.6	978.94	1034.65	1022.17	929.896	916.8	1091.22	1120	990.042	1109.82	1153.15	1079.09	933.275	980.149	1025.02
[truncated: 7,769 more rows]

## Sheet: Mutant female
gene	ARS_pvalue	ARS_BH.Q	ARS_period	ARS_adjphase	ARS_amplitude	JTK_pvalue	JTK_BH.Q	JTK_period	JTK_adjphase	JTK_amplitude	meta2d_pvalue	meta2d_BH.Q	meta2d_period	meta2d_phase	meta2d_Base	meta2d_AMP	meta2d_rAMP	ZT0_Clk_F_rep1	ZT0_Clk_F_rep2	ZT0_Clk_F_rep3	ZT4_Clk_F_rep1	ZT4_Clk_F_rep2	ZT4_Clk_F_rep3	ZT8_Clk_F_rep1	ZT8_Clk_F_rep2	ZT8_Clk_F_rep3	ZT12_Clk_F_rep1	ZT12_Clk_F_rep2	ZT12_Clk_F_rep3	ZT16_Clk_F_rep1	ZT16_Clk_F_rep2	ZT16_Clk_F_rep3	ZT20_Clk_F_rep1	ZT20_Clk_F_rep2	ZT20_Clk_F_rep3
[truncated: 9,202 more rows]

[truncated: 2 more sheets: WT male, Mutant male]
