# Supplementary material for: Upstream open reading frames dynamically modulate CLOCK protein translation to regulate circadian rhythms and sleep
Source: PLoS Biol. 2025 May 12;23(5):e3003173. doi: 10.1371/journal.pbio.3003173 (PMC12121920; doi:10.1371/journal.pbio.3003173)
Supplement: S8 Table — (XLSX) [file pbio.3003173.s036.xlsx]

## Sheet: Sheet1
Key resources table
REAGENT or RESOURCE	SOURCE	IDENTIFIER
Antibodies
Anti-CLK	Dr. Joanna Lab	RRID: AB_2827524
Anti-ACTB	ABclonal	RRID: AB_2769861
Anit-PDF	DSHB	RRID: AB_760350
donkey anti-mouse AlexaFluor 647	Thermo Fisher	RRID: AB_162542
IRDye 800CW donkey anti-guinea pig IgG antibody	LI-COR Biosciences	RRID: AB_1850024
IRDye 680 donkey anti-mouse IgG antibody	LI-COR Biosciences	RRID: AB_621844
Bacterial and virus strains
Chemically Comptent Cell	TransGen Biotech	CD811-02
Biological samples
Chemicals, peptides, and recombinant proteins
Inactivated Dried Yeast	Angelyeast	N/A
Cornmeal	N/A	N/A
Agar	Sino regant	Cat# 10000561
Sucrose	Sino regant	Cat# 10021418
Glucose	Sino regant	Cat# 10010517
DMEM medium	Gibco	Cat# 11965084
Schneider's Drosophila Medium	Gibco	Cat# 21720001
Fetal Bovine Serum	Cytivalifesciences	Cat# SH30071
Penicillin-Streptomycin	Gibco	Cat# 15140122
L-Dopa	Sangon Biotech	Cat# A610407
AMPT	Sigma	Cat# 120693
Proteinase inhibitor	MedChemExpress	Cat# HY-K0010
Phosphatase inhibitor	MedChemExpress	Cat# HY-K0022
Critical commercial assays
TRIzol Regant	Invitrogen	Cat#t 15596026
TransScript® II Two-Step RT-PCR SuperMix	Transgen	Cat# AH401
PrimeScript™ II 1st Strand cDNA Synthesis Kit	Takara	Cat# 6210A
PowerUp™ SYBR™ Green Master Mix	Thermo Fisher	Cat# A25741
Deposited data
RNA-seq clean data	NCBI Sequence Read Archive (SRA)	PRJNA1026336
Experimental models: Cell lines
S2 cells	Life Technologies	Cat# R69007
Experimental models: Organisms/strains
D. melanogaster: Canton-S	Dr. Yi Rao lab	N/A
D. melanogaster: w1118	BDSC	BDSC-5905
D. melanogaster: Clk-uORF-KO	This manuscript	N/A
D. melanogaster: cyc-uORF-KO	This manuscript	N/A
D. melanogaster: y sc v	TsingHua Fly Center	N/A
D. melanogaster: Dr, e/TM3, Sb	TsingHua Fly Center	N/A
D. melanogaster: {nos-Cas9} attP40	TsingHua Fly Center	N/A
D. melanogaster: Clkjrk	BDSC	BDSC-80927
D. melanogaster: per0	BDSC	BDSC-80917
D. melanogaster: tim01	BDSC	BDSC-80922
D. melanogaster: per0; tim01; Clk-uORF-KO	This manuscript	N/A
Oligonucleotides
Clk_F: TACTGCGTGAGGATATCG	AuGCT, CN	N/A
Clk_R: GAGGTCTTCGTCGGAAAGG	AuGCT, CN	N/A
tim_F: CTGGGGAGTGACCATGG	AuGCT, CN	N/A
tim_R: GCTGGAATCGCCACTG	AuGCT, CN	N/A
per_F: CAGCAGCAGCCTAATCG	AuGCT, CN	N/A
per_R: GAGTCGGACACCTTGG	AuGCT, CN	N/A
cai_hRluc_dm-qPCR-F: GTCCGTGGTGGATGTGATCG	ruibiotech, CN	N/A
cai_hRluc_dm-qPCR-R: GGAGGGCAGCATGGTCTCCA	ruibiotech, CN	N/A
cai_fluc_dm-qPCR-F: TTCACCGATGCCCACATCGA	ruibiotech, CN	N/A
cai_fluc_dm-qPCR-R: GTTCTCCGAGCACACCACGA	ruibiotech, CN	N/A
beta-actin_F: CTAACCTCGCCCTCTCCTCT	AuGCT, CN	N/A
beta-actin_R: GCAGCCAAGTGTGAGTGTGT	AuGCT, CN	N/A
Clk_uORF_F: GCATACATTTCAGGGGTTGC	AuGCT, CN	N/A
Clk_uORF_R: GCAAACGAGAAGAACCGAAG	AuGCT, CN	N/A
Cyc_uORF_F: CCAGATGTCTTTGGGATCGC	AuGCT, CN	N/A
Cyc_uORF_R: CCTGGCCAACTTGTATGAGC	AuGCT, CN	N/A
Clk_sgRNA_F1: TTCGTTCGGAATAAAAAACGCGTC	ruibiotech, CN	N/A
Clk_sgRNA_R1: AAACGACGCGTTTTTTATTCCGAA	ruibiotech, CN	N/A
Clk_sgRNA_F2: TTCGTGAATAACTGCAAAGGGTTG	ruibiotech, CN	N/A
Clk_sgRNA_R2: AAACCAACCCTTTGCAGTTATTCA	ruibiotech, CN	N/A
Clk_donor_F1: TGCAGGTCGACGATTCTTTTCGGCCTTTGATGTGT	ruibiotech, CN	N/A
Clk_donor_R1: CCGTGATTTTTTTTTTTAAAGTTTTTCCTCTTTATTTTTCGCGACGCGTTTTTTATTCC	ruibiotech, CN	N/A
Clk_donor_F2: AAAAAAAAATCACGGAATATAATCAATTACGCTAACGCCAACCCTTTGCAGTTATTCAAAATTTGGCATATTGAGCATATTGAAATCAA	ruibiotech, CN	N/A
Clk_donor_R2: GATCCTCTAGAGATTGCTCCATTCTAACCGATGGA	ruibiotech, CN	N/A
cyc_sgRNA_F1: TTCGTTAGTAAACAAACAAAAGGG	ruibiotech, CN	N/A
cyc_sgRNA_R1: AAACCCCTTTTGTTTGTTTACTAA	ruibiotech, CN	N/A
cyc_sgRNA_F2: TTCGCCCAATAATAACATTTAAAA	ruibiotech, CN	N/A
cyc_sgRNA_R2: AAACTTTTAAATGTTATTATTGGG	ruibiotech, CN	N/A
cyc_donor_F1: TGCAGGTCGACGATTTCCCATGCCATCATGATCTA	ruibiotech, CN	N/A
cyc_donor_R1: GCCCTTTCCGACGAAGACGTCCCTTTTGTTTGTTTACTAAAATCGACTAGAATCAACGTCCCAATAATAAAATTTAAAACGGAAG	ruibiotech, CN	N/A
cyc_donor_F2: TTCGTCGGAAAGGGCTTAATTTTTCATAAGCAAACGTCACC	ruibiotech, CN	N/A
cyc_donor_R2: GATCCTCTAGAGATTACTTTCGCATGGCCACTTAC	ruibiotech, CN	N/A
Clk_test_F: GCATACATTTCAGGGGTTGC	ruibiotech, CN	N/A
Clk_test_R: GCAAACGAGAAGAACCGAAG	ruibiotech, CN	N/A
cyc_test_F: CCAGATGTCTTTGGGATCGC	ruibiotech, CN	N/A
cyc_test_R: CCTGGCCAACTTGTATGAGC	ruibiotech, CN	N/A
Clk-5utr-PC1-wF: GGAATGCTTGCACATATCGCGT	ruibiotech, CN	N/A
Clk-5utr-PC1-wR: GCAACAATTGATTTCCATATGCTCAATATGCCACATTTTGAATAACGATAC	ruibiotech, CN	N/A
Clk-5utr-PC1-mR: GCAACAATTGATTTCAATATGCTCAATATGCCAAATTTTGAATAACGATAC	ruibiotech, CN	N/A
Clk-5utr-PC2-wF: GAAATCAATTGTTGCGTGAACAT	ruibiotech, CN	N/A
Clk-5utr-PC2-wR: GTACACCTTGGAAGCGCTCTCGTCGTCCATTTTCG	ruibiotech, CN	N/A
cyc-5utr-PC1-wF: TGAAGATGCAGGAAAAGCTT	ruibiotech, CN	N/A
cyc-5utr-PC1-wR: TTGTTTGTTTACTAACATCGACTAGCATCAACGTCCCAATAATAACATTTAAAACG	ruibiotech, CN	N/A
cyc-5utr-PC1-mR: TTGTTTGTTTACTAAAATCGACTAGAATCAACGTCCCAATAATAAAATTTAAAACG	ruibiotech, CN	N/A
cyc-5utr-PC2-wF: TTAGTAAACAAACAAAAGGG	ruibiotech, CN	N/A
cyc-5utr-PC2-wR: GTACACCTTGGAAGCCTCCTGAACTTCCATCGCCAATCGGTGAC	ruibiotech, CN	N/A
Clk-qPCR-F: TACTGCGTGAGGATATCGAT	ruibiotech, CN	N/A
Clk-qPCR-R: GATTGTTGTTGTTCTGGTTGC	ruibiotech, CN	N/A
cyc-qPCR-F: TGGACAATCACCCGAACATAC	ruibiotech, CN	N/A
cyc-qPCR-R: CTGAGGCAGGAAACCAATCA	ruibiotech, CN	N/A
Recombinant DNA
Software and algorithms
MetaCycle	R package	https://cran.r-project.org/web/packages/MetaCycle/vignettes/implementation.html
Statskingdom	Online	https://www.statskingdom.com/index.html
DEseq2	R package	https://bioconductor.org/packages/release/bioc/html/DESeq2.html
Prism – GraphPad 8.0	GraphPad Software	https://www.graphpad.com/scientific-software/prism/
Benchling	Online	https://www.benchling.com/crispr/
R	R 4.3.0	https://www.r-project.org/
ggplot2	R package	https://ggplot2.tidyverse.org/
ClockLab	Actimetrics	https://actimetrics.com/products/clocklab/
SleepMat	Software	https://github.com/shijusisobhan/SleepMat2022.1
Other
