# Supplementary material for: Upstream open reading frames dynamically modulate CLOCK protein translation to regulate circadian rhythms and sleep
Source: PLoS Biol. 2025 May 12;23(5):e3003173. doi: 10.1371/journal.pbio.3003173 (PMC12121920; doi:10.1371/journal.pbio.3003173)
Supplement: S1 Data — (XLSX) [file pbio.3003173.s037.xlsx]

## Sheet: Fig.1A
Fig. 1A The uORF number in circadian rhythm-related genes and other genes in Drosophila
Gene_id	uORF_count	Gene_categories
FBgn0000008	10	Others
FBgn0000014	7	Others
FBgn0000015	112	Others
FBgn0000017	5	Others
FBgn0000018	0	Others
FBgn0000022	0	Others
FBgn0000024	5	Others
FBgn0000028	4	Others
FBgn0000032	2	Others
FBgn0000036	7	Others
FBgn0000037	9	Others
FBgn0000038	2	Others
FBgn0000039	2	Others
FBgn0000042	0	Others
FBgn0000043	0	Others
FBgn0000044	0	Others
FBgn0000045	0	Others
FBgn0000046	0	Others
FBgn0000047	0	Others
FBgn0000052	1	Others
FBgn0000053	0	Others
FBgn0000054	0	Others
FBgn0000055	2	Others
FBgn0000056	8	Others
FBgn0000057	3	Others
FBgn0000061	0	Others
FBgn0000063	0	Others
FBgn0000064	7	Others
FBgn0000071	3	Others
FBgn0000075	1	Others
FBgn0000077	4	Others
FBgn0000078	0	Others
FBgn0000079	0	Others
FBgn0000083	1	Others
FBgn0000084	0	Others
FBgn0000092	0	Clock
FBgn0000094	0	Others
FBgn0000097	12	Others
FBgn0000100	0	Others
FBgn0000108	0	Others
FBgn0000109	1	Others
FBgn0000114	23	Others
FBgn0000115	0	Others
FBgn0000116	1	Others
FBgn0000117	2	Others
FBgn0000119	2	Others
FBgn0000120	0	Others
FBgn0000121	0	Others
FBgn0000137	1	Others
FBgn0000139	1	Others
FBgn0000140	1	Others
FBgn0000146	5	Others
FBgn0000147	1	Others
FBgn0000150	1	Others
FBgn0000152	6	Others
FBgn0000153	0	Others
FBgn0000157	2	Others
FBgn0000158	0	Others
FBgn0000163	92	Others
FBgn0000166	2	Others
FBgn0000173	1	Others
FBgn0000179	9	Others
FBgn0000180	1	Others
FBgn0000181	1	Others
FBgn0000182	6	Others
FBgn0000183	3	Others
FBgn0000206	2	Others
FBgn0000210	16	Others
FBgn0000212	2	Others
FBgn0000216	0	Others
FBgn0000221	2	Others
FBgn0000227	0	Others
FBgn0000228	2	Others
FBgn0000229	11	Others
FBgn0000233	2	Others
FBgn0000239	1	Others
FBgn0000241	1	Others
FBgn0000244	0	Others
FBgn0000246	1	Others
FBgn0000247	1	Others
FBgn0000250	4	Others
FBgn0000251	2	Others
FBgn0000253	1	Others
FBgn0000256	19	Others
FBgn0000257	1	Others
FBgn0000259	2	Clock
FBgn0000261	1	Others
FBgn0000273	16	Clock
FBgn0000274	4	Others
FBgn0000276	0	Others
FBgn0000277	0	Others
FBgn0000278	0	Others
FBgn0000279	0	Others
FBgn0000283	3	Others
FBgn0000286	5	Others
FBgn0000287	14	Others
FBgn0000289	5	Others
FBgn0000299	1	Others
FBgn0000303	0	Others
FBgn0000307	7	Others
FBgn0000308	0	Others
FBgn0000316	3	Others
FBgn0000317	4	Others
FBgn0000318	2	Others
FBgn0000319	5	Others
FBgn0000320	6	Others
FBgn0000326	0	Others
FBgn0000330	0	Others
FBgn0000337	0	Others
FBgn0000339	0	Others
FBgn0000346	1	Others
FBgn0000351	2	Others
FBgn0000352	2	Others
FBgn0000355	0	Others
FBgn0000356	0	Others
FBgn0000357	0	Others
FBgn0000358	1	Others
FBgn0000359	0	Others
FBgn0000360	0	Others
FBgn0000370	17	Others
FBgn0000376	2	Others
FBgn0000377	1	Others
FBgn0000382	8	Others
FBgn0000384	10	Others
FBgn0000392	6	Others
FBgn0000394	3	Others
FBgn0000395	13	Others
FBgn0000404	6	Others
FBgn0000405	5	Others
FBgn0000406	0	Others
FBgn0000409	0	Others
FBgn0000411	17	Others
FBgn0000412	1	Others
FBgn0000414	13	Others
FBgn0000416	0	Others
FBgn0000422	12	Others
FBgn0000426	1	Others
FBgn0000427	0	Others
FBgn0000439	4	Others
FBgn0000442	1	Others
FBgn0000447	2	Others
FBgn0000448	28	Others
FBgn0000449	0	Others
FBgn0000451	0	Others
FBgn0000454	1	Others
FBgn0000455	4	Others
FBgn0000459	3	Clock
FBgn0000463	6	Others
FBgn0000464	24	Others
FBgn0000473	0	Others
FBgn0000477	0	Others
FBgn0000479	66	Clock
FBgn0000482	0	Others
FBgn0000489	1	Others
FBgn0000490	13	Others
FBgn0000492	2	Others
FBgn0000497	1	Others
FBgn0000499	2	Others
FBgn0000500	0	Others
FBgn0000504	17	Others
FBgn0000520	0	Others
FBgn0000524	7	Others
FBgn0000527	0	Clock
FBgn0000529	0	Others
FBgn0000533	2	Others
FBgn0000535	7	Others
FBgn0000536	46	Others
FBgn0000541	12	Others
FBgn0000542	11	Others
FBgn0000543	1	Others
FBgn0000546	20	Clock
FBgn0000547	1	Others
FBgn0000551	0	Others
FBgn0000552	0	Others
FBgn0000556	2	Others
FBgn0000557	0	Others
FBgn0000559	1	Others
FBgn0000560	7	Others
FBgn0000562	5	Others
FBgn0000564	0	Others
FBgn0000565	2	Others
FBgn0000566	0	Others
FBgn0000567	24	Others
FBgn0000568	48	Others
FBgn0000575	0	Clock
FBgn0000576	2	Others
FBgn0000577	3	Others
FBgn0000578	4	Others
FBgn0000579	15	Others
FBgn0000581	14	Others
FBgn0000588	0	Others
FBgn0000591	0	Others
FBgn0000592	0	Others
FBgn0000594	0	Others
FBgn0000606	0	Others
FBgn0000611	14	Others
FBgn0000615	2	Others
FBgn0000617	2	Others
FBgn0000618	1	Others
FBgn0000625	3	Others
FBgn0000629	4	Others
FBgn0000633	8	Others
FBgn0000635	2	Clock
FBgn0000636	2	Others
FBgn0000639	2	Others
FBgn0000640	1	Others
FBgn0000644	2	Others
FBgn0000658	5	Others
FBgn0000659	3	Others
FBgn0000662	16	Others
FBgn0000667	6	Others
FBgn0000709	2	Others
FBgn0000711	0	Others
FBgn0000715	0	Others
FBgn0000719	17	Others
FBgn0000721	18	Others
FBgn0000723	5	Others
FBgn0000808	0	Others
FBgn0000810	0	Others
FBgn0000826	0	Others
FBgn0000927	2	Others
FBgn0000928	0	Others
FBgn0000964	2	Others
FBgn0000996	3	Others
FBgn0001075	14	Others
FBgn0001077	0	Others
FBgn0001078	28	Others
FBgn0001079	0	Others
FBgn0001083	12	Others
FBgn0001084	2	Others
FBgn0001085	10	Others
FBgn0001086	1	Others
FBgn0001087	2	Others
FBgn0001089	0	Others
FBgn0001090	2	Others
FBgn0001091	1	Others
FBgn0001092	0	Others
FBgn0001098	2	Others
FBgn0001099	0	Others
FBgn0001104	2	Others
FBgn0001105	9	Others
FBgn0001108	1	Others
FBgn0001112	0	Others
FBgn0001114	1	Others
FBgn0001120	0	Others
FBgn0001122	7	Others
FBgn0001123	9	Others
FBgn0001124	0	Others
FBgn0001125	0	Others
FBgn0001128	5	Others
FBgn0001133	4	Others
FBgn0001134	19	Clock
FBgn0001137	4	Others
FBgn0001138	2	Others
FBgn0001139	9	Others
FBgn0001142	2	Others
FBgn0001145	0	Others
FBgn0001147	3	Others
FBgn0001148	0	Others
FBgn0001149	0	Others
FBgn0001150	0	Others
FBgn0001168	0	Others
FBgn0001169	11	Others
FBgn0001170	2	Others
FBgn0001174	0	Others
FBgn0001179	0	Others
FBgn0001180	1	Others
FBgn0001185	3	Others
FBgn0001186	3	Others
FBgn0001187	0	Others
FBgn0001189	5	Others
FBgn0001197	0	Others
FBgn0001202	2	Others
FBgn0001206	1	Others
FBgn0001208	10	Others
FBgn0001215	0	Others
FBgn0001216	5	Others
FBgn0001217	0	Others
FBgn0001218	0	Others
FBgn0001220	0	Others
FBgn0001222	0	Others
FBgn0001223	7	Others
FBgn0001224	0	Others
FBgn0001225	0	Others
FBgn0001226	0	Others
FBgn0001227	0	Others
FBgn0001228	4	Others
FBgn0001229	0	Others
FBgn0001230	0	Others
FBgn0001233	0	Clock
FBgn0001235	22	Others
FBgn0001247	2	Others
FBgn0001248	1	Others
FBgn0001250	11	Others
FBgn0001253	1	Others
FBgn0001254	0	Others
FBgn0001255	0	Others
FBgn0001256	0	Others
FBgn0001257	4	Others
FBgn0001258	5	Others
FBgn0001259	0	Others
FBgn0001263	2	Others
FBgn0001269	34	Others
FBgn0001276	0	Others
FBgn0001280	0	Others
FBgn0001281	0	Others
FBgn0001285	0	Others
FBgn0001291	2	Others
FBgn0001296	0	Others
FBgn0001297	26	Clock
FBgn0001301	0	Others
FBgn0001308	2	Others
FBgn0001311	0	Others
FBgn0001313	0	Others
FBgn0001316	43	Others
FBgn0001319	2	Others
FBgn0001320	0	Others
FBgn0001321	4	Others
FBgn0001323	9	Others
FBgn0001324	0	Others
FBgn0001325	1	Others
FBgn0001330	1	Others
FBgn0001341	0	Others
FBgn0001404	15	Others
FBgn0001491	2	Others
FBgn0001565	2	Others
FBgn0001612	3	Others
FBgn0001624	17	Clock
FBgn0001941	9	Others
FBgn0001942	0	Others
FBgn0001961	0	Others
FBgn0001965	1	Others
FBgn0001967	1	Others
FBgn0001970	4	Others
FBgn0001974	0	Others
FBgn0001977	0	Others
FBgn0001978	2	Others
FBgn0001981	1	Others
FBgn0001983	1	Others
FBgn0001986	2	Others
FBgn0001987	3	Others
FBgn0001989	0	Others
FBgn0001990	0	Others
FBgn0001991	19	Others
FBgn0001992	0	Others
FBgn0001994	5	Others
FBgn0001995	1	Others
FBgn0002021	1	Others
FBgn0002022	0	Others
FBgn0002023	14	Others
FBgn0002031	1	Others
FBgn0002036	1	Others
FBgn0002044	1	Others
FBgn0002069	9	Others
FBgn0002121	11	Others
FBgn0002174	4	Others
FBgn0002183	1	Others
FBgn0002283	3	Others
FBgn0002284	0	Others
FBgn0002306	5	Others
FBgn0002354	0	Others
FBgn0002413	11	Clock
FBgn0002431	2	Others
FBgn0002440	1	Others
FBgn0002441	8	Others
FBgn0002466	2	Others
FBgn0002521	9	Others
FBgn0002522	3	Others
FBgn0002524	0	Others
FBgn0002525	2	Others
FBgn0002526	1	Others
FBgn0002531	0	Others
FBgn0002533	2	Others
FBgn0002534	2	Others
FBgn0002535	0	Others
FBgn0002542	1	Others
FBgn0002543	6	Others
FBgn0002552	3	Others
FBgn0002561	0	Others
FBgn0002562	0	Others
FBgn0002563	1	Others
FBgn0002564	0	Others
FBgn0002565	0	Others
FBgn0002566	2	Others
FBgn0002567	4	Others
FBgn0002569	0	Others
FBgn0002570	0	Others
FBgn0002571	0	Others
FBgn0002573	0	Others
FBgn0002576	1	Others
FBgn0002577	2	Others
FBgn0002578	0	Others
FBgn0002579	1	Others
FBgn0002590	5	Others
FBgn0002592	0	Others
FBgn0002593	0	Others
FBgn0002607	1	Others
FBgn0002609	2	Others
FBgn0002622	0	Others
FBgn0002626	4	Others
FBgn0002629	0	Others
FBgn0002631	0	Others
FBgn0002632	0	Others
FBgn0002633	0	Others
FBgn0002638	2	Others
FBgn0002641	15	Others
FBgn0002643	15	Others
FBgn0002645	0	Others
FBgn0002673	2	Others
FBgn0002707	3	Others
FBgn0002709	14	Others
FBgn0002715	3	Others
FBgn0002716	6	Others
FBgn0002719	0	Others
FBgn0002723	5	Others
FBgn0002732	0	Others
FBgn0002733	0	Others
FBgn0002734	0	Others
FBgn0002735	0	Others
FBgn0002736	0	Others
FBgn0002772	0	Others
FBgn0002773	0	Others
FBgn0002774	6	Others
FBgn0002775	0	Others
FBgn0002778	8	Others
FBgn0002780	9	Others
FBgn0002781	54	Others
FBgn0002783	0	Others
FBgn0002787	1	Others
FBgn0002789	0	Others
FBgn0002791	1	Others
FBgn0002838	1	Others
FBgn0002842	0	Others
FBgn0002855	0	Others
FBgn0002856	0	Others
FBgn0002862	5	Others
FBgn0002863	0	Others
FBgn0002865	0	Others
FBgn0002868	0	Others
FBgn0002869	0	Others
FBgn0002872	0	Others
FBgn0002873	3	Others
FBgn0002878	0	Others
FBgn0002887	2	Others
FBgn0002891	1	Others
FBgn0002899	0	Others
FBgn0002901	1	Others
FBgn0002905	0	Others
FBgn0002906	1	Others
FBgn0002909	2	Others
FBgn0002914	8	Others
FBgn0002917	2	Clock
FBgn0002921	1	Others
FBgn0002922	4	Others
FBgn0002924	4	Others
FBgn0002926	3	Others
FBgn0002930	0	Others
FBgn0002931	2	Others
FBgn0002932	6	Others
FBgn0002933	0	Others
FBgn0002936	0	Others
FBgn0002937	0	Others
FBgn0002938	1	Others
FBgn0002939	0	Others
FBgn0002940	2	Others
FBgn0002941	0	Others
FBgn0002945	5	Others
FBgn0002948	2	Others
FBgn0002962	1	Others
FBgn0002973	9	Others
FBgn0002985	0	Others
FBgn0002989	1	Others
FBgn0003002	2	Others
FBgn0003008	0	Others
FBgn0003009	25	Others
FBgn0003011	5	Others
FBgn0003015	1	Others
FBgn0003016	4	Others
FBgn0003023	2	Others
FBgn0003028	3	Others
FBgn0003034	0	Others
FBgn0003041	19	Others
FBgn0003042	1	Others
FBgn0003044	11	Others
FBgn0003046	0	Others
FBgn0003048	1	Others
FBgn0003053	1	Others
FBgn0003057	10	Others
FBgn0003060	0	Others
FBgn0003062	0	Others
FBgn0003065	1	Others
FBgn0003067	0	Others
FBgn0003068	0	Clock
FBgn0003071	5	Others
FBgn0003074	1	Others
FBgn0003076	0	Others
FBgn0003079	14	Others
FBgn0003082	4	Others
FBgn0003086	0	Others
FBgn0003087	1	Others
FBgn0003089	0	Others
FBgn0003090	21	Others
FBgn0003091	24	Others
FBgn0003093	3	Others
FBgn0003114	1	Others
FBgn0003116	1	Others
FBgn0003117	9	Others
FBgn0003118	15	Others
FBgn0003124	3	Others
FBgn0003129	4	Others
FBgn0003130	4	Others
FBgn0003132	4	Others
FBgn0003134	3	Others
FBgn0003137	2	Others
FBgn0003139	1	Others
FBgn0003140	2	Others
FBgn0003141	0	Others
FBgn0003145	2	Others
FBgn0003149	0	Others
FBgn0003159	15	Others
FBgn0003162	0	Others
FBgn0003165	11	Others
FBgn0003169	2	Others
FBgn0003174	10	Others
FBgn0003175	13	Others
FBgn0003187	3	Others
FBgn0003189	2	Others
FBgn0003204	3	Others
FBgn0003205	0	Others
FBgn0003206	0	Others
FBgn0003209	19	Others
FBgn0003210	1	Others
FBgn0003218	5	Others
FBgn0003227	0	Others
FBgn0003231	0	Others
FBgn0003248	1	Others
FBgn0003249	0	Others
FBgn0003250	0	Others
FBgn0003254	12	Others
FBgn0003255	8	Others
FBgn0003256	7	Others
FBgn0003257	1	Others
FBgn0003261	8	Others
FBgn0003267	0	Others
FBgn0003268	0	Others
FBgn0003270	0	Others
FBgn0003274	0	Others
FBgn0003275	0	Others
FBgn0003277	1	Others
FBgn0003278	0	Others
FBgn0003279	0	Others
FBgn0003285	3	Others
FBgn0003292	6	Others
FBgn0003295	2	Others
FBgn0003300	7	Others
FBgn0003301	8	Clock
FBgn0003302	2	Others
FBgn0003308	2	Others
FBgn0003310	8	Clock
FBgn0003312	0	Others
FBgn0003313	3	Others
FBgn0003317	9	Others
FBgn0003319	16	Others
FBgn0003321	1	Others
FBgn0003326	1	Others
FBgn0003328	6	Others
FBgn0003330	0	Others
FBgn0003334	6	Others
FBgn0003339	8	Others
FBgn0003345	46	Others
FBgn0003346	4	Others
FBgn0003353	2	Others
FBgn0003356	0	Others
FBgn0003357	0	Others
FBgn0003358	0	Others
FBgn0003360	2	Others
FBgn0003366	2	Others
FBgn0003371	18	Clock
FBgn0003372	0	Others
FBgn0003373	0	Others
FBgn0003374	0	Others
FBgn0003375	0	Others
FBgn0003377	0	Others
FBgn0003378	0	Others
FBgn0003380	57	Clock
FBgn0003382	15	Others
FBgn0003386	5	Others
FBgn0003388	13	Others
FBgn0003390	1	Others
FBgn0003391	4	Others
FBgn0003392	3	Others
FBgn0003396	21	Others
FBgn0003401	0	Others
FBgn0003410	14	Others
FBgn0003411	0	Others
FBgn0003415	16	Others
FBgn0003416	2	Others
FBgn0003423	5	Others
FBgn0003429	24	Clock
FBgn0003430	0	Others
FBgn0003435	5	Others
FBgn0003444	2	Others
FBgn0003447	3	Others
FBgn0003448	0	Others
FBgn0003449	2	Others
FBgn0003450	3	Others
FBgn0003459	0	Others
FBgn0003460	5	Clock
FBgn0003462	1	Others
FBgn0003463	14	Others
FBgn0003464	2	Others
FBgn0003475	10	Others
FBgn0003479	1	Others
FBgn0003480	2	Others
FBgn0003482	1	Others
FBgn0003483	1	Others
FBgn0003486	7	Others
FBgn0003495	4	Others
FBgn0003499	13	Others
FBgn0003502	55	Others
FBgn0003507	17	Others
FBgn0003510	4	Others
FBgn0003511	0	Others
FBgn0003512	0	Others
FBgn0003513	4	Others
FBgn0003514	12	Others
FBgn0003515	0	Others
FBgn0003517	7	Others
FBgn0003520	6	Others
FBgn0003525	8	Others
FBgn0003527	1	Others
FBgn0003545	0	Others
FBgn0003557	4	Others
FBgn0003559	5	Others
FBgn0003567	6	Others
FBgn0003575	8	Others
FBgn0003598	0	Others
FBgn0003607	1	Others
FBgn0003612	11	Others
FBgn0003638	29	Others
FBgn0003651	6	Others
FBgn0003654	6	Others
FBgn0003655	1	Others
FBgn0003656	6	Others
FBgn0003660	0	Others
FBgn0003676	0	Others
FBgn0003683	0	Others
FBgn0003687	1	Others
FBgn0003701	2	Others
FBgn0003710	12	Others
FBgn0003714	8	Others
FBgn0003716	17	Others
FBgn0003719	0	Others
FBgn0003720	0	Others
FBgn0003721	2	Others
FBgn0003731	9	Others
FBgn0003732	4	Others
FBgn0003733	1	Others
FBgn0003741	0	Others
FBgn0003742	1	Others
FBgn0003744	2	Others
FBgn0003747	2	Others
FBgn0003748	9	Others
FBgn0003751	0	Others
FBgn0003861	3	Others
FBgn0003862	26	Others
FBgn0003863	0	Others
FBgn0003865	1	Others
FBgn0003866	6	Others
FBgn0003867	9	Others
FBgn0003870	10	Others
FBgn0003882	2	Others
FBgn0003884	0	Others
FBgn0003885	2	Others
FBgn0003886	0	Others
FBgn0003887	5	Others
FBgn0003888	0	Others
FBgn0003889	0	Others
FBgn0003890	1	Others
FBgn0003891	0	Others
FBgn0003892	7	Others
FBgn0003896	3	Others
FBgn0003900	10	Others
FBgn0003941	0	Others
FBgn0003942	0	Others
FBgn0003943	2	Others
FBgn0003944	3	Others
FBgn0003950	2	Others
FBgn0003961	0	Others
FBgn0003963	36	Others
FBgn0003964	13	Others
FBgn0003965	0	Others
FBgn0003969	37	Others
FBgn0003975	11	Others
FBgn0003977	0	Others
FBgn0003978	1	Others
FBgn0003979	0	Others
FBgn0003980	0	Others
FBgn0003983	0	Others
FBgn0003984	11	Others
FBgn0003996	0	Others
FBgn0003997	2	Clock
FBgn0004003	0	Others
FBgn0004009	7	Others
FBgn0004028	3	Others
FBgn0004034	0	Others
FBgn0004045	0	Others
FBgn0004047	0	Others
FBgn0004049	2	Others
FBgn0004050	7	Others
FBgn0004052	0	Others
FBgn0004053	0	Others
FBgn0004054	0	Others
FBgn0004055	3	Others
FBgn0004057	0	Others
FBgn0004066	1	Others
FBgn0004087	1	Others
FBgn0004101	5	Others
FBgn0004102	3	Others
FBgn0004103	0	Others
FBgn0004106	0	Others
FBgn0004107	0	Others
FBgn0004108	1	Others
FBgn0004110	0	Others
FBgn0004117	6	Others
FBgn0004118	1	Others
FBgn0004132	1	Others
FBgn0004133	6	Others
FBgn0004143	0	Others
FBgn0004167	3	Others
FBgn0004168	15	Clock
FBgn0004169	10	Others
FBgn0004170	0	Others
FBgn0004171	0	Others
FBgn0004172	0	Others
FBgn0004173	0	Others
FBgn0004174	0	Others
FBgn0004175	0	Others
FBgn0004177	2	Others
FBgn0004179	4	Others
FBgn0004181	0	Others
FBgn0004197	6	Others
FBgn0004198	4	Others
FBgn0004227	0	Others
FBgn0004228	9	Others
FBgn0004237	0	Others
FBgn0004240	0	Others
FBgn0004242	4	Others
FBgn0004244	18	Clock
FBgn0004359	6	Others
FBgn0004360	19	Others
FBgn0004362	4	Others
FBgn0004363	22	Others
FBgn0004364	3	Others
FBgn0004367	1	Others
FBgn0004368	9	Others
FBgn0004369	13	Others
FBgn0004370	5	Others
FBgn0004372	2	Others
FBgn0004373	16	Others
FBgn0004374	0	Others
FBgn0004378	0	Others
FBgn0004379	2	Others
FBgn0004380	1	Others
FBgn0004381	0	Others
FBgn0004387	9	Others
FBgn0004389	0	Others
FBgn0004390	5	Others
FBgn0004391	2	Others
FBgn0004394	7	Others
FBgn0004395	0	Others
FBgn0004396	8	Others
FBgn0004397	3	Others
FBgn0004400	0	Others
FBgn0004401	0	Others
FBgn0004403	3	Others
FBgn0004404	0	Others
FBgn0004406	1	Others
FBgn0004407	0	Others
FBgn0004414	0	Others
FBgn0004419	4	Others
FBgn0004425	0	Others
FBgn0004427	0	Others
FBgn0004428	2	Others
FBgn0004429	1	Others
FBgn0004430	0	Others
FBgn0004431	0	Others
FBgn0004432	1	Others
FBgn0004435	9	Others
FBgn0004436	0	Others
FBgn0004449	6	Others
FBgn0004456	3	Others
FBgn0004462	0	Others
FBgn0004463	0	Others
FBgn0004465	0	Others
FBgn0004507	0	Others
FBgn0004509	7	Others
FBgn0004510	1	Others
FBgn0004511	3	Others
FBgn0004512	4	Others
FBgn0004513	1	Others
FBgn0004514	6	Others
FBgn0004516	6	Others
FBgn0004552	1	Others
FBgn0004554	0	Others
FBgn0004556	1	Others
FBgn0004567	4	Others
FBgn0004569	3	Others
FBgn0004573	15	Others
FBgn0004574	0	Others
FBgn0004575	0	Others
FBgn0004577	1	Others
FBgn0004580	0	Others
FBgn0004581	2	Others
FBgn0004583	8	Others
FBgn0004584	0	Others
FBgn0004587	2	Others
FBgn0004588	0	Others
FBgn0004589	0	Others
FBgn0004590	0	Others
FBgn0004591	0	Others
FBgn0004592	0	Others
FBgn0004593	0	Others
FBgn0004594	0	Others
FBgn0004595	30	Others
FBgn0004597	0	Others
FBgn0004598	28	Others
FBgn0004606	3	Others
FBgn0004607	7	Others
FBgn0004611	9	Clock
FBgn0004618	5	Clock
FBgn0004619	4	Others
FBgn0004620	2	Others
FBgn0004622	4	Others
FBgn0004623	1	Others
FBgn0004629	0	Others
FBgn0004635	2	Clock
FBgn0004636	5	Others
FBgn0004638	5	Others
FBgn0004643	0	Others
FBgn0004644	1	Others
FBgn0004646	23	Others
FBgn0004647	7	Others
FBgn0004648	10	Others
FBgn0004649	0	Others
FBgn0004650	0	Others
FBgn0004652	26	Others
FBgn0004654	0	Others
FBgn0004655	8	Others
FBgn0004656	16	Others
FBgn0004657	1	Others
FBgn0004666	6	Others
FBgn0004687	0	Others
FBgn0004698	2	Others
FBgn0004777	0	Others
FBgn0004778	0	Others
FBgn0004779	0	Others
FBgn0004780	0	Others
FBgn0004781	0	Others
FBgn0004782	0	Others
FBgn0004783	0	Others
FBgn0004784	0	Others
FBgn0004795	7	Others
FBgn0004797	9	Others
FBgn0004811	1	Others
FBgn0004828	2	Others
FBgn0004832	0	Others
FBgn0004837	3	Others
FBgn0004838	3	Others
FBgn0004839	10	Others
FBgn0004841	15	Others
FBgn0004842	3	Others
FBgn0004852	7	Others
FBgn0004854	0	Others
FBgn0004855	0	Others
FBgn0004856	0	Others
FBgn0004858	11	Others
FBgn0004859	21	Others
FBgn0004860	10	Others
FBgn0004861	26	Others
FBgn0004862	0	Others
FBgn0004863	0	Others
FBgn0004864	3	Clock
FBgn0004865	13	Others
FBgn0004867	9	Others
FBgn0004868	2	Others
FBgn0004870	5	Others
FBgn0004872	0	Others
FBgn0004875	6	Others
FBgn0004876	13	Others
FBgn0004878	0	Others
FBgn0004880	8	Others
FBgn0004882	10	Others
FBgn0004885	5	Others
FBgn0004888	0	Others
FBgn0004889	13	Others
FBgn0004892	5	Others
FBgn0004893	9	Others
FBgn0004895	2	Others
FBgn0004896	3	Others
FBgn0004897	9	Others
FBgn0004898	0	Others
FBgn0004901	0	Others
FBgn0004903	1	Others
FBgn0004907	3	Others
FBgn0004908	0	Others
FBgn0004910	0	Others
FBgn0004913	0	Others
FBgn0004914	18	Others
FBgn0004915	1	Others
FBgn0004919	5	Others
FBgn0004921	0	Others
FBgn0004924	11	Others
FBgn0004926	1	Others
FBgn0004956	3	Clock
FBgn0004957	0	Others
FBgn0004959	0	Others
FBgn0005198	0	Others
FBgn0005278	2	Others
FBgn0005322	1	Others
FBgn0005355	1	Others
FBgn0005386	6	Others
FBgn0005390	3	Others
FBgn0005391	1	Others
FBgn0005411	2	Others
FBgn0005427	28	Others
FBgn0005533	0	Others
FBgn0005536	3	Clock
FBgn0005558	10	Others
FBgn0005561	6	Others
FBgn0005564	5	Others
FBgn0005585	0	Others
FBgn0005586	3	Others
FBgn0005590	1	Others
FBgn0005592	3	Others
FBgn0005593	1	Others
FBgn0005596	4	Others
FBgn0005612	15	Others
FBgn0005613	11	Others
FBgn0005614	8	Others
FBgn0005616	4	Others
FBgn0005617	2	Others
FBgn0005619	7	Others
FBgn0005624	7	Others
FBgn0005626	1	Others
FBgn0005630	8	Others
FBgn0005631	9	Clock
FBgn0005632	3	Others
FBgn0005633	10	Others
FBgn0005636	3	Clock
FBgn0005638	3	Others
FBgn0005640	15	Others
FBgn0005642	2	Others
FBgn0005648	1	Others
FBgn0005649	12	Others
FBgn0005654	0	Others
FBgn0005655	0	Others
FBgn0005658	2	Others
FBgn0005659	4	Others
FBgn0005660	20	Others
FBgn0005664	0	Others
FBgn0005666	0	Others
FBgn0005670	1	Others
FBgn0005671	2	Others
FBgn0005672	8	Others
FBgn0005674	0	Others
FBgn0005677	5	Others
FBgn0005683	2	Others
FBgn0005694	8	Others
FBgn0005695	3	Others
FBgn0005696	0	Others
FBgn0005771	0	Others
FBgn0005775	8	Others
FBgn0005777	2	Others
FBgn0005778	0	Others
FBgn0005779	0	Others
FBgn0008635	0	Others
FBgn0008636	0	Others
FBgn0008646	3	Others
FBgn0008651	1	Others
FBgn0010014	1	Others
FBgn0010015	5	Others
FBgn0010019	0	Others
FBgn0010038	0	Others
FBgn0010039	1	Others
FBgn0010040	0	Others
FBgn0010041	0	Others
FBgn0010042	0	Others
FBgn0010043	0	Others
FBgn0010044	0	Others
FBgn0010051	6	Others
FBgn0010052	1	Others
FBgn0010053	0	Others
FBgn0010078	0	Others
FBgn0010097	1	Others
FBgn0010100	1	Others
FBgn0010105	1	Others
FBgn0010109	1	Others
FBgn0010113	7	Others
FBgn0010114	0	Others
FBgn0010173	1	Others
FBgn0010194	6	Others
FBgn0010197	3	Others
FBgn0010198	0	Others
FBgn0010213	0	Others
FBgn0010215	0	Others
FBgn0010217	1	Others
FBgn0010220	0	Others
FBgn0010222	3	Others
FBgn0010223	1	Others
FBgn0010225	12	Others
FBgn0010226	7	Others
FBgn0010228	5	Others
FBgn0010235	3	Others
FBgn0010238	0	Others
FBgn0010240	4	Others
FBgn0010241	0	Others
FBgn0010246	3	Others
FBgn0010247	1	Others
FBgn0010258	0	Others
FBgn0010263	12	Others
FBgn0010265	0	Others
FBgn0010269	0	Others
FBgn0010278	0	Others
FBgn0010280	7	Others
FBgn0010282	1	Others
FBgn0010287	0	Others
FBgn0010288	6	Others
FBgn0010292	0	Others
FBgn0010294	0	Others
FBgn0010295	0	Others
FBgn0010296	0	Others
FBgn0010300	4	Others
FBgn0010303	7	Others
FBgn0010309	2	Others
FBgn0010313	5	Others
FBgn0010314	0	Others
FBgn0010315	19	Others
FBgn0010316	0	Others
FBgn0010317	1	Others
FBgn0010323	3	Others
FBgn0010328	5	Others
FBgn0010329	3	Others
FBgn0010333	0	Clock
FBgn0010339	1	Others
FBgn0010340	0	Others
FBgn0010341	0	Others
FBgn0010342	0	Others
FBgn0010348	7	Others
FBgn0010350	3	Others
FBgn0010352	5	Others
FBgn0010355	1	Others
FBgn0010356	0	Others
FBgn0010357	0	Others
FBgn0010358	0	Others
FBgn0010359	0	Others
FBgn0010379	3	Clock
FBgn0010380	0	Others
FBgn0010381	0	Others
FBgn0010382	10	Others
FBgn0010383	2	Others
FBgn0010385	0	Others
FBgn0010387	0	Others
FBgn0010388	0	Others
FBgn0010389	10	Others
FBgn0010391	3	Others
FBgn0010395	1	Others
FBgn0010397	0	Others
FBgn0010398	1	Others
FBgn0010399	2	Others
FBgn0010401	0	Others
FBgn0010403	0	Others
FBgn0010406	0	Others
FBgn0010407	3	Others
FBgn0010408	0	Others
FBgn0010409	0	Others
FBgn0010411	0	Others
FBgn0010412	6	Others
FBgn0010414	8	Others
FBgn0010415	3	Others
FBgn0010416	2	Others
FBgn0010417	0	Others
FBgn0010421	0	Others
FBgn0010422	1	Others
FBgn0010423	0	Others
FBgn0010424	0	Others
FBgn0010425	0	Others
FBgn0010431	0	Others
FBgn0010433	0	Others
FBgn0010434	0	Others
FBgn0010435	16	Others
FBgn0010438	0	Others
FBgn0010441	1	Others
FBgn0010452	4	Others
FBgn0010453	8	Others
FBgn0010470	1	Others
FBgn0010473	4	Others
FBgn0010482	2	Others
FBgn0010488	0	Others
FBgn0010497	0	Others
FBgn0010501	1	Others
FBgn0010504	6	Others
FBgn0010516	0	Others
FBgn0010520	0	Others
FBgn0010531	0	Others
FBgn0010548	11	Others
FBgn0010549	1	Others
FBgn0010551	0	Others
FBgn0010575	24	Others
FBgn0010583	4	Others
FBgn0010590	0	Others
FBgn0010591	2	Others
FBgn0010602	0	Others
FBgn0010607	4	Others
FBgn0010611	5	Others
FBgn0010612	1	Others
FBgn0010620	2	Others
FBgn0010621	0	Others
FBgn0010622	0	Others
FBgn0010638	0	Others
FBgn0010651	19	Others
FBgn0010660	0	Others
FBgn0010741	0	Others
FBgn0010747	0	Others
FBgn0010750	7	Others
FBgn0010762	4	Others
FBgn0010768	1	Others
FBgn0010770	0	Others
FBgn0010772	3	Others
FBgn0010774	1	Others
FBgn0010786	1	Others
FBgn0010803	2	Others
FBgn0010808	0	Others
FBgn0010812	1	Others
FBgn0010825	4	Others
FBgn0010830	2	Others
FBgn0010877	9	Others
FBgn0010894	0	Others
FBgn0010905	8	Others
FBgn0010909	3	Others
FBgn0010926	1	Others
FBgn0011016	0	Others
FBgn0011020	0	Others
FBgn0011202	3	Others
FBgn0011204	0	Clock
FBgn0011205	9	Clock
FBgn0011206	4	Others
FBgn0011207	2	Others
FBgn0011211	0	Others
FBgn0011217	0	Others
FBgn0011224	24	Others
FBgn0011225	8	Others
FBgn0011227	0	Others
FBgn0011230	0	Others
FBgn0011232	4	Others
FBgn0011236	4	Others
FBgn0011239	4	Others
FBgn0011241	8	Others
FBgn0011244	0	Others
FBgn0011259	11	Others
FBgn0011260	7	Others
FBgn0011270	1	Others
FBgn0011272	4	Others
FBgn0011273	0	Others
FBgn0011274	4	Others
FBgn0011276	0	Others
FBgn0011277	0	Others
FBgn0011278	0	Others
FBgn0011279	0	Others
FBgn0011280	6	Others
FBgn0011281	2	Others
FBgn0011282	0	Others
FBgn0011283	0	Others
FBgn0011284	4	Others
FBgn0011286	3	Others
FBgn0011288	0	Others
FBgn0011289	1	Others
FBgn0011290	1	Others
FBgn0011291	1	Others
FBgn0011293	0	Others
FBgn0011294	0	Others
FBgn0011296	0	Others
FBgn0011297	0	Others
FBgn0011300	6	Others
FBgn0011305	0	Others
FBgn0011327	0	Others
FBgn0011335	0	Others
FBgn0011336	1	Others
FBgn0011361	0	Others
FBgn0011455	0	Others
FBgn0011474	5	Others
FBgn0011476	4	Others
FBgn0011481	12	Others
FBgn0011509	1	Others
FBgn0011554	0	Others
FBgn0011555	0	Others
FBgn0011556	0	Others
FBgn0011559	0	Others
FBgn0011566	2	Others
FBgn0011569	0	Others
FBgn0011570	1	Others
FBgn0011571	0	Others
FBgn0011573	7	Others
FBgn0011576	18	Others
FBgn0011581	4	Others
FBgn0011582	7	Others
FBgn0011584	3	Others
FBgn0011586	5	Others
FBgn0011589	0	Others
FBgn0011591	1	Others
FBgn0011592	9	Others
FBgn0011596	0	Others
FBgn0011603	13	Others
FBgn0011604	1	Clock
FBgn0011606	2	Others
FBgn0011638	0	Others
FBgn0011640	5	Clock
FBgn0011642	5	Others
FBgn0011648	8	Others
FBgn0011653	1	Others
FBgn0011655	4	Others
FBgn0011656	40	Clock
FBgn0011659	0	Others
FBgn0011660	0	Others
FBgn0011661	13	Others
FBgn0011666	16	Others
FBgn0011668	0	Others
FBgn0011669	0	Others
FBgn0011670	0	Others
FBgn0011672	38	Others
FBgn0011674	1	Others
FBgn0011676	6	Others
FBgn0011692	0	Others
FBgn0011693	0	Others
FBgn0011694	0	Others
FBgn0011695	7	Others
FBgn0011701	3	Others
FBgn0011703	0	Others
FBgn0011704	0	Others
FBgn0011705	0	Others
FBgn0011706	0	Others
FBgn0011708	3	Others
FBgn0011710	0	Others
FBgn0011715	3	Others
FBgn0011722	0	Others
FBgn0011723	0	Others
FBgn0011725	9	Others
FBgn0011726	0	Others
FBgn0011737	0	Others
FBgn0011739	20	Others
FBgn0011740	2	Others
FBgn0011741	1	Others
FBgn0011742	3	Others
FBgn0011743	0	Others
FBgn0011745	0	Others
FBgn0011746	4	Others
FBgn0011747	5	Others
FBgn0011754	5	Others
FBgn0011758	1	Others
FBgn0011760	4	Others
FBgn0011761	2	Others
FBgn0011762	0	Others
FBgn0011763	6	Others
FBgn0011764	4	Others
FBgn0011766	21	Others
FBgn0011768	0	Others
FBgn0011769	1	Others
FBgn0011770	0	Others
FBgn0011771	1	Others
FBgn0011774	0	Others
FBgn0011785	2	Others
FBgn0011787	1	Others
FBgn0011802	0	Others
FBgn0011817	6	Others
FBgn0011818	0	Others
FBgn0011822	0	Others
FBgn0011824	0	Others
FBgn0011826	1	Others
FBgn0011828	3	Others
FBgn0011829	5	Others
FBgn0011832	0	Others
FBgn0011834	0	Others
FBgn0011836	0	Others
FBgn0011837	1	Others
FBgn0012034	13	Others
FBgn0012036	3	Others
FBgn0012037	1	Others
FBgn0012042	0	Others
FBgn0012051	0	Others
FBgn0012058	6	Others
FBgn0012344	1	Clock
FBgn0013263	5	Others
FBgn0013269	0	Others
FBgn0013272	4	Others
FBgn0013275	0	Others
FBgn0013276	0	Others
FBgn0013277	0	Others
FBgn0013278	0	Others
FBgn0013279	0	Others
FBgn0013300	1	Others
FBgn0013301	1	Others
FBgn0013303	4	Clock
FBgn0013305	11	Others
FBgn0013307	0	Others
FBgn0013308	0	Others
FBgn0013323	4	Others
FBgn0013325	0	Others
FBgn0013334	4	Others
FBgn0013342	1	Others
FBgn0013343	5	Others
FBgn0013347	0	Others
FBgn0013348	0	Others
FBgn0013432	2	Others
FBgn0013433	6	Others
FBgn0013435	1	Others
FBgn0013467	5	Others
FBgn0013469	3	Others
FBgn0013531	0	Others
FBgn0013548	1	Others
FBgn0013563	1	Others
FBgn0013576	48	Others
FBgn0013672	0	Others
FBgn0013673	0	Others
FBgn0013674	0	Others
FBgn0013675	0	Others
FBgn0013676	0	Others
FBgn0013678	0	Others
FBgn0013679	0	Others
FBgn0013680	0	Others
FBgn0013681	0	Others
FBgn0013683	0	Others
FBgn0013684	0	Others
FBgn0013685	0	Others
FBgn0013717	4	Others
FBgn0013718	23	Others
FBgn0013720	1	Others
FBgn0013725	0	Others
FBgn0013726	13	Others
FBgn0013732	1	Others
FBgn0013733	9	Others
FBgn0013746	0	Others
FBgn0013749	1	Others
FBgn0013750	8	Others
FBgn0013751	5	Others
FBgn0013753	0	Others
FBgn0013755	0	Others
FBgn0013756	0	Others
FBgn0013759	23	Others
FBgn0013762	0	Others
FBgn0013763	4	Others
FBgn0013764	3	Others
FBgn0013765	8	Others
FBgn0013767	0	Others
FBgn0013770	6	Others
FBgn0013771	1	Others
FBgn0013772	0	Others
FBgn0013773	2	Others
FBgn0013799	8	Others
FBgn0013809	2	Others
FBgn0013810	0	Others
FBgn0013811	0	Others
FBgn0013812	0	Others
FBgn0013813	2	Others
FBgn0013949	0	Others
FBgn0013953	6	Others
FBgn0013954	0	Others
FBgn0013972	0	Others
FBgn0013973	2	Others
FBgn0013981	3	Others
FBgn0013983	2	Others
FBgn0013984	20	Others
FBgn0013987	3	Others
FBgn0013995	17	Others
FBgn0013997	1	Others
FBgn0014000	0	Others
FBgn0014002	2	Others
FBgn0014006	9	Others
FBgn0014007	1	Others
FBgn0014009	0	Others
FBgn0014010	15	Others
FBgn0014011	3	Others
FBgn0014018	4	Others
FBgn0014019	4	Clock
FBgn0014020	9	Clock
FBgn0014022	0	Others
FBgn0014023	0	Others
FBgn0014024	1	Others
FBgn0014026	2	Others
FBgn0014028	0	Others
FBgn0014029	3	Others
FBgn0014031	0	Others
FBgn0014032	0	Others
FBgn0014033	0	Others
FBgn0014037	5	Others
FBgn0014073	15	Others
FBgn0014075	3	Others
FBgn0014076	0	Others
FBgn0014092	0	Others
FBgn0014127	3	Others
FBgn0014133	3	Others
FBgn0014135	12	Others
FBgn0014141	7	Others
FBgn0014143	2	Others
FBgn0014163	3	Others
FBgn0014179	1	Others
FBgn0014184	2	Others
FBgn0014189	1	Others
FBgn0014269	1	Clock
FBgn0014340	1	Others
FBgn0014342	11	Others
FBgn0014343	0	Others
FBgn0014366	1	Others
FBgn0014368	0	Others
FBgn0014380	5	Others
FBgn0014388	11	Others
FBgn0014391	0	Others
FBgn0014395	2	Clock
FBgn0014396	8	Clock
FBgn0014411	1	Others
FBgn0014417	1	Others
FBgn0014427	0	Others
FBgn0014454	0	Others
FBgn0014455	0	Others
FBgn0014464	0	Others
FBgn0014465	0	Others
FBgn0014466	0	Others
FBgn0014469	1	Others
FBgn0014848	0	Others
FBgn0014849	0	Others
FBgn0014850	0	Others
FBgn0014851	0	Others
FBgn0014857	1	Others
FBgn0014859	10	Others
FBgn0014861	0	Others
FBgn0014863	0	Others
FBgn0014865	0	Others
FBgn0014868	0	Others
FBgn0014869	0	Others
FBgn0014870	3	Others
FBgn0014877	0	Others
FBgn0014879	0	Others
FBgn0014903	0	Others
FBgn0014906	2	Others
FBgn0014930	6	Others
FBgn0014931	5	Others
FBgn0014949	0	Others
FBgn0015000	1	Others
FBgn0015001	0	Others
FBgn0015008	5	Others
FBgn0015010	5	Others
FBgn0015011	1	Others
FBgn0015019	1	Others
FBgn0015024	5	Others
FBgn0015025	0	Others
FBgn0015031	0	Others
FBgn0015032	0	Others
FBgn0015033	0	Others
FBgn0015034	0	Others
FBgn0015035	0	Others
FBgn0015036	0	Others
FBgn0015037	0	Others
FBgn0015038	0	Others
FBgn0015039	0	Others
FBgn0015040	0	Others
FBgn0015075	0	Others
FBgn0015218	2	Others
FBgn0015221	6	Others
FBgn0015222	13	Others
FBgn0015229	2	Others
FBgn0015230	0	Others
FBgn0015239	4	Others
FBgn0015240	2	Others
FBgn0015245	0	Others
FBgn0015247	1	Others
FBgn0015268	5	Others
FBgn0015269	2	Clock
FBgn0015270	2	Others
FBgn0015271	1	Others
FBgn0015277	0	Others
FBgn0015278	7	Others
FBgn0015279	10	Others
FBgn0015282	2	Others
FBgn0015283	1	Others
FBgn0015286	3	Others
FBgn0015288	0	Others
FBgn0015295	1	Others
FBgn0015296	0	Others
FBgn0015298	0	Others
FBgn0015299	0	Others
FBgn0015300	1	Others
FBgn0015316	0	Others
FBgn0015320	1	Others
FBgn0015321	0	Others
FBgn0015324	2	Others
FBgn0015331	1	Others
FBgn0015336	0	Others
FBgn0015338	1	Others
FBgn0015351	1	Others
FBgn0015359	4	Others
FBgn0015360	3	Others
FBgn0015371	3	Others
FBgn0015372	1	Others
FBgn0015376	1	Others
FBgn0015379	1	Clock
FBgn0015380	3	Others
FBgn0015381	0	Others
FBgn0015391	0	Others
FBgn0015393	0	Others
FBgn0015396	2	Others
FBgn0015399	11	Others
FBgn0015400	18	Others
FBgn0015402	2	Others
FBgn0015477	2	Others
FBgn0015509	5	Others
FBgn0015513	6	Others
FBgn0015519	13	Others
FBgn0015520	0	Others
FBgn0015521	0	Others
FBgn0015522	6	Others
FBgn0015524	10	Others
FBgn0015527	0	Others
FBgn0015541	2	Others
FBgn0015544	0	Clock
FBgn0015546	1	Others
FBgn0015550	1	Others
FBgn0015553	2	Others
FBgn0015558	11	Others
FBgn0015561	0	Others
FBgn0015568	1	Others
FBgn0015569	1	Others
FBgn0015570	2	Others
FBgn0015571	5	Others
FBgn0015572	0	Others
FBgn0015574	1	Others
FBgn0015575	0	Others
FBgn0015576	1	Others
FBgn0015577	2	Others
FBgn0015582	0	Others
FBgn0015583	0	Others
FBgn0015584	0	Others
FBgn0015585	0	Others
FBgn0015586	0	Others
FBgn0015589	3	Others
FBgn0015591	1	Others
FBgn0015600	25	Others
FBgn0015602	7	Others
FBgn0015609	16	Others
FBgn0015614	2	Others
FBgn0015615	1	Others
FBgn0015618	0	Others
FBgn0015621	0	Others
FBgn0015622	1	Others
FBgn0015623	6	Others
FBgn0015625	1	Others
FBgn0015663	1	Others
FBgn0015664	1	Others
FBgn0015714	0	Others
FBgn0015721	2	Others
FBgn0015737	2	Others
FBgn0015754	19	Others
FBgn0015756	0	Others
FBgn0015765	7	Others
FBgn0015766	1	Others
FBgn0015770	0	Others
FBgn0015772	1	Others
FBgn0015773	0	Others
FBgn0015774	1	Others
FBgn0015776	1	Others
FBgn0015777	14	Others
FBgn0015778	1	Others
FBgn0015781	1	Others
FBgn0015789	1	Others
FBgn0015790	1	Others
FBgn0015791	5	Others
FBgn0015793	0	Others
FBgn0015794	1	Others
FBgn0015795	5	Others
FBgn0015797	0	Others
FBgn0015799	4	Others
FBgn0015801	2	Others
FBgn0015803	5	Others
FBgn0015805	0	Others
FBgn0015806	1	Others
FBgn0015808	0	Others
FBgn0015818	1	Others
FBgn0015828	2	Others
FBgn0015829	1	Others
FBgn0015831	1	Others
FBgn0015834	1	Others
FBgn0015838	6	Others
FBgn0015872	4	Others
FBgn0015903	14	Others
FBgn0015904	3	Others
FBgn0015905	0	Others
FBgn0015919	7	Others
FBgn0015924	4	Others
FBgn0015925	0	Others
FBgn0015926	0	Others
FBgn0015929	5	Others
FBgn0015946	3	Others
FBgn0015949	10	Others
FBgn0016013	0	Others
FBgn0016031	9	Others
FBgn0016032	0	Others
FBgn0016034	4	Others
FBgn0016036	0	Others
FBgn0016038	2	Others
FBgn0016041	1	Others
FBgn0016047	1	Others
FBgn0016053	4	Others
FBgn0016054	2	Clock
FBgn0016059	7	Others
FBgn0016061	20	Others
FBgn0016070	14	Others
FBgn0016075	2	Others
FBgn0016076	12	Clock
FBgn0016078	5	Others
FBgn0016080	0	Others
FBgn0016081	8	Others
FBgn0016119	0	Others
FBgn0016120	0	Others
FBgn0016122	3	Clock
FBgn0016123	5	Others
FBgn0016126	26	Others
FBgn0016131	13	Others
FBgn0016641	4	Others
FBgn0016650	3	Others
FBgn0016660	4	Others
FBgn0016672	2	Others
FBgn0016675	0	Others
FBgn0016684	3	Others
FBgn0016685	0	Others
FBgn0016687	0	Others
FBgn0016691	0	Others
FBgn0016693	1	Others
FBgn0016694	24	Clock
FBgn0016696	22	Others
FBgn0016697	0	Others
FBgn0016698	1	Others
FBgn0016700	1	Others
FBgn0016701	0	Others
FBgn0016715	0	Others
FBgn0016726	0	Others
FBgn0016754	6	Others
FBgn0016756	4	Others
FBgn0016762	1	Others
FBgn0016794	26	Others
FBgn0016797	17	Others
FBgn0016917	8	Others
FBgn0016919	0	Others
FBgn0016920	7	Others
FBgn0016926	5	Others
FBgn0016930	9	Others
FBgn0016970	0	Others
FBgn0016975	1	Others
FBgn0016976	1	Others
FBgn0016977	63	Others
FBgn0016978	1	Others
FBgn0016983	2	Others
FBgn0016984	5	Others
FBgn0017414	7	Others
FBgn0017418	9	Others
FBgn0017429	0	Others
FBgn0017430	0	Others
FBgn0017448	6	Others
FBgn0017456	0	Others
FBgn0017457	0	Others
FBgn0017482	0	Others
FBgn0017545	0	Others
FBgn0017550	6	Others
FBgn0017551	1	Others
FBgn0017556	0	Others
FBgn0017558	2	Others
FBgn0017561	3	Clock
FBgn0017566	1	Others
FBgn0017567	0	Others
FBgn0017572	0	Others
FBgn0017577	0	Others
FBgn0017578	1	Others
FBgn0017579	0	Others
FBgn0017581	6	Others
FBgn0017590	5	Others
FBgn0019624	1	Others
FBgn0019637	0	Others
FBgn0019643	2	Others
FBgn0019644	0	Others
FBgn0019650	6	Others
FBgn0019662	1	Others
FBgn0019686	3	Others
FBgn0019809	1	Others
FBgn0019828	2	Others
FBgn0019830	5	Others
FBgn0019886	3	Others
FBgn0019890	7	Others
FBgn0019925	1	Others
FBgn0019928	0	Others
FBgn0019929	0	Others
FBgn0019932	0	Others
FBgn0019936	0	Others
FBgn0019938	0	Others
FBgn0019940	1	Clock
FBgn0019947	3	Others
FBgn0019948	0	Others
FBgn0019949	0	Others
FBgn0019952	5	Others
FBgn0019957	4	Others
FBgn0019960	5	Others
FBgn0019968	2	Others
FBgn0019972	0	Others
FBgn0019982	0	Others
FBgn0019985	4	Others
FBgn0019990	3	Others
FBgn0020018	1	Others
FBgn0020224	1	Others
FBgn0020235	2	Others
FBgn0020236	0	Others
FBgn0020238	2	Others
FBgn0020248	4	Others
FBgn0020249	1	Others
FBgn0020251	20	Others
FBgn0020255	3	Others
FBgn0020257	1	Others
FBgn0020258	0	Others
FBgn0020261	3	Others
FBgn0020269	3	Others
FBgn0020270	2	Others
FBgn0020272	0	Others
FBgn0020277	6	Others
FBgn0020278	13	Others
FBgn0020279	5	Others
FBgn0020280	0	Others
FBgn0020294	9	Others
FBgn0020299	10	Others
FBgn0020300	3	Others
FBgn0020304	5	Others
FBgn0020305	0	Others
FBgn0020306	4	Others
FBgn0020307	5	Others
FBgn0020309	19	Others
FBgn0020312	5	Others
FBgn0020369	2	Others
FBgn0020370	1	Others
FBgn0020371	0	Others
FBgn0020372	4	Others
FBgn0020376	0	Others
FBgn0020377	5	Others
FBgn0020378	3	Others
FBgn0020379	6	Others
FBgn0020381	0	Others
FBgn0020385	1	Others
FBgn0020386	15	Others
FBgn0020388	0	Others
FBgn0020389	3	Others
FBgn0020391	2	Others
FBgn0020392	0	Others
FBgn0020399	0	Others
FBgn0020407	0	Others
FBgn0020412	10	Others
FBgn0020414	0	Others
FBgn0020415	3	Others
FBgn0020416	0	Others
FBgn0020429	0	Others
FBgn0020440	7	Others
FBgn0020443	4	Others
FBgn0020445	12	Clock
FBgn0020493	9	Others
FBgn0020496	5	Others
FBgn0020497	0	Others
FBgn0020503	6	Others
FBgn0020506	0	Others
FBgn0020508	0	Others
FBgn0020509	0	Others
FBgn0020510	3	Others
FBgn0020513	1	Others
FBgn0020521	7	Others
FBgn0020545	0	Others
FBgn0020616	1	Others
FBgn0020617	2	Others
FBgn0020618	0	Others
FBgn0020620	14	Others
FBgn0020621	27	Others
FBgn0020622	9	Others
FBgn0020626	1	Others
FBgn0020633	0	Others
FBgn0020637	0	Others
FBgn0020638	0	Others
FBgn0020639	0	Others
FBgn0020640	0	Others
FBgn0020641	0	Others
FBgn0020642	0	Others
FBgn0020643	0	Others
FBgn0020644	0	Others
FBgn0020645	0	Others
FBgn0020647	11	Others
FBgn0020653	2	Others
FBgn0020655	2	Others
FBgn0020660	0	Others
FBgn0020762	15	Others
FBgn0020764	0	Others
FBgn0020765	0	Others
FBgn0020767	6	Others
FBgn0020880	0	Others
FBgn0020887	11	Others
FBgn0020906	0	Others
FBgn0020907	0	Others
FBgn0020908	2	Others
FBgn0020909	0	Others
FBgn0020910	0	Others
FBgn0020912	5	Others
FBgn0020930	2	Others
FBgn0021738	3	Others
FBgn0021742	0	Others
FBgn0021750	4	Others
FBgn0021760	6	Others
FBgn0021761	0	Others
FBgn0021764	12	Others
FBgn0021765	2	Others
FBgn0021767	6	Others
FBgn0021768	7	Others
FBgn0021776	4	Others
FBgn0021795	2	Others
FBgn0021796	3	Others
FBgn0021800	8	Others
FBgn0021814	0	Others
FBgn0021818	8	Others
FBgn0021825	1	Others
FBgn0021847	2	Others
FBgn0021856	0	Others
FBgn0021872	4	Others
FBgn0021874	0	Others
FBgn0021875	0	Others
FBgn0021895	3	Others
FBgn0021906	0	Others
FBgn0021944	1	Others
FBgn0021967	1	Others
FBgn0021979	8	Others
FBgn0021995	4	Others
FBgn0022023	1	Others
FBgn0022027	2	Others
FBgn0022029	22	Others
FBgn0022069	0	Others
FBgn0022097	0	Others
FBgn0022153	1	Others
FBgn0022160	5	Others
FBgn0022213	1	Others
FBgn0022224	0	Others
FBgn0022238	11	Others
FBgn0022246	0	Others
FBgn0022288	0	Others
FBgn0022338	3	Others
FBgn0022343	2	Others
FBgn0022344	1	Others
FBgn0022349	6	Others
FBgn0022355	11	Others
FBgn0022359	0	Others
FBgn0022361	16	Others
FBgn0022382	3	Clock
FBgn0022699	1	Others
FBgn0022700	0	Others
FBgn0022702	18	Others
FBgn0022708	2	Others
FBgn0022709	0	Others
FBgn0022710	12	Others
FBgn0022724	0	Others
FBgn0022740	0	Others
FBgn0022764	13	Others
FBgn0022768	5	Others
FBgn0022770	3	Others
FBgn0022772	0	Others
FBgn0022774	0	Others
FBgn0022786	0	Others
FBgn0022787	5	Others
FBgn0022800	1	Others
FBgn0022893	0	Others
FBgn0022935	0	Others
FBgn0022936	0	Others
FBgn0022942	1	Others
FBgn0022943	0	Others
FBgn0022959	0	Others
FBgn0022960	1	Others
FBgn0022981	2	Others
FBgn0022984	1	Others
FBgn0022985	6	Others
FBgn0022986	1	Others
FBgn0022987	4	Others
FBgn0023000	13	Others
FBgn0023001	7	Others
FBgn0023023	1	Others
FBgn0023076	7	Clock
FBgn0023081	1	Others
FBgn0023083	12	Others
FBgn0023090	0	Others
FBgn0023091	2	Others
FBgn0023094	4	Clock
FBgn0023095	9	Others
FBgn0023096	0	Others
FBgn0023097	6	Others
FBgn0023129	0	Others
FBgn0023130	5	Others
FBgn0023143	0	Others
FBgn0023167	0	Others
FBgn0023169	1	Others
FBgn0023170	0	Others
FBgn0023171	1	Others
FBgn0023172	5	Others
FBgn0023174	0	Others
FBgn0023175	0	Others
FBgn0023177	5	Others
FBgn0023178	0	Clock
FBgn0023179	1	Others
FBgn0023180	1	Others
FBgn0023181	1	Others
FBgn0023197	1	Others
FBgn0023212	0	Others
FBgn0023213	15	Others
FBgn0023214	1	Others
FBgn0023215	2	Others
FBgn0023216	1	Others
FBgn0023388	2	Others
FBgn0023395	0	Others
FBgn0023407	13	Clock
FBgn0023415	0	Others
FBgn0023416	5	Clock
FBgn0023441	10	Others
FBgn0023458	3	Others
FBgn0023477	0	Others
FBgn0023479	0	Others
FBgn0023489	4	Others
FBgn0023495	1	Others
FBgn0023496	1	Others
FBgn0023506	0	Others
FBgn0023507	6	Others
FBgn0023508	3	Others
FBgn0023509	0	Others
FBgn0023510	3	Others
FBgn0023511	16	Others
FBgn0023512	0	Others
FBgn0023513	0	Others
FBgn0023514	1	Others
FBgn0023515	1	Others
FBgn0023516	1	Others
FBgn0023517	0	Others
FBgn0023518	1	Others
FBgn0023519	1	Others
FBgn0023520	1	Others
FBgn0023521	0	Others
FBgn0023522	1	Others
FBgn0023523	0	Others
FBgn0023524	5	Others
FBgn0023525	0	Others
FBgn0023526	2	Others
FBgn0023527	0	Others
FBgn0023528	4	Others
FBgn0023529	1	Others
FBgn0023530	1	Others
FBgn0023531	14	Others
FBgn0023534	4	Others
FBgn0023535	1	Others
FBgn0023536	1	Others
FBgn0023537	4	Others
FBgn0023540	1	Others
FBgn0023541	1	Others
FBgn0023542	0	Others
FBgn0023545	1	Others
FBgn0023549	1	Others
FBgn0023550	0	Others
FBgn0024150	13	Clock
FBgn0024177	2	Others
FBgn0024179	1	Others
FBgn0024182	1	Others
FBgn0024183	5	Others
FBgn0024184	1	Others
FBgn0024187	8	Others
FBgn0024188	0	Others
FBgn0024189	4	Others
FBgn0024191	1	Others
FBgn0024194	0	Others
FBgn0024196	0	Others
FBgn0024222	2	Others
FBgn0024227	0	Others
FBgn0024230	3	Others
FBgn0024232	3	Others
FBgn0024234	2	Others
FBgn0024236	6	Others
FBgn0024238	5	Others
FBgn0024244	0	Others
FBgn0024245	4	Others
FBgn0024248	11	Others
FBgn0024249	0	Others
FBgn0024250	3	Others
FBgn0024251	5	Others
FBgn0024273	4	Others
FBgn0024277	13	Others
FBgn0024285	0	Others
FBgn0024288	1	Others
FBgn0024289	1	Others
FBgn0024291	2	Others
FBgn0024293	1	Others
[truncated: 11,919 more rows]

## Sheet: Fig.1B
Fig. 1B The highly conserved uORF number in different gene categories in Drosophila
Gene_id	Transcript_id	Gene_name	uORF_id	Gene_ccategories
FBgn0266557	FBtr0078144	kis	FBtr0078144_3	others
FBgn0266557	FBtr0078144	kis	FBtr0078144_96	others
FBgn0266557	FBtr0078144	kis	FBtr0078144_112	others
FBgn0031255	FBtr0078058	BBS8	FBtr0078058_117	others
FBgn0004583	FBtr0078059	ex	FBtr0078059_927	others
FBgn0004583	FBtr0078059	ex	FBtr0078059_930	others
FBgn0031257	FBtr0078061	CG4133	FBtr0078061_267	others
FBgn0031264	FBtr0332342	CG11835	FBtr0332342_114	others
FBgn0023489	FBtr0078070	Pph13	FBtr0078070_371	others
FBgn0026438	FBtr0078043	Eaat2	FBtr0078043_257	others
FBgn0026438	FBtr0301316	Eaat2	FBtr0301316_509	others
FBgn0026438	FBtr0301316	Eaat2	FBtr0301316_540	others
FBgn0031275	FBtr0343785	GABA-B-R3	FBtr0343785_346	others
FBgn0031275	FBtr0343785	GABA-B-R3	FBtr0343785_804	others
FBgn0031275	FBtr0343785	GABA-B-R3	FBtr0343785_819	others
FBgn0261509	FBtr0310017	haf	FBtr0310017_165	others
FBgn0031424	FBtr0331202	VGlut	FBtr0331202_659	others
FBgn0264978	FBtr0077782	Slh	FBtr0077782_66	others
FBgn0264363	FBtr0332222	CG43815	FBtr0332222_8	others
FBgn0264363	FBtr0332222	CG43815	FBtr0332222_17	others
FBgn0000721	FBtr0089306	for	FBtr0089306_710	others
FBgn0051778	FBtr0077543	CG31778	FBtr0077543_366	others
FBgn0263846	FBtr0321304	CG43707	FBtr0321304_1818	others
FBgn0263846	FBtr0321304	CG43707	FBtr0321304_1887	others
FBgn0004893	FBtr0077490	bowl	FBtr0077490_419	others
FBgn0261836	FBtr0303386	Msp300	FBtr0303386_134	others
FBgn0051635	FBtr0079326	CG31635	FBtr0079326_1449	others
FBgn0031850	FBtr0079312	Tsp	FBtr0079312_479	others
FBgn0046704	FBtr0079300	Liprin-alpha	FBtr0079300_114	others
FBgn0004838	FBtr0079346	Hrb27C	FBtr0079346_41	others
FBgn0261020	FBtr0079614	wol	FBtr0079614_99	others
FBgn0264361	FBtr0332235	CG43813	FBtr0332235_209	others
FBgn0262475	FBtr0332232	bru-2	FBtr0332232_347	others
FBgn0032503	FBtr0329824	CG16825	FBtr0329824_649	others
FBgn0003255	FBtr0080610	rk	FBtr0080610_533	others
FBgn0003255	FBtr0080610	rk	FBtr0080610_578	others
FBgn0028904	FBtr0080596	CG16879	FBtr0080596_77	others
FBgn0010382	FBtr0080777	CycE	FBtr0080777_740	others
FBgn0011708	FBtr0080831	Syx5	FBtr0080831_217	others
FBgn0086673	FBtr0080914	CG13272	FBtr0080914_33	others
FBgn0086673	FBtr0080914	CG13272	FBtr0080914_225	others
FBgn0051739	FBtr0331623	CG31739	FBtr0331623_119	others
FBgn0053179	FBtr0273450	beat-IIIb	FBtr0273450_372	others
FBgn0053179	FBtr0273450	beat-IIIb	FBtr0273450_383	others
FBgn0053179	FBtr0273450	beat-IIIb	FBtr0273450_934	others
FBgn0262018	FBtr0303836	CadN2	FBtr0303836_138	others
FBgn0010300	FBtr0344846	brat	FBtr0344846_2	others
FBgn0041789	FBtr0081211	Pax	FBtr0081211_204	others
FBgn0015803	FBtr0081357	RtGEF	FBtr0081357_19	others
FBgn0032856	FBtr0081371	CG16798	FBtr0081371_384	others
FBgn0000546	FBtr0086011	EcR	FBtr0086011_902	nonCore_clock
FBgn0263934	FBtr0329856	esn	FBtr0329856_801	others
FBgn0026602	FBtr0089050	Ady43A	FBtr0089050_294	others
FBgn0033246	FBtr0339123	ACC	FBtr0339123_293	others
FBgn0033246	FBtr0339124	ACC	FBtr0339124_190	others
FBgn0033250	FBtr0088867	CG14762	FBtr0088867_639	others
FBgn0025360	FBtr0329885	Optix	FBtr0329885_641	others
FBgn0033252	FBtr0088827	CG12769	FBtr0088827_33	others
FBgn0020279	FBtr0088776	lig	FBtr0088776_296	others
FBgn0020279	FBtr0088776	lig	FBtr0088776_317	others
FBgn0033403	FBtr0088558	CG13739	FBtr0088558_19	others
FBgn0004360	FBtr0088512	Wnt2	FBtr0088512_144	others
FBgn0004360	FBtr0088512	Wnt2	FBtr0088512_157	others
FBgn0004360	FBtr0088512	Wnt2	FBtr0088512_284	others
FBgn0004360	FBtr0088512	Wnt2	FBtr0088512_507	others
FBgn0004360	FBtr0088512	Wnt2	FBtr0088512_511	others
FBgn0004360	FBtr0088512	Wnt2	FBtr0088512_559	others
FBgn0259246	FBtr0299915	brp	FBtr0299915_1179	others
FBgn0259246	FBtr0300542	brp	FBtr0300542_9	others
FBgn0033438	FBtr0334807	Mmp2	FBtr0334807_471	others
FBgn0033438	FBtr0334807	Mmp2	FBtr0334807_511	others
FBgn0033438	FBtr0334808	Mmp2	FBtr0334808_640	others
FBgn0005614	FBtr0088473	trpl	FBtr0088473_210	others
FBgn0005614	FBtr0088473	trpl	FBtr0088473_273	others
FBgn0027589	FBtr0088495	CG1688	FBtr0088495_1044	others
FBgn0050011	FBtr0339428	gem	FBtr0339428_13	others
FBgn0000448	FBtr0088368	Hr46	FBtr0088368_841	others
FBgn0000448	FBtr0088366	Hr46	FBtr0088366_1124	others
FBgn0033502	FBtr0310142	CG12910	FBtr0310142_7	others
FBgn0033502	FBtr0310142	CG12910	FBtr0310142_605	others
FBgn0264817	FBtr0347596	pre-lola-G	FBtr0347596_419	others
FBgn0264817	FBtr0347596	pre-lola-G	FBtr0347596_593	others
FBgn0033539	FBtr0088258	Git	FBtr0088258_108	others
FBgn0033628	FBtr0304901	CG13203	FBtr0304901_195	others
FBgn0000581	FBtr0330622	E(Pc)	FBtr0330622_19	others
FBgn0000581	FBtr0330622	E(Pc)	FBtr0330622_478	others
FBgn0000581	FBtr0330622	E(Pc)	FBtr0330622_503	others
FBgn0000581	FBtr0330622	E(Pc)	FBtr0330622_542	others
FBgn0001269	FBtr0088068	inv	FBtr0088068_465	others
FBgn0001269	FBtr0088068	inv	FBtr0088068_480	others
FBgn0001269	FBtr0088068	inv	FBtr0088068_703	others
FBgn0001269	FBtr0088068	inv	FBtr0088068_827	others
FBgn0033652	FBtr0304622	ths	FBtr0304622_2634	others
FBgn0033652	FBtr0304622	ths	FBtr0304622_2645	others
FBgn0033652	FBtr0304622	ths	FBtr0304622_2656	others
FBgn0033652	FBtr0304622	ths	FBtr0304622_2665	others
FBgn0004839	FBtr0088028	otk	FBtr0088028_162	others
FBgn0004839	FBtr0088028	otk	FBtr0088028_494	others
FBgn0004839	FBtr0088028	otk	FBtr0088028_516	others
FBgn0004839	FBtr0088028	otk	FBtr0088028_725	others
FBgn0033802	FBtr0334468	CG17724	FBtr0334468_34	others
FBgn0261041	FBtr0087631	stj	FBtr0087631_728	others
FBgn0033919	FBtr0301204	CG8547	FBtr0301204_136	others
FBgn0261269	FBtr0087540	conv	FBtr0087540_400	others
FBgn0263397	FBtr0100369	Ih	FBtr0100369_1901	nonCore_clock
FBgn0263397	FBtr0100369	Ih	FBtr0100369_2731	nonCore_clock
FBgn0033934	FBtr0087517	CG17385	FBtr0087517_142	others
FBgn0020269	FBtr0087477	mspo	FBtr0087477_222	others
FBgn0033958	FBtr0087476	CG12858	FBtr0087476_164	others
FBgn0027506	FBtr0086958	EDTP	FBtr0086958_471	others
FBgn0028494	FBtr0086886	CG6424	FBtr0086886_1668	others
FBgn0028494	FBtr0086886	CG6424	FBtr0086886_1686	others
FBgn0028494	FBtr0086886	CG6424	FBtr0086886_1977	others
FBgn0010575	FBtr0301547	sbb	FBtr0301547_334	others
FBgn0010575	FBtr0301547	sbb	FBtr0301547_658	others
FBgn0010575	FBtr0301547	sbb	FBtr0301547_839	others
FBgn0050115	FBtr0340387	GEFmeso	FBtr0340387_149	others
FBgn0050115	FBtr0340387	GEFmeso	FBtr0340387_379	others
FBgn0034391	FBtr0086613	CG15080	FBtr0086613_436	others
FBgn0265356	FBtr0086572	tn	FBtr0086572_290	others
FBgn0004168	FBtr0086577	5-HT1A	FBtr0086577_14	nonCore_clock
FBgn0260934	FBtr0086450	par-1	FBtr0086450_676	others
FBgn0261807	FBtr0303283	CG42753	FBtr0303283_2	others
FBgn0265762	FBtr0340727	CG44569	FBtr0340727_374	others
FBgn0043532	FBtr0303458	Obp56i	FBtr0303458_198	others
FBgn0043532	FBtr0303458	Obp56i	FBtr0303458_316	others
FBgn0043532	FBtr0303458	Obp56i	FBtr0303458_320	others
FBgn0043532	FBtr0303458	Obp56i	FBtr0303458_337	others
FBgn0004364	FBtr0086309	18w	FBtr0086309_256	others
FBgn0034530	FBtr0086253	Rcd6	FBtr0086253_169	others
FBgn0011674	FBtr0071562	insc	FBtr0071562_249	others
FBgn0016984	FBtr0071563	sktl	FBtr0071563_329	others
FBgn0015524	FBtr0290289	otp	FBtr0290289_12	others
FBgn0015524	FBtr0290289	otp	FBtr0290289_494	others
FBgn0015524	FBtr0290289	otp	FBtr0290289_522	others
FBgn0050296	FBtr0071527	RIC-3	FBtr0071527_173	others
FBgn0085425	FBtr0112645	CG34396	FBtr0112645_249	others
FBgn0034590	FBtr0071636	Magi	FBtr0071636_607	others
FBgn0004795	FBtr0340030	retn	FBtr0340030_25	others
FBgn0035000	FBtr0072289	CG13578	FBtr0072289_76	others
FBgn0035000	FBtr0072289	CG13578	FBtr0072289_278	others
FBgn0035023	FBtr0290218	ITP	FBtr0290218_778	nonCore_clock
FBgn0035023	FBtr0290218	ITP	FBtr0290218_858	nonCore_clock
FBgn0035023	FBtr0300187	ITP	FBtr0300187_639	nonCore_clock
FBgn0053988	FBtr0100033	Mid1	FBtr0100033_501	nonCore_clock
FBgn0053988	FBtr0100033	Mid1	FBtr0100033_504	nonCore_clock
FBgn0053988	FBtr0100033	Mid1	FBtr0100033_507	nonCore_clock
FBgn0053988	FBtr0100033	Mid1	FBtr0100033_515	nonCore_clock
FBgn0053988	FBtr0100033	Mid1	FBtr0100033_577	nonCore_clock
FBgn0035083	FBtr0100389	Tina-1	FBtr0100389_130	others
FBgn0010435	FBtr0072400	emp	FBtr0072400_286	others
FBgn0035094	FBtr0333172	CG9380	FBtr0333172_609	others
FBgn0035106	FBtr0072532	rno	FBtr0072532_622	others
FBgn0000541	FBtr0072521	E(bx)	FBtr0072521_202	others
FBgn0000541	FBtr0072521	E(bx)	FBtr0072521_212	others
FBgn0035137	FBtr0072548	CG1233	FBtr0072548_88	others
FBgn0262139	FBtr0304122	trh	FBtr0304122_357	others
FBgn0262139	FBtr0304122	trh	FBtr0304122_377	others
FBgn0035157	FBtr0072606	CG13894	FBtr0072606_6	others
FBgn0264574	FBtr0333500	Glut1	FBtr0333500_550	others
FBgn0024277	FBtr0072644	trio	FBtr0072644_127	others
FBgn0024277	FBtr0072644	trio	FBtr0072644_160	others
FBgn0052333	FBtr0331863	CG32333	FBtr0331863_235	others
FBgn0028577	FBtr0072707	pUf68	FBtr0072707_244	others
FBgn0028577	FBtr0072708	pUf68	FBtr0072708_372	others
FBgn0035293	FBtr0072858	CG5687	FBtr0072858_148	others
FBgn0086906	FBtr0072848	sls	FBtr0072848_39	others
FBgn0086906	FBtr0072848	sls	FBtr0072848_352	others
FBgn0035357	FBtr0072934	MEP-1	FBtr0072934_233	others
FBgn0264606	FBtr0333629	Fife	FBtr0333629_688	others
FBgn0264606	FBtr0333629	Fife	FBtr0333629_721	others
FBgn0264606	FBtr0333629	Fife	FBtr0333629_893	others
FBgn0035382	FBtr0072977	Or63a	FBtr0072977_174	others
FBgn0035538	FBtr0073337	DopEcR	FBtr0073337_256	others
FBgn0016031	FBtr0077159	lama	FBtr0077159_239	others
FBgn0016031	FBtr0077159	lama	FBtr0077159_431	others
FBgn0035612	FBtr0077138	CG10625	FBtr0077138_35	others
FBgn0035625	FBtr0331807	Blimp-1	FBtr0331807_4	others
FBgn0035625	FBtr0331807	Blimp-1	FBtr0331807_26	others
FBgn0035625	FBtr0331807	Blimp-1	FBtr0331807_305	others
FBgn0085447	FBtr0112708	sif	FBtr0112708_871	others
FBgn0085447	FBtr0112708	sif	FBtr0112708_917	others
FBgn0085447	FBtr0340656	sif	FBtr0340656_2497	others
FBgn0085447	FBtr0112709	sif	FBtr0112709_362	others
FBgn0085447	FBtr0112709	sif	FBtr0112709_1082	others
FBgn0003984	FBtr0077082	vn	FBtr0077082_1832	others
FBgn0035696	FBtr0077010	Best2	FBtr0077010_225	others
FBgn0035699	FBtr0077007	CG13300	FBtr0077007_365	others
FBgn0020251	FBtr0076968	sfl	FBtr0076968_472	others
FBgn0086680	FBtr0076944	vvl	FBtr0076944_547	others
FBgn0041194	FBtr0076945	Prat2	FBtr0076945_28	others
FBgn0260660	FBtr0301106	Mp	FBtr0301106_314	others
FBgn0260660	FBtr0301106	Mp	FBtr0301106_321	others
FBgn0260660	FBtr0301106	Mp	FBtr0301106_375	others
FBgn0035733	FBtr0076931	CG8641	FBtr0076931_544	others
FBgn0023076	FBtr0100134	Clk	FBtr0100134_118	core
FBgn0016694	FBtr0076780	Pdp1	FBtr0076780_601	core
FBgn0016694	FBtr0076776	Pdp1	FBtr0076776_1227	core
FBgn0016694	FBtr0076776	Pdp1	FBtr0076776_1764	core
FBgn0016694	FBtr0076776	Pdp1	FBtr0076776_2256	core
FBgn0263219	FBtr0299839	Dscam4	FBtr0299839_486	others
FBgn0263219	FBtr0299839	Dscam4	FBtr0299839_491	others
FBgn0035879	FBtr0113153	GAPcenA	FBtr0113153_388	others
FBgn0035879	FBtr0076605	GAPcenA	FBtr0076605_124	others
FBgn0052354	FBtr0076662	CG32354	FBtr0076662_617	others
FBgn0010825	FBtr0076619	Gug	FBtr0076619_357	others
FBgn0262719	FBtr0305700	CG43163	FBtr0305700_85	others
FBgn0260442	FBtr0333106	rhea	FBtr0333106_110	others
FBgn0262508	FBtr0340707	CG43078	FBtr0340707_816	others
FBgn0262508	FBtr0340707	CG43078	FBtr0340707_895	others
FBgn0262508	FBtr0340707	CG43078	FBtr0340707_907	others
FBgn0262508	FBtr0340707	CG43078	FBtr0340707_1938	others
FBgn0262508	FBtr0304807	CG43078	FBtr0304807_12	others
FBgn0262508	FBtr0304812	CG43078	FBtr0304812_24	others
FBgn0016070	FBtr0076549	smg	FBtr0076549_321	others
FBgn0004244	FBtr0076536	Rdl	FBtr0076536_252	nonCore_clock
FBgn0004244	FBtr0076536	Rdl	FBtr0076536_389	nonCore_clock
FBgn0004244	FBtr0076536	Rdl	FBtr0076536_411	nonCore_clock
FBgn0035968	FBtr0076503	Slc45-1	FBtr0076503_206	others
FBgn0035968	FBtr0076503	Slc45-1	FBtr0076503_521	others
FBgn0035968	FBtr0076503	Slc45-1	FBtr0076503_533	others
FBgn0264000	FBtr0330340	GluRIB	FBtr0330340_281	others
FBgn0036004	FBtr0076468	Jarid2	FBtr0076468_45	others
FBgn0036004	FBtr0076468	Jarid2	FBtr0076468_197	others
FBgn0261555	FBtr0302709	CG42673	FBtr0302709_504	others
FBgn0261555	FBtr0302709	CG42673	FBtr0302709_732	others
FBgn0261555	FBtr0302709	CG42673	FBtr0302709_746	others
FBgn0261555	FBtr0302710	CG42673	FBtr0302710_290	others
FBgn0016081	FBtr0306240	fry	FBtr0306240_639	others
FBgn0036039	FBtr0089410	Naa60	FBtr0089410_540	others
FBgn0259163	FBtr0299607	CG42268	FBtr0299607_291	others
FBgn0036043	FBtr0076318	CG8177	FBtr0076318_673	others
FBgn0036043	FBtr0076318	CG8177	FBtr0076318_736	others
FBgn0044049	FBtr0076372	Ilp4	FBtr0076372_24	others
FBgn0264489	FBtr0332820	CG43897	FBtr0332820_13	others
FBgn0036202	FBtr0113164	CG6024	FBtr0113164_407	others
FBgn0036202	FBtr0113164	CG6024	FBtr0113164_431	others
FBgn0041096	FBtr0076054	rols	FBtr0076054_1039	others
FBgn0013997	FBtr0075998	Nrx-IV	FBtr0075998_287	others
FBgn0052099	FBtr0076000	eap	FBtr0076000_54	others
FBgn0036348	FBtr0075838	CG17687	FBtr0075838_58	others
FBgn0267795	FBtr0075775	CG32138	FBtr0075775_670	others
FBgn0000411	FBtr0075746	D	FBtr0075746_266	others
FBgn0000411	FBtr0075746	D	FBtr0075746_283	others
FBgn0000411	FBtr0075746	D	FBtr0075746_384	others
FBgn0000411	FBtr0075746	D	FBtr0075746_729	others
FBgn0003388	FBtr0075676	shd	FBtr0075676_480	others
FBgn0003388	FBtr0333031	shd	FBtr0333031_578	others
FBgn0003388	FBtr0333031	shd	FBtr0333031_666	others
FBgn0036451	FBtr0075693	CG9425	FBtr0075693_87	others
FBgn0002778	FBtr0075626	mnd	FBtr0075626_171	others
FBgn0036494	FBtr0075614	Toll-6	FBtr0075614_392	others
FBgn0036500	FBtr0075547	CG7275	FBtr0075547_30	others
FBgn0004228	FBtr0334084	mex1	FBtr0334084_268	others
FBgn0000568	FBtr0075150	Eip75B	FBtr0075150_442	others
FBgn0000568	FBtr0347013	Eip75B	FBtr0347013_208	others
FBgn0000568	FBtr0347013	Eip75B	FBtr0347013_237	others
FBgn0000568	FBtr0347013	Eip75B	FBtr0347013_243	others
FBgn0001078	FBtr0075086	ftz-f1	FBtr0075086_1148	others
FBgn0014075	FBtr0075064	Ugt	FBtr0075064_165	others
FBgn0002945	FBtr0075039	nkd	FBtr0075039_611	others
FBgn0036851	FBtr0330091	CG14082	FBtr0330091_451	others
FBgn0036851	FBtr0330091	CG14082	FBtr0330091_503	others
FBgn0036862	FBtr0332155	Gbs-76A	FBtr0332155_321	others
FBgn0260461	FBtr0074936	Rcd7	FBtr0074936_72	others
FBgn0005386	FBtr0306009	ash1	FBtr0306009_289	others
FBgn0036896	FBtr0302513	wnd	FBtr0302513_591	others
FBgn0036896	FBtr0302513	wnd	FBtr0302513_595	others
FBgn0260653	FBtr0074953	serp	FBtr0074953_380	others
FBgn0036911	FBtr0089595	Fibp	FBtr0089595_155	others
FBgn0013799	FBtr0074882	Deaf1	FBtr0074882_81	others
FBgn0013799	FBtr0074882	Deaf1	FBtr0074882_292	others
FBgn0036913	FBtr0332148	Usp32	FBtr0332148_168	others
FBgn0036913	FBtr0332148	Usp32	FBtr0332148_256	others
FBgn0036913	FBtr0332148	Usp32	FBtr0332148_347	others
FBgn0014037	FBtr0074920	Su(Tpl)	FBtr0074920_38	others
FBgn0036934	FBtr0074871	sNPF-R	FBtr0074871_631	others
FBgn0036974	FBtr0078173	eRF1	FBtr0078173_70	others
FBgn0037015	FBtr0113182	cmpy	FBtr0113182_28	others
FBgn0037015	FBtr0113182	cmpy	FBtr0113182_55	others
FBgn0037017	FBtr0078280	CG4074	FBtr0078280_65	others
FBgn0037028	FBtr0078271	CG3618	FBtr0078271_93	others
FBgn0011591	FBtr0078267	fng	FBtr0078267_186	others
FBgn0003415	FBtr0078328	skd	FBtr0078328_894	others
FBgn0026179	FBtr0301602	siz	FBtr0301602_37	others
FBgn0262855	FBtr0306161	CG43219	FBtr0306161_313	others
FBgn0004865	FBtr0306157	Eip78C	FBtr0306157_379	others
FBgn0037081	FBtr0078399	barc	FBtr0078399_109	others
FBgn0037156	FBtr0078511	CG11523	FBtr0078511_43	others
FBgn0004449	FBtr0078509	Ten-m	FBtr0078509_650	others
FBgn0037240	FBtr0078917	Cont	FBtr0078917_248	others
FBgn0037248	FBtr0078946	srl	FBtr0078946_251	others
FBgn0037295	FBtr0339315	dpr16	FBtr0339315_52	others
FBgn0037295	FBtr0339315	dpr16	FBtr0339315_542	others
FBgn0013576	FBtr0078816	mtd	FBtr0078816_14	others
FBgn0051559	FBtr0078616	CG31559	FBtr0078616_40	others
FBgn0037408	FBtr0078590	NPFR	FBtr0078590_91	others
FBgn0037413	FBtr0078595	Osi5	FBtr0078595_143	others
FBgn0037623	FBtr0081944	CG9801	FBtr0081944_387	others
FBgn0051100	FBtr0336756	CG31100	FBtr0336756_16	others
FBgn0261928	FBtr0303602	CG42795	FBtr0303602_131	others
FBgn0261928	FBtr0303602	CG42795	FBtr0303602_203	others
FBgn0261928	FBtr0303602	CG42795	FBtr0303602_337	others
FBgn0259938	FBtr0305152	cwo	FBtr0305152_1465	core
FBgn0001235	FBtr0082255	hth	FBtr0082255_486	others
FBgn0001235	FBtr0082255	hth	FBtr0082255_656	others
FBgn0001235	FBtr0082255	hth	FBtr0082255_664	others
FBgn0001235	FBtr0082255	hth	FBtr0082255_697	others
FBgn0001235	FBtr0082255	hth	FBtr0082255_968	others
FBgn0004595	FBtr0304604	pros	FBtr0304604_1504	others
FBgn0004595	FBtr0304608	pros	FBtr0304608_549	others
FBgn0004595	FBtr0304608	pros	FBtr0304608_648	others
FBgn0038156	FBtr0303259	CG14372	FBtr0303259_312	others
FBgn0038156	FBtr0303259	CG14372	FBtr0303259_331	others
FBgn0038606	FBtr0302308	CG15803	FBtr0302308_298	others
FBgn0270928	FBtr0083671	VAChT	FBtr0083671_666	others
FBgn0261262	FBtr0304686	CG42613	FBtr0304686_1555	others
FBgn0038693	FBtr0301692	unc79	FBtr0301692_95	nonCore_clock
FBgn0038693	FBtr0301692	unc79	FBtr0301692_125	nonCore_clock
FBgn0013759	FBtr0084162	CASK	FBtr0084162_1193	others
FBgn0038975	FBtr0084256	Nrx-1	FBtr0084256_121	others
FBgn0038975	FBtr0084256	Nrx-1	FBtr0084256_544	others
FBgn0038975	FBtr0084256	Nrx-1	FBtr0084256_550	others
FBgn0051151	FBtr0110835	wge	FBtr0110835_351	others
FBgn0051151	FBtr0110835	wge	FBtr0110835_430	others
FBgn0004882	FBtr0084384	orb	FBtr0084384_468	others
FBgn0039069	FBtr0084378	CG6763	FBtr0084378_419	others
FBgn0039078	FBtr0310575	CG4374	FBtr0310575_361	others
FBgn0039078	FBtr0310575	CG4374	FBtr0310575_443	others
FBgn0039167	FBtr0084572	CG17786	FBtr0084572_202	others
FBgn0026257	FBtr0084556	cav	FBtr0084556_408	others
FBgn0000036	FBtr0084619	nAChRalpha1	FBtr0084619_285	others
FBgn0004118	FBtr0084681	nAChRbeta2	FBtr0084681_62	others
FBgn0039209	FBtr0084675	CG13624	FBtr0084675_886	others
FBgn0051125	FBtr0084665	CG31125	FBtr0084665_63	others
FBgn0039217	FBtr0084686	CG13627	FBtr0084686_128	others
FBgn0039408	FBtr0084971	CG14551	FBtr0084971_655	others
FBgn0000064	FBtr0114544	Ald	FBtr0114544_14	others
FBgn0039420	FBtr0300399	CG6154	FBtr0300399_347	others
FBgn0005642	FBtr0085356	wdn	FBtr0085356_115	others
FBgn0024273	FBtr0085354	WASp	FBtr0085354_4	others
FBgn0265998	FBtr0299744	Doa	FBtr0299744_28	others
FBgn0039617	FBtr0085347	DIP-gamma	FBtr0085347_675	others
FBgn0039617	FBtr0085347	DIP-gamma	FBtr0085347_810	others
FBgn0039688	FBtr0085460	Kul	FBtr0085460_182	others
FBgn0001297	FBtr0290076	kay	FBtr0290076_588	nonCore_clock
FBgn0001297	FBtr0290076	kay	FBtr0290076_1215	nonCore_clock
FBgn0266411	FBtr0344374	sima	FBtr0344374_584	others
FBgn0039747	FBtr0085581	AdoR	FBtr0085581_573	others
FBgn0261704	FBtr0303201	CG42740	FBtr0303201_2502	others
FBgn0261704	FBtr0303201	CG42740	FBtr0303201_2918	others
FBgn0261704	FBtr0303201	CG42740	FBtr0303201_2950	others
FBgn0261704	FBtr0303201	CG42740	FBtr0303201_3024	others
FBgn0011739	FBtr0085720	wts	FBtr0085720_1099	others
FBgn0039831	FBtr0085758	CG12054	FBtr0085758_137	others
FBgn0019990	FBtr0085787	Gcn2	FBtr0085787_169	others
FBgn0011224	FBtr0112865	heph	FBtr0112865_1128	others
FBgn0264449	FBtr0332605	CG43867	FBtr0332605_1104	others
FBgn0040344	FBtr0331303	CG3711	FBtr0331303_128	others
FBgn0029587	FBtr0308320	CG14797	FBtr0308320_1137	others
FBgn0261954	FBtr0307289	east	FBtr0307289_127	others
FBgn0000382	FBtr0070379	csw	FBtr0070379_348	others
FBgn0003371	FBtr0331752	sgg	FBtr0331752_239	core
FBgn0028665	FBtr0070611	VhaAC39-1	FBtr0070611_44	others
FBgn0262730	FBtr0307165	CG14446	FBtr0307165_302	others
FBgn0023458	FBtr0303341	Rbcn-3A	FBtr0303341_114	others
FBgn0029939	FBtr0301241	CG9650	FBtr0301241_388	others
FBgn0029939	FBtr0301241	CG9650	FBtr0301241_478	others
FBgn0029962	FBtr0300019	CG1402	FBtr0300019_224	others
FBgn0264255	FBtr0074298	para	FBtr0074298_170	others
FBgn0264255	FBtr0074298	para	FBtr0074298_217	others
FBgn0030844	FBtr0074491	ppk23	FBtr0074491_77	others
FBgn0003380	FBtr0089659	Sh	FBtr0089659_262	nonCore_clock
FBgn0265784	FBtr0308232	CrebB	FBtr0308232_698	nonCore_clock
FBgn0265598	FBtr0340364	Bx	FBtr0340364_234	nonCore_clock
FBgn0030998	FBtr0074692	CG14195	FBtr0074692_1	others
FBgn0052532	FBtr0340418	CG32532	FBtr0340418_549	others
FBgn0052532	FBtr0340418	CG32532	FBtr0340418_577	others
FBgn0259789	FBtr0074807	vfl	FBtr0074807_866	others
FBgn0086782	FBtr0074802	amn	FBtr0074802_942	others
FBgn0031100	FBtr0335040	CG1504	FBtr0335040_458	others
FBgn0016975	FBtr0302020	stnB	FBtr0302020_174	others

## Sheet: Fig.1C
Fig. 1C Boxplot showing the distribution of translation efficiency (TE) for circadian genes versus other genes.
Female heads					Male heads
Gene_id	Gene_name	TE	Gene_class		Gene_id	Gene_name	TE	Gene_class
FBgn0000008	a	0.395915	Others		FBgn0000008	a	0.384353	Others
FBgn0000014	abd-A	2.37673	Others		FBgn0000014	abd-A	1.54872	Others
FBgn0000015	Abd-B	1.10446	Others		FBgn0000015	Abd-B	0	Others
FBgn0000017	Abl	0.510656	Others		FBgn0000017	Abl	0.537823	Others
FBgn0000018	abo	0.961063	Others		FBgn0000018	abo	1.16873	Others
FBgn0000022	ac	Inf	Others		FBgn0000022	ac	0	Others
FBgn0000024	Ace	1.85988	Others		FBgn0000024	Ace	2.79355	Others
FBgn0000028	acj6	0.697676	Others		FBgn0000028	acj6	0.818614	Others
FBgn0000032	Acph-1	1.30665	Others		FBgn0000032	Acph-1	1.06495	Others
FBgn0000036	nAChRalpha1	0.413022	Others		FBgn0000036	nAChRalpha1	0.224789	Others
FBgn0000037	mAChR-A	0.23146	Others		FBgn0000037	mAChR-A	0.292439	Others
FBgn0000038	nAChRbeta1	0.350407	Others		FBgn0000038	nAChRbeta1	0.314678	Others
FBgn0000039	nAChRalpha2	0.859552	Others		FBgn0000039	nAChRalpha2	0.918243	Others
FBgn0000042	Act5C	1.31932	Others		FBgn0000042	Act5C	1.36015	Others
FBgn0000043	Act42A	2.43927	Others		FBgn0000043	Act42A	3.63254	Others
FBgn0000044	Act57B	0.662805	Others		FBgn0000044	Act57B	0.734307	Others
FBgn0000045	Act79B	1.53279	Others		FBgn0000045	Act79B	0.839594	Others
FBgn0000046	Act87E	0.623004	Others		FBgn0000046	Act87E	0.572418	Others
FBgn0000047	Act88F	7.98647	Others		FBgn0000047	Act88F	0.754476	Others
FBgn0000052	ade2	0.964688	Others		FBgn0000052	ade2	0.812111	Others
FBgn0000053	ade3	1.26471	Others		FBgn0000053	ade3	1.08843	Others
FBgn0000054	Adf1	1.61534	Others		FBgn0000054	Adf1	1.9821	Others
FBgn0000055	Adh	2.84218	Others		FBgn0000055	Adh	3.09047	Others
FBgn0000056	Adhr	1.2756	Others		FBgn0000056	Adhr	1.86238	Others
FBgn0000057	adp	0.382691	Others		FBgn0000057	adp	0.402655	Others
FBgn0000061	al	0.209161	Others		FBgn0000061	al	0	Others
FBgn0000063	ald	1.30729	Others		FBgn0000063	ald	1.39537	Others
FBgn0000064	Ald	1.49338	Others		FBgn0000064	Ald	1.61225	Others
FBgn0000071	Ama	5.6676	Others		FBgn0000071	Ama	3.3283	Others
FBgn0000075	amd	0.622837	Others		FBgn0000075	amd	0.911663	Others
FBgn0000077	amx	2.1773	Others		FBgn0000077	amx	2.27967	Others
FBgn0000078	Amy-d	1.15868	Others		FBgn0000078	Amy-d	1.34556	Others
FBgn0000079	Amy-p	0.785753	Others		FBgn0000079	Amy-p	0.720051	Others
FBgn0000083	AnxB9	1.77556	Others		FBgn0000083	AnxB9	1.8842	Others
FBgn0000084	AnxB10	1.12491	Others		FBgn0000084	AnxB10	1.08752	Others
FBgn0000092	CG2650	1.53287	III		FBgn0000092	CG2650	1.59796	III
FBgn0000094	Anp	0.745833	Others		FBgn0000094	Anp	0.156335	Others
FBgn0000097	aop	1.32183	Others		FBgn0000097	aop	1.08106	Others
FBgn0000100	RpLP0	0.207353	Others		FBgn0000100	RpLP0	0.188873	Others
FBgn0000108	Appl	2.72991	Others		FBgn0000108	Appl	3.90949	Others
FBgn0000109	Aprt	2.71427	Others		FBgn0000109	Aprt	2.37087	Others
FBgn0000114	aret	1.2046	Others		FBgn0000114	aret	1.06838	Others
FBgn0000115	Arl1	1.64149	Others		FBgn0000115	Arl1	1.82871	Others
FBgn0000116	Argk	1.34199	Others		FBgn0000116	Argk	1.39501	Others
FBgn0000117	arm	1.07238	Others		FBgn0000117	arm	1.00535	Others
FBgn0000119	arr	0.68943	Others		FBgn0000119	arr	0.987967	Others
FBgn0000120	Arr1	2.53327	Others		FBgn0000120	Arr1	1.82038	Others
FBgn0000121	Arr2	2.45037	Others		FBgn0000121	Arr2	1.86187	Others
FBgn0000137	ase	3.22122	Others		FBgn0000137	ase	0	Others
FBgn0000139	ash2	0.664931	Others		FBgn0000139	ash2	0.731867	Others
FBgn0000140	asp	0.309048	Others		FBgn0000140	asp	0.746081	Others
FBgn0000146	aub	1.18603	Others		FBgn0000146	aub	1.25737	Others
FBgn0000147	aurA	0.938473	Others		FBgn0000147	aurA	0.563162	Others
FBgn0000150	awd	1.02105	Others		FBgn0000150	awd	1.07099	Others
FBgn0000152	Axs	0.394428	Others		FBgn0000152	Axs	0.291413	Others
FBgn0000153	b	1.10717	Others		FBgn0000153	b	1.6114	Others
FBgn0000157	Dll	1.30786	Others		FBgn0000157	Dll	1.05012	Others
FBgn0000158	bam	0.488023	Others		FBgn0000158	bam	1.10933	Others
FBgn0000163	baz	1.16082	Others		FBgn0000163	baz	1.10735	Others
FBgn0000166	bcd	0	Others		FBgn0000166	bcd	0	Others
FBgn0000173	ben	2.95882	Others		FBgn0000173	ben	3.22325	Others
FBgn0000179	bi	0.632051	Others		FBgn0000179	bi	0.537393	Others
FBgn0000180	bib	0.660089	Others		FBgn0000180	bib	0.607943	Others
FBgn0000181	bic	0.736008	Others		FBgn0000181	bic	0.841567	Others
FBgn0000182	BicC	0.669672	Others		FBgn0000182	BicC	0.227082	Others
FBgn0000183	BicD	0.735175	Others		FBgn0000183	BicD	0.992615	Others
FBgn0000206	boss	1.96568	Others		FBgn0000206	boss	1.6603	Others
FBgn0000210	br	0.606116	Others		FBgn0000210	br	0.726887	Others
FBgn0000212	brm	0.673475	Others		FBgn0000212	brm	0.640834	Others
FBgn0000216	Brd	Inf	Others		FBgn0000216	Brd	0	Others
FBgn0000221	brn	0.693907	Others		FBgn0000221	brn	0.639385	Others
FBgn0000227	Bsg25A	0	Others		FBgn0000227	Bsg25A	0	Others
FBgn0000228	Bsg25D	0.359088	Others		FBgn0000228	Bsg25D	0.407897	Others
FBgn0000229	bsk	1.77511	Others		FBgn0000229	bsk	1.53643	Others
FBgn0000233	btd	0.914345	Others		FBgn0000233	btd	0.736812	Others
FBgn0000239	bur	1.67797	Others		FBgn0000239	bur	1.95575	Others
FBgn0000241	bw	0.381519	Others		FBgn0000241	bw	0.406608	Others
FBgn0000244	by	0.94493	Others		FBgn0000244	by	0.938421	Others
FBgn0000246	c(3)G	0.660819	Others		FBgn0000246	c(3)G	0.21203	Others
FBgn0000247	ca	0.448331	Others		FBgn0000247	ca	0.443705	Others
FBgn0000250	cact	1.40325	Others		FBgn0000250	cact	1.27673	Others
FBgn0000251	cad	0.312641	Others		FBgn0000251	cad	Inf	Others
FBgn0000253	Cam	3.93377	Others		FBgn0000253	Cam	3.03222	Others
FBgn0000256	capu	0.181662	Others		FBgn0000256	capu	0.133719	Others
FBgn0000257	car	0.690377	Others		FBgn0000257	car	0.84688	Others
FBgn0000259	CkIIbeta	2.42953	III		FBgn0000259	CkIIbeta	2.15358	III
FBgn0000261	Cat	2.63652	Others		FBgn0000261	Cat	3.53342	Others
FBgn0000273	Pka-C1	1.56367	I		FBgn0000273	Pka-C1	1.63574	I
FBgn0000274	Pka-C2	0	Others		FBgn0000274	Pka-C2	0	Others
FBgn0000276	CecA1	4.72082	Others		FBgn0000276	CecA1	5.9021	Others
FBgn0000277	CecA2	5.51554	Others		FBgn0000277	CecA2	7.4369	Others
FBgn0000278	CecB	3.221	Others		FBgn0000278	CecB	0.998449	Others
FBgn0000279	CecC	4.33447	Others		FBgn0000279	CecC	5.8561	Others
FBgn0000283	Cp190	0.680663	Others		FBgn0000283	Cp190	0.625465	Others
FBgn0000286	Cf2	1.0022	Others		FBgn0000286	Cf2	1.3283	Others
FBgn0000287	salr	0.213233	Others		FBgn0000287	salr	0.159482	Others
FBgn0000289	cg	0.967469	Others		FBgn0000289	cg	1.03667	Others
FBgn0000299	Cg25C	1.23197	Others		FBgn0000299	Cg25C	2.23058	Others
FBgn0000303	Cha	0.641355	Others		FBgn0000303	Cha	0.636484	Others
FBgn0000307	chif	0.33419	Others		FBgn0000307	chif	0.319599	Others
FBgn0000308	chic	1.44836	Others		FBgn0000308	chic	1.33161	Others
FBgn0000316	cin	1.49963	Others		FBgn0000316	cin	1.21485	Others
FBgn0000317	ck	1.23914	Others		FBgn0000317	ck	1.52729	Others
FBgn0000318	cl	2.06658	Others		FBgn0000318	cl	1.97619	Others
FBgn0000319	Chc	1.82095	Others		FBgn0000319	Chc	2.0379	Others
FBgn0000320	eya	0.556147	Others		FBgn0000320	eya	0.562296	Others
FBgn0000326	clt	1.52041	Others		FBgn0000326	clt	1.4741	Others
FBgn0000330	cm	1.71811	Others		FBgn0000330	cm	1.53308	Others
FBgn0000337	cn	10.1219	Others		FBgn0000337	cn	0.443766	Others
FBgn0000339	cni	4.65397	Others		FBgn0000339	cni	3.71408	Others
FBgn0000346	comt	1.94132	Others		FBgn0000346	comt	2.04933	Others
FBgn0000351	cort	0.0854485	Others		FBgn0000351	cort	0.08403	Others
FBgn0000352	cos	0.356877	Others		FBgn0000352	cos	0.412717	Others
FBgn0000355	Cp15	0.406415	Others		FBgn0000355	Cp15	0.371521	Others
FBgn0000356	Cp16	0.230074	Others		FBgn0000356	Cp16	1.33124	Others
FBgn0000357	Cp18	0.159816	Others		FBgn0000357	Cp18	0.0894193	Others
FBgn0000358	Cp19	0.160959	Others		FBgn0000358	Cp19	0.665658	Others
FBgn0000359	Cp36	0.0457093	Others		FBgn0000359	Cp36	0.665623	Others
FBgn0000360	Cp38	0.0283536	Others		FBgn0000360	Cp38	0.772202	Others
FBgn0000370	crc	0.0787542	Others		FBgn0000370	crc	0.0630229	Others
FBgn0000376	crm	0.319622	Others		FBgn0000376	crm	0.396287	Others
FBgn0000377	crn	0.966074	Others		FBgn0000377	crn	0.737161	Others
FBgn0000382	csw	0.279187	Others		FBgn0000382	csw	0.423316	Others
FBgn0000384	cta	0.544661	Others		FBgn0000384	cta	0.465268	Others
FBgn0000392	cup	1.85469	Others		FBgn0000392	cup	1.78031	Others
FBgn0000394	cv	1.31402	Others		FBgn0000394	cv	1.1812	Others
FBgn0000395	cv-2	0.422992	Others		FBgn0000395	cv-2	0.440104	Others
FBgn0000404	CycA	0.315299	Others		FBgn0000404	CycA	2.31886	Others
FBgn0000405	CycB	0.116174	Others		FBgn0000405	CycB	2.23757	Others
FBgn0000406	Cyt-b5-r	2.05128	Others		FBgn0000406	Cyt-b5-r	3.16248	Others
FBgn0000409	Cyt-c-p	2.02987	Others		FBgn0000409	Cyt-c-p	2.02885	Others
FBgn0000411	D	1.63941	Others		FBgn0000411	D	1.57214	Others
FBgn0000412	D1	1.27695	Others		FBgn0000412	D1	1.42228	Others
FBgn0000414	Dab	0.401194	Others		FBgn0000414	Dab	0.464669	Others
FBgn0000416	Sap-r	2.49134	Others		FBgn0000416	Sap-r	2.45193	Others
FBgn0000422	Ddc	0.517965	Others		FBgn0000422	Ddc	0.454961	Others
FBgn0000426	SmF	1.83939	Others		FBgn0000426	SmF	1.84877	Others
FBgn0000427	dec-1	2.89884	Others		FBgn0000427	dec-1	1.66419	Others
FBgn0000439	Dfd	1.07248	Others		FBgn0000439	Dfd	0.755172	Others
FBgn0000442	Pkg21D	0.525135	Others		FBgn0000442	Pkg21D	0.487952	Others
FBgn0000447	Dhod	0.919067	Others		FBgn0000447	Dhod	0.980555	Others
FBgn0000448	Hr46	0.306644	Others		FBgn0000448	Hr46	0.349958	Others
FBgn0000449	dib	Inf	Others		FBgn0000449	dib	0	Others
FBgn0000451	ect	0.593365	Others		FBgn0000451	ect	1.81373	Others
FBgn0000454	Dip-B	1.5395	Others		FBgn0000454	Dip-B	1.6385	Others
FBgn0000455	Dip-C	1.47353	Others		FBgn0000455	Dip-C	1.55418	Others
FBgn0000459	disco	0.852832	II		FBgn0000459	disco	0.798962	II
FBgn0000463	Dl	1.01913	Others		FBgn0000463	Dl	0.710172	Others
FBgn0000464	Lar	0.632686	Others		FBgn0000464	Lar	0.856732	Others
FBgn0000473	Cyp6a2	1.62851	Others		FBgn0000473	Cyp6a2	1.76378	Others
FBgn0000477	DNaseII	1.57528	Others		FBgn0000477	DNaseII	1.95771	Others
FBgn0000479	dnc	0.278981	III		FBgn0000479	dnc	0.22042	III
FBgn0000482	dor	1.04205	Others		FBgn0000482	dor	1.13923	Others
FBgn0000489	Pka-C3	1.05704	Others		FBgn0000489	Pka-C3	0.870379	Others
FBgn0000490	dpp	0.406377	Others		FBgn0000490	dpp	0.486433	Others
FBgn0000492	Dr	1.00472	Others		FBgn0000492	Dr	1.24774	Others
FBgn0000497	ds	1.74032	Others		FBgn0000497	ds	2.48936	Others
FBgn0000499	dsh	0.638688	Others		FBgn0000499	dsh	0.743402	Others
FBgn0000500	Dsk	3.77756	Others		FBgn0000500	Dsk	2.90193	Others
FBgn0000504	dsx	0.926444	Others		FBgn0000504	dsx	0.624079	Others
FBgn0000520	dwg	0.289397	Others		FBgn0000520	dwg	0.294182	Others
FBgn0000524	dx	0.353706	Others		FBgn0000524	dx	0.326484	Others
FBgn0000527	e	2.12505	III		FBgn0000527	e	5.0338	III
FBgn0000529	bsh	0.863609	Others		FBgn0000529	bsh	0.751808	Others
FBgn0000533	ea	1.15846	Others		FBgn0000533	ea	1.1005	Others
FBgn0000535	eag	0.521734	Others		FBgn0000535	eag	0.96417	Others
FBgn0000536	eas	1.81506	Others		FBgn0000536	eas	1.85195	Others
FBgn0000541	E(bx)	0.967421	Others		FBgn0000541	E(bx)	1.09553	Others
FBgn0000542	ec	0.574022	Others		FBgn0000542	ec	0.779894	Others
FBgn0000543	ecd	0.986118	Others		FBgn0000543	ecd	0.945231	Others
FBgn0000546	EcR	0.905326	I		FBgn0000546	EcR	0.849768	I
FBgn0000547	ed	1.81488	Others		FBgn0000547	ed	2.46141	Others
FBgn0000551	Edg78E	0.430037	Others		FBgn0000551	Edg78E	6.9178	Others
FBgn0000552	Edg84A	0.230058	Others		FBgn0000552	Edg84A	18.0707	Others
FBgn0000556	Ef1alpha48D	0.326171	Others		FBgn0000556	Ef1alpha48D	0.582782	Others
FBgn0000557	Ef1alpha100E	1.05336	Others		FBgn0000557	Ef1alpha100E	1.07482	Others
FBgn0000559	EF2	0.34389	Others		FBgn0000559	EF2	0.407726	Others
FBgn0000560	eg	0.526691	Others		FBgn0000560	eg	0.7665	Others
FBgn0000562	egl	0.646002	Others		FBgn0000562	egl	0.712592	Others
FBgn0000564	Eh	7.54235	Others		FBgn0000564	Eh	4.09574	Others
FBgn0000565	Eip71CD	3.03176	Others		FBgn0000565	Eip71CD	2.87959	Others
FBgn0000566	Eip55E	1.76287	Others		FBgn0000566	Eip55E	1.65829	Others
FBgn0000567	Eip74EF	0.259005	Others		FBgn0000567	Eip74EF	0.399662	Others
FBgn0000568	Eip75B	0.719762	Others		FBgn0000568	Eip75B	0.561574	Others
FBgn0000575	emc	1.60078	III		FBgn0000575	emc	1.27026	III
FBgn0000576	ems	1.14123	Others		FBgn0000576	ems	0.896176	Others
FBgn0000577	en	0.585872	Others		FBgn0000577	en	0.672837	Others
FBgn0000578	ena	0.833068	Others		FBgn0000578	ena	0.926118	Others
FBgn0000579	Eno	1.39343	Others		FBgn0000579	Eno	1.66415	Others
FBgn0000581	E(Pc)	0.152954	Others		FBgn0000581	E(Pc)	0.225007	Others
FBgn0000588	esc	0.352043	Others		FBgn0000588	esc	0.150802	Others
FBgn0000591	E(spl)m8-HLH	Inf	Others		FBgn0000591	E(spl)m8-HLH	0	Others
FBgn0000592	Est-6	2.61523	Others		FBgn0000592	Est-6	2.97785	Others
FBgn0000594	Est-P	0	Others		FBgn0000594	Est-P	0.111082	Others
FBgn0000606	eve	0	Others		FBgn0000606	eve	1.66748	Others
FBgn0000611	exd	2.37189	Others		FBgn0000611	exd	2.68207	Others
FBgn0000615	exu	2.64443	Others		FBgn0000615	exu	2.71048	Others
FBgn0000617	e(y)1	1.37028	Others		FBgn0000617	e(y)1	1.79419	Others
FBgn0000618	e(y)2	1.90659	Others		FBgn0000618	e(y)2	1.91963	Others
FBgn0000625	eyg	0.656989	Others		FBgn0000625	eyg	0.564907	Others
FBgn0000629	E(z)	0.873941	Others		FBgn0000629	E(z)	0.816401	Others
FBgn0000633	fas	0.824589	Others		FBgn0000633	fas	1.35946	Others
FBgn0000635	Fas2	2.32978	II		FBgn0000635	Fas2	2.24913	II
FBgn0000636	Fas3	1.29571	Others		FBgn0000636	Fas3	1.5599	Others
FBgn0000639	Fbp1	3.82335	Others		FBgn0000639	Fbp1	356.758	Others
FBgn0000640	Fbp2	2.37156	Others		FBgn0000640	Fbp2	110.398	Others
FBgn0000644	Fcp3C	1.65673	Others		FBgn0000644	Fcp3C	0.104188	Others
FBgn0000658	fj	0.471011	Others		FBgn0000658	fj	0.521885	Others
FBgn0000659	fkh	0.824029	Others		FBgn0000659	fkh	0.637925	Others
FBgn0000662	fl(2)d	0.524982	Others		FBgn0000662	fl(2)d	0.401021	Others
FBgn0000667	Actn	0.561244	Others		FBgn0000667	Actn	0.53101	Others
FBgn0000709	fliI	0.436842	Others		FBgn0000709	fliI	0.407417	Others
FBgn0000711	flw	2.91261	Others		FBgn0000711	flw	2.83768	Others
FBgn0000715	FMRFa	2.13373	Others		FBgn0000715	FMRFa	1.64653	Others
FBgn0000719	fog	1.43314	Others		FBgn0000719	fog	1.42823	Others
FBgn0000721	for	0.627008	Others		FBgn0000721	for	0.701428	Others
FBgn0000723	FER	0.569931	Others		FBgn0000723	FER	0.652066	Others
FBgn0000808	gd	0.128234	Others		FBgn0000808	gd	0.478152	Others
FBgn0000810	fs(1)K10	1.10477	Others		FBgn0000810	fs(1)K10	1.16163	Others
FBgn0000826	png	0.358467	Others		FBgn0000826	png	0	Others
FBgn0000927	fs(1)Ya	0.0874298	Others		FBgn0000927	fs(1)Ya	0.221886	Others
FBgn0000928	fs(1)Yb	0.602978	Others		FBgn0000928	fs(1)Yb	0.959886	Others
FBgn0000964	tj	1.26149	Others		FBgn0000964	tj	1.02447	Others
FBgn0000996	dup	0.828256	Others		FBgn0000996	dup	0.833643	Others
FBgn0001075	ft	0.934943	Others		FBgn0001075	ft	0.918738	Others
FBgn0001077	ftz	0.809315	Others		FBgn0001077	ftz	0	Others
FBgn0001078	ftz-f1	1.07745	Others		FBgn0001078	ftz-f1	1.20053	Others
FBgn0001079	fu	1.06493	Others		FBgn0001079	fu	1.10406	Others
FBgn0001083	fw	0.770611	Others		FBgn0001083	fw	1.4456	Others
FBgn0001084	fy	0.646296	Others		FBgn0001084	fy	0.523199	Others
FBgn0001085	fz	1.20697	Others		FBgn0001085	fz	1.57711	Others
FBgn0001086	fzy	0.97836	Others		FBgn0001086	fzy	0.99848	Others
FBgn0001087	g	0.664265	Others		FBgn0001087	g	0.59054	Others
FBgn0001089	Gal	1.43294	Others		FBgn0001089	Gal	1.42717	Others
FBgn0001090	bnb	1.95277	Others		FBgn0001090	bnb	2.13474	Others
FBgn0001091	Gapdh1	1.3525	Others		FBgn0001091	Gapdh1	1.73629	Others
FBgn0001092	Gapdh2	2.0659	Others		FBgn0001092	Gapdh2	2.46025	Others
FBgn0001098	Gdh	1.1892	Others		FBgn0001098	Gdh	1.33288	Others
FBgn0001099	gdl	2.64664	Others		FBgn0001099	gdl	2.07524	Others
FBgn0001104	Galphai	1.49535	Others		FBgn0001104	Galphai	1.67943	Others
FBgn0001105	Gbeta13F	1.46066	Others		FBgn0001105	Gbeta13F	1.49179	Others
FBgn0001108	Gl	0.591621	Others		FBgn0001108	Gl	0.573419	Others
FBgn0001112	Gld	1.75427	Others		FBgn0001112	Gld	2.22034	Others
FBgn0001114	Glt	1.49501	Others		FBgn0001114	Glt	2.01859	Others
FBgn0001120	gnu	0.0767578	Others		FBgn0001120	gnu	Inf	Others
FBgn0001122	Galphao	3.44713	Others		FBgn0001122	Galphao	4.15083	Others
FBgn0001123	Galphas	1.8008	Others		FBgn0001123	Galphas	1.36035	Others
FBgn0001124	Got1	1.69947	Others		FBgn0001124	Got1	1.98493	Others
FBgn0001125	Got2	1.44051	Others		FBgn0001125	Got2	1.79393	Others
FBgn0001128	Gpdh	2.5922	Others		FBgn0001128	Gpdh	3.30465	Others
FBgn0001133	grau	0.432928	Others		FBgn0001133	grau	0.378504	Others
FBgn0001134	Grd	0.208349	I		FBgn0001134	Grd	0.215433	I
FBgn0001137	grk	0.309589	Others		FBgn0001137	grk	0.131395	Others
FBgn0001138	grn	0.833073	Others		FBgn0001138	grn	0.758963	Others
FBgn0001139	gro	0.438453	Others		FBgn0001139	gro	0.433461	Others
FBgn0001142	Gs1	2.48414	Others		FBgn0001142	Gs1	3.75369	Others
FBgn0001145	Gs2	2.11994	Others		FBgn0001145	Gs2	3.24756	Others
FBgn0001147	gsb-n	2.53057	Others		FBgn0001147	gsb-n	1.17061	Others
FBgn0001148	gsb	3.6816	Others		FBgn0001148	gsb	1.33124	Others
FBgn0001149	GstD1	2.03308	Others		FBgn0001149	GstD1	2.01021	Others
FBgn0001150	gt	0.0245636	Others		FBgn0001150	gt	0.0133176	Others
FBgn0001168	h	0.642474	Others		FBgn0001168	h	0.274318	Others
FBgn0001169	H	0.327006	Others		FBgn0001169	H	0.456041	Others
FBgn0001170	H2.0	1.10173	Others		FBgn0001170	H2.0	0.591691	Others
FBgn0001174	halo	0.673232	Others		FBgn0001174	halo	0	Others
FBgn0001179	hay	1.16597	Others		FBgn0001179	hay	0.95828	Others
FBgn0001180	hb	0.561664	Others		FBgn0001180	hb	0.693433	Others
FBgn0001185	her	0.646366	Others		FBgn0001185	her	0.714499	Others
FBgn0001186	Hex-A	1.46735	Others		FBgn0001186	Hex-A	1.38054	Others
FBgn0001187	Hex-C	1.9296	Others		FBgn0001187	Hex-C	2.09773	Others
FBgn0001189	hfw	0.658149	Others		FBgn0001189	hfw	0.718366	Others
FBgn0001197	His2Av	1.66038	Others		FBgn0001197	His2Av	1.63594	Others
FBgn0001202	hk	1.16042	Others		FBgn0001202	hk	1.01384	Others
FBgn0001206	Hmr	0.531342	Others		FBgn0001206	Hmr	0.63555	Others
FBgn0001208	Hn	3.2556	Others		FBgn0001208	Hn	3.63201	Others
FBgn0001215	Hrb98DE	1.23239	Others		FBgn0001215	Hrb98DE	1.29058	Others
FBgn0001216	Hsc70-1	0.383615	Others		FBgn0001216	Hsc70-1	0.201842	Others
FBgn0001217	Hsc70-2	0.460152	Others		FBgn0001217	Hsc70-2	0	Others
FBgn0001218	Hsc70-3	2.06316	Others		FBgn0001218	Hsc70-3	1.89474	Others
FBgn0001220	Hsc70-5	1.47498	Others		FBgn0001220	Hsc70-5	1.58782	Others
FBgn0001222	Hsf	1.04061	Others		FBgn0001222	Hsf	1.14087	Others
FBgn0001223	Hsp22	0.566114	Others		FBgn0001223	Hsp22	0.595538	Others
FBgn0001224	Hsp23	1.87184	Others		FBgn0001224	Hsp23	1.77067	Others
FBgn0001225	Hsp26	1.443	Others		FBgn0001225	Hsp26	0.356356	Others
FBgn0001226	Hsp27	1.20042	Others		FBgn0001226	Hsp27	0.508905	Others
FBgn0001227	Hsp67Ba	1.15639	Others		FBgn0001227	Hsp67Ba	0.941489	Others
FBgn0001228	Hsp67Bb	6.62195	Others		FBgn0001228	Hsp67Bb	0.665736	Others
FBgn0001229	Hsp67Bc	3.20379	Others		FBgn0001229	Hsp67Bc	2.22617	Others
FBgn0001230	Hsp68	0.992639	Others		FBgn0001230	Hsp68	0.798088	Others
FBgn0001233	Hsp83	1.50244	III		FBgn0001233	Hsp83	1.04991	III
FBgn0001235	hth	1.1066	Others		FBgn0001235	hth	0.713586	Others
FBgn0001247	Ide	1.28837	Others		FBgn0001247	Ide	1.15159	Others
FBgn0001248	Idh	2.18024	Others		FBgn0001248	Idh	3.09299	Others
FBgn0001250	if	0.814381	Others		FBgn0001250	if	1.15777	Others
FBgn0001253	ImpE1	0.998967	Others		FBgn0001253	ImpE1	1.19308	Others
FBgn0001254	ImpE2	0.460141	Others		FBgn0001254	ImpE2	37.606	Others
FBgn0001255	ImpE3	0.45454	Others		FBgn0001255	ImpE3	0.769548	Others
FBgn0001256	ImpL1	1.6706	Others		FBgn0001256	ImpL1	1.91298	Others
FBgn0001257	ImpL2	0.725587	Others		FBgn0001257	ImpL2	0.521769	Others
FBgn0001258	ImpL3	1.57792	Others		FBgn0001258	ImpL3	2.08404	Others
FBgn0001259	in	0.241634	Others		FBgn0001259	in	0.231213	Others
FBgn0001263	inaD	1.29712	Others		FBgn0001263	inaD	1.19588	Others
FBgn0001269	inv	0.2874	Others		FBgn0001269	inv	0.357777	Others
FBgn0001276	ix	3.6089	Others		FBgn0001276	ix	3.16161	Others
FBgn0001280	janA	1.7663	Others		FBgn0001280	janA	1.69882	Others
FBgn0001281	janB	0	Others		FBgn0001281	janB	0	Others
FBgn0001285	Jon44E	3.07753	Others		FBgn0001285	Jon44E	0.816041	Others
FBgn0001291	Jra	2.15458	Others		FBgn0001291	Jra	2.51826	Others
FBgn0001296	kar	0.930321	Others		FBgn0001296	kar	1.05472	Others
FBgn0001297	kay	0.283031	III		FBgn0001297	kay	0.294106	III
FBgn0001301	kel	0.618891	Others		FBgn0001301	kel	1.10671	Others
FBgn0001308	Khc	0.902884	Others		FBgn0001308	Khc	0.996529	Others
FBgn0001311	kkv	0.728152	Others		FBgn0001311	kkv	1.33286	Others
FBgn0001313	kl-2	0	Others		FBgn0001313	kl-2	Inf	Others
FBgn0001316	klar	0.203555	Others		FBgn0001316	klar	0.120631	Others
FBgn0001319	kn	0.743784	Others		FBgn0001319	kn	0.688618	Others
FBgn0001320	kni	1.01849	Others		FBgn0001320	kni	0.616628	Others
FBgn0001321	knk	1.27666	Others		FBgn0001321	knk	1.35114	Others
FBgn0001323	knrl	0.557017	Others		FBgn0001323	knrl	0.425459	Others
FBgn0001324	kto	0.526564	Others		FBgn0001324	kto	0.200828	Others
FBgn0001325	Kr	0.873153	Others		FBgn0001325	Kr	0.342724	Others
FBgn0001330	kz	0.838002	Others		FBgn0001330	kz	0.976826	Others
FBgn0001341	l(1)1Bi	2.00682	Others		FBgn0001341	l(1)1Bi	1.7701	Others
FBgn0001404	egh	0.38078	Others		FBgn0001404	egh	0.372115	Others
FBgn0001491	l(1)10Bb	2.99775	Others		FBgn0001491	l(1)10Bb	2.0121	Others
FBgn0001565	Hlc	0.378216	Others		FBgn0001565	Hlc	0.407436	Others
FBgn0001612	Grip91	1.58973	Others		FBgn0001612	Grip91	1.72583	Others
FBgn0001624	dlg1	0.956408	III		FBgn0001624	dlg1	0.842483	III
FBgn0001941	ifc	1.44195	Others		FBgn0001941	ifc	1.14696	Others
FBgn0001942	eIF-4a	0.336001	Others		FBgn0001942	eIF-4a	0.384327	Others
FBgn0001961	Arpc1	0.329311	Others		FBgn0001961	Arpc1	0.323894	Others
FBgn0001965	Sos	0.31578	Others		FBgn0001965	Sos	0.306032	Others
FBgn0001967	NimC3	0.460114	Others		FBgn0001967	NimC3	1.99688	Others
FBgn0001970	Pgant35A	0.604409	Others		FBgn0001970	Pgant35A	0.587835	Others
FBgn0001974	l(2)35Bd	1.29052	Others		FBgn0001974	l(2)35Bd	1.23914	Others
FBgn0001977	CIAPIN1	2.01672	Others		FBgn0001977	CIAPIN1	1.73092	Others
FBgn0001978	stc	0.26338	Others		FBgn0001978	stc	0.213928	Others
FBgn0001981	esg	2.27337	Others		FBgn0001981	esg	0.476788	Others
FBgn0001983	wor	Inf	Others		FBgn0001983	wor	0	Others
FBgn0001986	l(2)35Df	1.34415	Others		FBgn0001986	l(2)35Df	1.22611	Others
FBgn0001987	Gli	0.832351	Others		FBgn0001987	Gli	0.905497	Others
FBgn0001989	ND-B17	1.37348	Others		FBgn0001989	ND-B17	1.29569	Others
FBgn0001990	wek	0.907122	Others		FBgn0001990	wek	0.894725	Others
FBgn0001991	Ca-alpha1D	0.195849	Others		FBgn0001991	Ca-alpha1D	0.17922	Others
FBgn0001992	Cyp303a1	0.920315	Others		FBgn0001992	Cyp303a1	1.28021	Others
FBgn0001994	crp	1.15273	Others		FBgn0001994	crp	0.952389	Others
FBgn0001995	mRpL4	1.22444	Others		FBgn0001995	mRpL4	1.30421	Others
FBgn0002021	l(2)37Bb	0.572024	Others		FBgn0002021	l(2)37Bb	0.496681	Others
FBgn0002022	Catsup	1.64501	Others		FBgn0002022	Catsup	1.77377	Others
FBgn0002023	Lim3	0.37888	Others		FBgn0002023	Lim3	0.262183	Others
FBgn0002031	l(2)37Cc	1.52942	Others		FBgn0002031	l(2)37Cc	1.61471	Others
FBgn0002036	CG10561	0.224855	Others		FBgn0002036	CG10561	0.186999	Others
FBgn0002044	swm	1.04673	Others		FBgn0002044	swm	0.952557	Others
FBgn0002069	Aats-asp	1.00177	Others		FBgn0002069	Aats-asp	1.21816	Others
FBgn0002121	l(2)gl	1.43338	Others		FBgn0002121	l(2)gl	1.6352	Others
FBgn0002174	l(2)tid	0.371614	Others		FBgn0002174	l(2)tid	0.402364	Others
FBgn0002183	dre4	0.735025	Others		FBgn0002183	dre4	0.688425	Others
FBgn0002283	l(3)73Ah	0.614468	Others		FBgn0002283	l(3)73Ah	0.662455	Others
FBgn0002284	Prosbeta6	2.14685	Others		FBgn0002284	Prosbeta6	2.46258	Others
FBgn0002306	sas	2.33424	Others		FBgn0002306	sas	2.52665	Others
FBgn0002354	l(3)87Df	1.47735	Others		FBgn0002354	l(3)87Df	1.37379	Others
FBgn0002413	dco	1.16047	II		FBgn0002413	dco	1.38042	II
FBgn0002431	hyd	1.37338	Others		FBgn0002431	hyd	1.62081	Others
FBgn0002440	l(3)mbn	2.37261	Others		FBgn0002440	l(3)mbn	6.65685	Others
FBgn0002441	l(3)mbt	0.396789	Others		FBgn0002441	l(3)mbt	0.419063	Others
FBgn0002466	sti	0.683892	Others		FBgn0002466	sti	0.363721	Others
FBgn0002521	pho	1.17557	Others		FBgn0002521	pho	0.733663	Others
FBgn0002522	lab	0.79859	Others		FBgn0002522	lab	0.698204	Others
FBgn0002524	lace	1.86728	Others		FBgn0002524	lace	2.02608	Others
FBgn0002525	Lam	0.935719	Others		FBgn0002525	Lam	1.03842	Others
FBgn0002526	LanA	2.03343	Others		FBgn0002526	LanA	6.11287	Others
FBgn0002531	Lcp1	15.644	Others		FBgn0002531	Lcp1	11.7297	Others
FBgn0002533	Lcp2	Inf	Others		FBgn0002533	Lcp2	Inf	Others
FBgn0002534	Lcp3	1.38039	Others		FBgn0002534	Lcp3	1.45617	Others
FBgn0002535	Lcp4	Inf	Others		FBgn0002535	Lcp4	Inf	Others
FBgn0002542	lds	1.22219	Others		FBgn0002542	lds	1.28135	Others
FBgn0002543	robo2	0.984671	Others		FBgn0002543	robo2	1.17971	Others
FBgn0002552	lin	0.544139	Others		FBgn0002552	lin	0.537351	Others
FBgn0002561	l(1)sc	4.88946	Others		FBgn0002561	l(1)sc	0	Others
FBgn0002562	Lsp1alpha	2.03606	Others		FBgn0002562	Lsp1alpha	1.94425	Others
FBgn0002563	Lsp1beta	0.630961	Others		FBgn0002563	Lsp1beta	0.843392	Others
FBgn0002564	Lsp1gamma	3.79827	Others		FBgn0002564	Lsp1gamma	9.33792	Others
FBgn0002565	Lsp2	0.672329	Others		FBgn0002565	Lsp2	1.48437	Others
FBgn0002566	lt	1.211	Others		FBgn0002566	lt	1.03887	Others
FBgn0002567	ltd	0.441149	Others		FBgn0002567	ltd	0.480336	Others
FBgn0002569	Mal-A2	2.01448	Others		FBgn0002569	Mal-A2	1.1562	Others
FBgn0002570	Mal-A1	2.52236	Others		FBgn0002570	Mal-A1	2.9445	Others
FBgn0002571	Mal-A3	1.11751	Others		FBgn0002571	Mal-A3	5.32556	Others
FBgn0002573	sens	1.37631	Others		FBgn0002573	sens	1.25395	Others
FBgn0002576	lz	0.250886	Others		FBgn0002576	lz	0.425649	Others
FBgn0002577	m	0.690209	Others		FBgn0002577	m	7.98751	Others
FBgn0002578	Kaz-m1	6.64464	Others		FBgn0002578	Kaz-m1	Inf	Others
FBgn0002579	RpL36	0.399296	Others		FBgn0002579	RpL36	0.452894	Others
FBgn0002590	RpS5a	0.270635	Others		FBgn0002590	RpS5a	0.32741	Others
FBgn0002592	E(spl)m2-BFM	0.708254	Others		FBgn0002592	E(spl)m2-BFM	0.556504	Others
FBgn0002593	RpLP1	0.250931	Others		FBgn0002593	RpLP1	0.264246	Others
FBgn0002607	RpL19	0.340369	Others		FBgn0002607	RpL19	0.329433	Others
FBgn0002609	E(spl)m3-HLH	0.89419	Others		FBgn0002609	E(spl)m3-HLH	1.36692	Others
FBgn0002622	RpS3	0.258058	Others		FBgn0002622	RpS3	0.256571	Others
FBgn0002626	RpL32	0.348481	Others		FBgn0002626	RpL32	0.359979	Others
FBgn0002629	E(spl)m4-BFM	11.5047	Others		FBgn0002629	E(spl)m4-BFM	0	Others
FBgn0002631	E(spl)m5-HLH	12.7683	Others		FBgn0002631	E(spl)m5-HLH	0	Others
FBgn0002632	E(spl)m6-BFM	0	Others		FBgn0002632	E(spl)m6-BFM	0.406811	Others
FBgn0002633	E(spl)m7-HLH	1.83549	Others		FBgn0002633	E(spl)m7-HLH	0.332831	Others
FBgn0002638	Rcc1	0.51334	Others		FBgn0002638	Rcc1	0.728508	Others
FBgn0002641	mal	0.998087	Others		FBgn0002641	mal	0.615161	Others
FBgn0002643	mam	0.535929	Others		FBgn0002643	mam	0.54131	Others
FBgn0002645	Map205	3.3737	Others		FBgn0002645	Map205	3.60736	Others
FBgn0002673	twe	0.329861	Others		FBgn0002673	twe	0.133773	Others
FBgn0002707	mei-9	0.757162	Others		FBgn0002707	mei-9	0.81727	Others
FBgn0002709	mei-218	0.1223	Others		FBgn0002709	mei-218	0.243535	Others
FBgn0002715	mei-S332	0.568773	Others		FBgn0002715	mei-S332	0.397313	Others
FBgn0002716	mei-W68	0.507855	Others		FBgn0002716	mei-W68	0.5338	Others
FBgn0002719	Men	1.82677	Others		FBgn0002719	Men	2.58747	Others
FBgn0002723	Met	0.568893	Others		FBgn0002723	Met	0.471429	Others
FBgn0002732	E(spl)malpha-BFM	2.96201	Others		FBgn0002732	E(spl)malpha-BFM	0.300418	Others
FBgn0002733	E(spl)mbeta-HLH	1.09513	Others		FBgn0002733	E(spl)mbeta-HLH	0.556772	Others
FBgn0002734	E(spl)mdelta-HLH	Inf	Others		FBgn0002734	E(spl)mdelta-HLH	0	Others
FBgn0002735	E(spl)mgamma-HLH	7.8229	Others		FBgn0002735	E(spl)mgamma-HLH	0.665816	Others
FBgn0002736	mago	2.99396	Others		FBgn0002736	mago	2.93033	Others
FBgn0002772	Mlc1	1.20736	Others		FBgn0002772	Mlc1	0.879445	Others
FBgn0002773	Mlc2	0.634902	Others		FBgn0002773	Mlc2	0.614612	Others
FBgn0002774	mle	0.841964	Others		FBgn0002774	mle	0.746808	Others
FBgn0002775	msl-3	1.23645	Others		FBgn0002775	msl-3	1.29469	Others
FBgn0002778	mnd	1.41816	Others		FBgn0002778	mnd	1.36884	Others
FBgn0002780	mod	2.83726	Others		FBgn0002780	mod	2.56152	Others
FBgn0002781	mod(mdg4)	0.468184	Others		FBgn0002781	mod(mdg4)	0.472692	Others
FBgn0002783	mor	0.982527	Others		FBgn0002783	mor	0.91688	Others
FBgn0002787	Rpn8	1.52805	Others		FBgn0002787	Rpn8	1.85249	Others
FBgn0002789	Mp20	1.44845	Others		FBgn0002789	Mp20	1.05812	Others
FBgn0002791	mr	1.21126	Others		FBgn0002791	mr	0.789802	Others
FBgn0002838	ms(3)K81	0	Others		FBgn0002838	ms(3)K81	0	Others
FBgn0002842	sa	0	Others		FBgn0002842	sa	Inf	Others
FBgn0002855	Acp26Aa	Inf	Others		FBgn0002855	Acp26Aa	0	Others
FBgn0002856	Acp26Ab	Inf	Others		FBgn0002856	Acp26Ab	0.345647	Others
FBgn0002862	Mst87F	1.84053	Others		FBgn0002862	Mst87F	0.289375	Others
FBgn0002863	Acp95EF	33.0077	Others		FBgn0002863	Acp95EF	0.329503	Others
FBgn0002865	Mst98Ca	0.230086	Others		FBgn0002865	Mst98Ca	0	Others
FBgn0002868	MtnA	2.06109	Others		FBgn0002868	MtnA	1.90589	Others
FBgn0002869	MtnB	7.33341	Others		FBgn0002869	MtnB	12.9753	Others
FBgn0002872	mu2	0.412141	Others		FBgn0002872	mu2	0.345635	Others
FBgn0002873	mud	0.306342	Others		FBgn0002873	mud	0.851684	Others
FBgn0002878	mus101	1.29413	Others		FBgn0002878	mus101	1.10032	Others
FBgn0002887	mus201	0.848751	Others		FBgn0002887	mus201	0.639024	Others
FBgn0002891	mus205	0.423933	Others		FBgn0002891	mus205	0.540541	Others
FBgn0002899	mus301	0.736991	Others		FBgn0002899	mus301	1.51135	Others
FBgn0002901	mus304	0.791775	Others		FBgn0002901	mus304	0.659999	Others
FBgn0002905	mus308	0.998634	Others		FBgn0002905	mus308	0.888549	Others
FBgn0002906	Blm	0.526844	Others		FBgn0002906	Blm	0.56593	Others
FBgn0002909	mus312	0.190463	Others		FBgn0002909	mus312	0.115886	Others
FBgn0002914	Myb	0.80266	Others		FBgn0002914	Myb	0.68785	Others
FBgn0002917	na	0.132427	I		FBgn0002917	na	0.112811	I
FBgn0002921	Atpalpha	2.18855	Others		FBgn0002921	Atpalpha	2.77968	Others
FBgn0002922	nau	1.32607	Others		FBgn0002922	nau	2.31936	Others
FBgn0002924	ncd	0.483052	Others		FBgn0002924	ncd	0.454537	Others
FBgn0002926	ndl	1.86584	Others		FBgn0002926	ndl	0	Others
FBgn0002930	nec	1.67193	Others		FBgn0002930	nec	1.92279	Others
FBgn0002931	net	2.70561	Others		FBgn0002931	net	2.44045	Others
FBgn0002932	neur	0.711841	Others		FBgn0002932	neur	0.586782	Others
FBgn0002933	ng1	0	Others		FBgn0002933	ng1	0	Others
FBgn0002936	ninaA	1.96735	Others		FBgn0002936	ninaA	1.78362	Others
FBgn0002937	ninaB	1.1685	Others		FBgn0002937	ninaB	1.13	Others
FBgn0002938	ninaC	2.21589	Others		FBgn0002938	ninaC	2.2062	Others
FBgn0002939	ninaD	1.79143	Others		FBgn0002939	ninaD	2.08381	Others
FBgn0002940	ninaE	1.76801	Others		FBgn0002940	ninaE	1.1819	Others
FBgn0002941	slou	0.554054	Others		FBgn0002941	slou	0.833483	Others
FBgn0002945	nkd	0.441896	Others		FBgn0002945	nkd	0.296679	Others
FBgn0002948	nod	0.449797	Others		FBgn0002948	nod	0.358435	Others
FBgn0002962	nos	0.528373	Others		FBgn0002962	nos	0.665636	Others
FBgn0002973	numb	0.706275	Others		FBgn0002973	numb	1.18226	Others
FBgn0002985	odd	0.737586	Others		FBgn0002985	odd	0.48282	Others
FBgn0002989	okr	0.825289	Others		FBgn0002989	okr	0.722457	Others
FBgn0003002	opa	0.846402	Others		FBgn0003002	opa	1.0666	Others
FBgn0003008	or	2.88004	Others		FBgn0003008	or	2.42874	Others
FBgn0003009	ord	9.46792	Others		FBgn0003009	ord	0	Others
FBgn0003011	ort	1.62852	Others		FBgn0003011	ort	1.31188	Others
FBgn0003015	osk	0.0401638	Others		FBgn0003015	osk	0.665729	Others
FBgn0003016	osp	0.599313	Others		FBgn0003016	osp	0.6126	Others
FBgn0003023	otu	0.358197	Others		FBgn0003023	otu	0	Others
FBgn0003028	ovo	0.397595	Others		FBgn0003028	ovo	0.852372	Others
FBgn0003034	SP	3.33597	Others		FBgn0003034	SP	0.298163	Others
FBgn0003041	pbl	0.855941	Others		FBgn0003041	pbl	1.42305	Others
FBgn0003042	Pc	2.35691	Others		FBgn0003042	Pc	2.42458	Others
FBgn0003044	Pcl	0.395927	Others		FBgn0003044	Pcl	0.337114	Others
FBgn0003046	Pcp	0.942564	Others		FBgn0003046	Pcp	3.08921	Others
FBgn0003048	pcx	0.385094	Others		FBgn0003048	pcx	0.464131	Others
FBgn0003053	peb	0.53554	Others		FBgn0003053	peb	0.445941	Others
FBgn0003057	CG10598	0	Others		FBgn0003057	CG10598	0	Others
FBgn0003060	CG9757	0.277065	Others		FBgn0003060	CG9757	0.339805	Others
FBgn0003062	Fib	0.708398	Others		FBgn0003062	Fib	0.769819	Others
FBgn0003065	CG2150	0.728817	Others		FBgn0003065	CG2150	12.6468	Others
FBgn0003067	Pepck	2.27613	Others		FBgn0003067	Pepck	2.38063	Others
FBgn0003068	per	0.697488	III		FBgn0003068	per	0.507543	III
FBgn0003071	Pfk	1.14962	Others		FBgn0003071	Pfk	1.2417	Others
FBgn0003074	Pgi	1.24499	Others		FBgn0003074	Pgi	1.44916	Others
FBgn0003076	Pgm	0.874645	Others		FBgn0003076	Pgm	1.43875	Others
FBgn0003079	phl	0.554614	Others		FBgn0003079	phl	0.410464	Others
FBgn0003082	phr	0.547433	Others		FBgn0003082	phr	0.546334	Others
FBgn0003086	Pig1	0	Others		FBgn0003086	Pig1	0	Others
FBgn0003087	pim	4.17001	Others		FBgn0003087	pim	4.65917	Others
FBgn0003089	pip	2.62036	Others		FBgn0003089	pip	2.91252	Others
FBgn0003090	pk	0.180465	Others		FBgn0003090	pk	0.22497	Others
FBgn0003091	Pkc53E	1.74389	Others		FBgn0003091	Pkc53E	1.54002	Others
FBgn0003093	Pkc98E	0.982985	Others		FBgn0003093	Pkc98E	1.17828	Others
FBgn0003114	plu	0.86917	Others		FBgn0003114	plu	0	Others
FBgn0003116	pn	1.19069	Others		FBgn0003116	pn	1.00084	Others
FBgn0003117	pnr	1.03794	Others		FBgn0003117	pnr	2.39706	Others
FBgn0003118	pnt	1.35477	Others		FBgn0003118	pnt	1.22847	Others
FBgn0003124	polo	0.468144	Others		FBgn0003124	polo	0.865357	Others
FBgn0003129	Poxm	0.368138	Others		FBgn0003129	Poxm	0.998406	Others
FBgn0003130	Poxn	0.409362	Others		FBgn0003130	Poxn	0.446166	Others
FBgn0003132	Pp1-13C	0.211276	Others		FBgn0003132	Pp1-13C	0.179291	Others
FBgn0003134	Pp1alpha-96A	2.04349	Others		FBgn0003134	Pp1alpha-96A	2.30192	Others
FBgn0003137	Ppn	1.95	Others		FBgn0003137	Ppn	4.42638	Others
FBgn0003139	PpV	1.16545	Others		FBgn0003139	PpV	1.08582	Others
FBgn0003140	PpY-55A	Inf	Others		FBgn0003140	PpY-55A	0.89381	Others
FBgn0003141	pr	2.92018	Others		FBgn0003141	pr	3.34642	Others
FBgn0003145	prd	0	Others		FBgn0003145	prd	0	Others
FBgn0003149	Prm	0.336885	Others		FBgn0003149	Prm	0.390756	Others
FBgn0003159	ptr	0.864867	Others		FBgn0003159	ptr	0.882237	Others
FBgn0003162	Pu	1.99663	Others		FBgn0003162	Pu	2.89348	Others
FBgn0003165	pum	0.75144	Others		FBgn0003165	pum	0.465875	Others
FBgn0003169	put	1.34337	Others		FBgn0003169	put	2.01586	Others
FBgn0003174	pwn	0.573074	Others		FBgn0003174	pwn	0.517109	Others
FBgn0003175	px	0.538092	Others		FBgn0003175	px	0.303502	Others
FBgn0003187	qua	1.43023	Others		FBgn0003187	qua	0.840814	Others
FBgn0003189	r	0.714534	Others		FBgn0003189	r	0.784515	Others
FBgn0003204	ras	1.35476	Others		FBgn0003204	ras	1.68688	Others
FBgn0003205	Ras85D	1.43456	Others		FBgn0003205	Ras85D	1.42541	Others
FBgn0003206	Ras64B	0.990556	Others		FBgn0003206	Ras64B	1.23801	Others
FBgn0003209	raw	0.587905	Others		FBgn0003209	raw	0.43422	Others
FBgn0003210	rb	0.635729	Others		FBgn0003210	rb	0.504893	Others
FBgn0003218	rdgB	0.955284	Others		FBgn0003218	rdgB	1.22842	Others
FBgn0003227	rec	1.0161	Others		FBgn0003227	rec	1.85684	Others
FBgn0003231	ref(2)P	2.38958	Others		FBgn0003231	ref(2)P	2.24549	Others
FBgn0003248	Rh2	1.28836	Others		FBgn0003248	Rh2	1.18489	Others
FBgn0003249	Rh3	0.69862	Others		FBgn0003249	Rh3	0.507915	Others
FBgn0003250	Rh4	0.774435	Others		FBgn0003250	Rh4	0.619873	Others
FBgn0003254	rib	2.35685	Others		FBgn0003254	rib	0.0484979	Others
FBgn0003255	rk	0.198911	Others		FBgn0003255	rk	0.119769	Others
FBgn0003256	rl	4.33388	Others		FBgn0003256	rl	3.84382	Others
FBgn0003257	r-l	1.36824	Others		FBgn0003257	r-l	1.7039	Others
FBgn0003261	Rm62	0.640153	Others		FBgn0003261	Rm62	0.800406	Others
FBgn0003267	ro	0.306745	Others		FBgn0003267	ro	0.278274	Others
FBgn0003268	rod	1.26382	Others		FBgn0003268	rod	0.825034	Others
FBgn0003270	amos	0	Others		FBgn0003270	amos	0	Others
FBgn0003274	RpLP2	0.270326	Others		FBgn0003274	RpLP2	0.312234	Others
FBgn0003275	RpII18	1.242	Others		FBgn0003275	RpII18	1.53505	Others
FBgn0003277	RpII215	0.921305	Others		FBgn0003277	RpII215	0.886829	Others
FBgn0003278	RpI135	2.4463	Others		FBgn0003278	RpI135	1.87211	Others
FBgn0003279	RpL4	0.206545	Others		FBgn0003279	RpL4	0.238393	Others
FBgn0003285	rst	1.15447	Others		FBgn0003285	rst	1.25065	Others
FBgn0003292	rt	0.750249	Others		FBgn0003292	rt	0.764972	Others
FBgn0003295	ru	0.181946	Others		FBgn0003295	ru	0.140794	Others
FBgn0003300	run	0.78494	Others		FBgn0003300	run	0.518042	Others
FBgn0003301	rut	0.289482	II		FBgn0003301	rut	0.363482	II
FBgn0003302	rux	0.859986	Others		FBgn0003302	rux	0.585735	Others
FBgn0003308	ry	1.66888	Others		FBgn0003308	ry	1.58882	Others
FBgn0003310	S	1.0412	I		FBgn0003310	S	1.62614	III
FBgn0003312	sad	0.205093	Others		FBgn0003312	sad	0.33282	Others
FBgn0003313	sala	Inf	Others		FBgn0003313	sala	Inf	Others
FBgn0003317	sax	0.947259	Others		FBgn0003317	sax	0.929057	Others
FBgn0003319	Sb	0.594113	Others		FBgn0003319	Sb	1.11571	Others
FBgn0003321	sbr	0.765518	Others		FBgn0003321	sbr	0.608659	Others
FBgn0003326	sca	0.839445	Others		FBgn0003326	sca	0.711875	Others
FBgn0003328	scb	1.34385	Others		FBgn0003328	scb	1.53327	Others
FBgn0003330	Sce	1.3385	Others		FBgn0003330	Sce	1.1489	Others
FBgn0003334	Scm	0.71567	Others		FBgn0003334	Scm	0.617767	Others
FBgn0003339	Scr	1.60147	Others		FBgn0003339	Scr	1.74848	Others
FBgn0003345	sd	0.670746	Others		FBgn0003345	sd	0.771796	Others
FBgn0003346	RanGAP	1.93101	Others		FBgn0003346	RanGAP	1.93917	Others
FBgn0003353	sei	1.22966	Others		FBgn0003353	sei	0.972626	Others
FBgn0003356	Jon99Cii	0.79014	Others		FBgn0003356	Jon99Cii	0.507704	Others
FBgn0003357	Jon99Ciii	1.48351	Others		FBgn0003357	Jon99Ciii	0.231678	Others
FBgn0003358	Jon99Ci	1.64553	Others		FBgn0003358	Jon99Ci	0	Others
FBgn0003360	sesB	1.43238	Others		FBgn0003360	sesB	1.80084	Others
FBgn0003366	sev	0.380565	Others		FBgn0003366	sev	0.358916	Others
FBgn0003371	sgg	1.39265	III		FBgn0003371	sgg	1.25482	III
FBgn0003372	Sgs1	0	Others		FBgn0003372	Sgs1	0.13313	Others
FBgn0003373	Sgs3	Inf	Others		FBgn0003373	Sgs3	Inf	Others
FBgn0003374	Sgs4	0.345129	Others		FBgn0003374	Sgs4	0.665681	Others
FBgn0003375	Sgs5	0.920206	Others		FBgn0003375	Sgs5	Inf	Others
FBgn0003377	Sgs7	Inf	Others		FBgn0003377	Sgs7	Inf	Others
FBgn0003378	Sgs8	Inf	Others		FBgn0003378	Sgs8	3.63717	Others
FBgn0003380	Sh	0.705612	II		FBgn0003380	Sh	0.479786	II
FBgn0003382	sha	0	Others		FBgn0003382	sha	0	Others
FBgn0003386	Shaw	0.235778	Others		FBgn0003386	Shaw	0.245863	Others
FBgn0003388	shd	0.29076	Others		FBgn0003388	shd	0.531587	Others
FBgn0003390	shf	2.03796	Others		FBgn0003390	shf	3.70442	Others
FBgn0003391	shg	1.333	Others		FBgn0003391	shg	1.68648	Others
FBgn0003392	shi	1.76484	Others		FBgn0003392	shi	1.68601	Others
FBgn0003396	shn	0.757176	Others		FBgn0003396	shn	0.920022	Others
FBgn0003401	shu	1.35227	Others		FBgn0003401	shu	0.893391	Others
FBgn0003410	sina	0.679129	Others		FBgn0003410	sina	0.760523	Others
FBgn0003411	sisA	Inf	Others		FBgn0003411	sisA	6.25657	Others
FBgn0003415	skd	0.6421	Others		FBgn0003415	skd	0.74828	Others
FBgn0003416	sl	1.1191	Others		FBgn0003416	sl	1.77859	Others
FBgn0003423	slgA	1.42011	Others		FBgn0003423	slgA	1.87895	Others
FBgn0003429	slo	0.313263	I		FBgn0003429	slo	0.424113	I
FBgn0003430	slp1	1.97141	Others		FBgn0003430	slp1	2.03894	Others
FBgn0003435	sm	4.8294	Others		FBgn0003435	sm	3.75673	Others
FBgn0003444	smo	0.508906	Others		FBgn0003444	smo	0.506884	Others
FBgn0003447	sn	2.10579	Others		FBgn0003447	sn	2.17489	Others
FBgn0003448	sna	2.53097	Others		FBgn0003448	sna	0	Others
FBgn0003449	snf	2.65556	Others		FBgn0003449	snf	2.66166	Others
FBgn0003450	snk	0.276083	Others		FBgn0003450	snk	0	Others
FBgn0003459	stwl	2.19878	Others		FBgn0003459	stwl	1.95387	Others
FBgn0003460	so	0.557999	III		FBgn0003460	so	0.627135	III
FBgn0003462	Sod	2.02754	Others		FBgn0003462	Sod	2.52661	Others
FBgn0003463	sog	0.638202	Others		FBgn0003463	sog	0.578063	Others
FBgn0003464	sol	0.126246	Others		FBgn0003464	sol	0.13136	Others
FBgn0003475	spir	0.36476	Others		FBgn0003475	spir	0.507101	Others
FBgn0003479	spn-A	1.40583	Others		FBgn0003479	spn-A	1.14207	Others
FBgn0003480	spn-B	0.374115	Others		FBgn0003480	spn-B	0.101962	Others
FBgn0003482	spn-D	2.301	Others		FBgn0003482	spn-D	0.485537	Others
FBgn0003483	spn-E	1.04815	Others		FBgn0003483	spn-E	0.901561	Others
FBgn0003486	spo	2.43222	Others		FBgn0003486	spo	0	Others
FBgn0003495	spz	2.20491	Others		FBgn0003495	spz	1.97991	Others
FBgn0003499	sr	1.38189	Others		FBgn0003499	sr	1.73913	Others
FBgn0003502	Btk29A	1.18888	Others		FBgn0003502	Btk29A	1.17191	Others
FBgn0003507	srp	0.922853	Others		FBgn0003507	srp	1.04412	Others
FBgn0003510	Sry-alpha	0	Others		FBgn0003510	Sry-alpha	0	Others
FBgn0003511	Sry-beta	0.513446	Others		FBgn0003511	Sry-beta	0.634322	Others
FBgn0003512	Sry-delta	0.697265	Others		FBgn0003512	Sry-delta	0.457601	Others
FBgn0003513	ss	0.228834	Others		FBgn0003513	ss	0.179458	Others
FBgn0003514	sqh	1.94883	Others		FBgn0003514	sqh	1.68221	Others
FBgn0003515	st	1.04411	Others		FBgn0003515	st	1.1363	Others
FBgn0003517	sta	0.170663	Others		FBgn0003517	sta	0.17262	Others
FBgn0003520	stau	0.151533	Others		FBgn0003520	stau	0.130123	Others
FBgn0003525	stg	0.286699	Others		FBgn0003525	stg	1.07002	Others
FBgn0003527	stil	0.916045	Others		FBgn0003527	stil	0	Others
FBgn0003545	sub	0.768897	Others		FBgn0003545	sub	0.998455	Others
FBgn0003557	Su(dx)	0.939313	Others		FBgn0003557	Su(dx)	0.949305	Others
FBgn0003559	su(f)	1.1069	Others		FBgn0003559	su(f)	0.893804	Others
FBgn0003567	su(Hw)	0.855259	Others		FBgn0003567	su(Hw)	0.675878	Others
FBgn0003575	su(s)	0.648775	Others		FBgn0003575	su(s)	0.583468	Others
FBgn0003598	Su(var)3-7	0.934801	Others		FBgn0003598	Su(var)3-7	0.778697	Others
FBgn0003607	Su(var)205	2.28184	Others		FBgn0003607	Su(var)205	2.07984	Others
FBgn0003612	Su(var)2-10	0.628408	Others		FBgn0003612	Su(var)2-10	0.751578	Others
FBgn0003638	su(w[a])	0.0390639	Others		FBgn0003638	su(w[a])	0.0371382	Others
FBgn0003651	svp	1.45822	Others		FBgn0003651	svp	1.54219	Others
FBgn0003654	sw	0.984631	Others		FBgn0003654	sw	1.12387	Others
FBgn0003655	swa	0.111404	Others		FBgn0003655	swa	0.665699	Others
FBgn0003656	sws	0.310518	Others		FBgn0003656	sws	0.30369	Others
FBgn0003660	Syb	1.26767	Others		FBgn0003660	Syb	1.53971	Others
FBgn0003676	T-cp1	1.38887	Others		FBgn0003676	T-cp1	1.25784	Others
FBgn0003683	term	0	Others		FBgn0003683	term	0	Others
FBgn0003687	Tbp	1.51108	Others		FBgn0003687	Tbp	1.34153	Others
FBgn0003701	thr	0.776943	Others		FBgn0003701	thr	0.870475	Others
FBgn0003710	tipE	0.347041	Others		FBgn0003710	tipE	0.363156	Others
FBgn0003714	tko	2.00249	Others		FBgn0003714	tko	2.29135	Others
FBgn0003716	tkv	1.63442	Others		FBgn0003716	tkv	1.69968	Others
FBgn0003719	tld	0.0485521	Others		FBgn0003719	tld	0.0280819	Others
FBgn0003720	tll	0	Others		FBgn0003720	tll	0	Others
FBgn0003721	Tm1	0.882915	Others		FBgn0003721	Tm1	0.796864	Others
FBgn0003731	Egfr	1.74231	Others		FBgn0003731	Egfr	2.20808	Others
FBgn0003732	Top2	1.22789	Others		FBgn0003732	Top2	1.47486	Others
FBgn0003733	tor	0.461243	Others		FBgn0003733	tor	6.82349	Others
FBgn0003741	tra	1.10876	Others		FBgn0003741	tra	1.59838	Others
FBgn0003742	tra2	0.580089	Others		FBgn0003742	tra2	0.660206	Others
FBgn0003744	trc	1.09266	Others		FBgn0003744	trc	1.00453	Others
FBgn0003747	Gr5a	0.447966	Others		FBgn0003747	Gr5a	0.0605133	Others
FBgn0003748	Treh	1.9671	Others		FBgn0003748	Treh	2.36883	Others
FBgn0003751	trk	0.460135	Others		FBgn0003751	trk	1.33128	Others
FBgn0003861	trp	0.487778	Others		FBgn0003861	trp	0.389327	Others
FBgn0003862	trx	0.683603	Others		FBgn0003862	trx	0.853111	Others
FBgn0003863	alphaTry	1.21076	Others		FBgn0003863	alphaTry	5.16161	Others
FBgn0003865	tsg	0	Others		FBgn0003865	tsg	0	Others
FBgn0003866	tsh	0.423927	Others		FBgn0003866	tsh	0.421084	Others
FBgn0003867	tsl	0.586554	Others		FBgn0003867	tsl	0.578982	Others
FBgn0003870	ttk	1.27777	Others		FBgn0003870	ttk	1.79129	Others
FBgn0003882	tub	0.515833	Others		FBgn0003882	tub	0.401683	Others
FBgn0003884	alphaTub84B	0.653304	Others		FBgn0003884	alphaTub84B	0.721142	Others
FBgn0003885	alphaTub84D	0.733119	Others		FBgn0003885	alphaTub84D	0.693085	Others
FBgn0003886	alphaTub85E	0.562386	Others		FBgn0003886	alphaTub85E	0.443765	Others
FBgn0003887	betaTub56D	1.01171	Others		FBgn0003887	betaTub56D	1.04168	Others
FBgn0003888	betaTub60D	1.18378	Others		FBgn0003888	betaTub60D	2.82619	Others
FBgn0003889	betaTub85D	0.488925	Others		FBgn0003889	betaTub85D	0.204387	Others
FBgn0003890	betaTub97EF	1.36222	Others		FBgn0003890	betaTub97EF	1.59763	Others
FBgn0003891	tud	0.331244	Others		FBgn0003891	tud	0.33943	Others
FBgn0003892	ptc	0.515055	Others		FBgn0003892	ptc	0.331288	Others
FBgn0003896	tup	0.738128	Others		FBgn0003896	tup	0.71736	Others
FBgn0003900	twi	0.792396	Others		FBgn0003900	twi	0.121523	Others
FBgn0003941	RpL40	0.687987	Others		FBgn0003941	RpL40	0.670897	Others
FBgn0003942	RpS27A	0.59491	Others		FBgn0003942	RpS27A	0.621529	Others
FBgn0003943	Ubi-p63E	1.97229	Others		FBgn0003943	Ubi-p63E	1.72091	Others
FBgn0003944	Ubx	1.82893	Others		FBgn0003944	Ubx	Inf	Others
FBgn0003950	unc	0.292822	Others		FBgn0003950	unc	1.99688	Others
FBgn0003961	Uro	1.63832	Others		FBgn0003961	Uro	2.05727	Others
FBgn0003963	ush	0.632032	Others		FBgn0003963	ush	0.627525	Others
FBgn0003964	usp	0.522156	Others		FBgn0003964	usp	0.632697	Others
FBgn0003965	v	1.04083	Others		FBgn0003965	v	1.33389	Others
FBgn0003969	vap	0.727062	Others		FBgn0003969	vap	0.776897	Others
FBgn0003975	vg	0.413881	Others		FBgn0003975	vg	0.198793	Others
FBgn0003977	vir	0.501948	Others		FBgn0003977	vir	0.529072	Others
FBgn0003978	vls	0.707153	Others		FBgn0003978	vls	1.04846	Others
FBgn0003979	Vm26Aa	2.42961	Others		FBgn0003979	Vm26Aa	0.382029	Others
FBgn0003980	Vm26Ab	1.54114	Others		FBgn0003980	Vm26Ab	0.397678	Others
FBgn0003983	Vm34Ca	2.66357	Others		FBgn0003983	Vm34Ca	0.950989	Others
FBgn0003984	vn	0.611192	Others		FBgn0003984	vn	0.813678	Others
FBgn0003996	w	1.37936	Others		FBgn0003996	w	1.52167	Others
FBgn0003997	hid	0.335147	II		FBgn0003997	hid	0.341192	II
FBgn0004003	wbl	1.64363	Others		FBgn0004003	wbl	1.86506	Others
FBgn0004009	wg	1.26127	Others		FBgn0004009	wg	0.863929	Others
FBgn0004028	wupA	1.65597	Others		FBgn0004028	wupA	1.2892	Others
FBgn0004034	y	0.402623	Others		FBgn0004034	y	0.332841	Others
FBgn0004045	Yp1	0.740849	Others		FBgn0004045	Yp1	26.7302	Others
FBgn0004047	Yp3	1.0229	Others		FBgn0004047	Yp3	6.11879	Others
FBgn0004049	yrt	0.979945	Others		FBgn0004049	yrt	0.958796	Others
FBgn0004050	z	0.286157	Others		FBgn0004050	z	0.314282	Others
FBgn0004052	Z600	Inf	Others		FBgn0004052	Z600	0	Others
FBgn0004053	zen	0	Others		FBgn0004053	zen	0	Others
FBgn0004054	zen2	0	Others		FBgn0004054	zen2	0	Others
FBgn0004055	uzip	2.91443	Others		FBgn0004055	uzip	3.08347	Others
FBgn0004057	Zw	1.33068	Others		FBgn0004057	Zw	2.34834	Others
FBgn0004066	Prosalpha4	1.94408	Others		FBgn0004066	Prosalpha4	2.5052	Others
FBgn0004087	Dhfr	1.60374	Others		FBgn0004087	Dhfr	1.26839	Others
FBgn0004101	bs	0.790298	Others		FBgn0004101	bs	0.660687	Others
FBgn0004102	oc	1.84134	Others		FBgn0004102	oc	1.88698	Others
FBgn0004103	Pp1-87B	2.04591	Others		FBgn0004103	Pp1-87B	2.09383	Others
FBgn0004106	Cdk1	2.98396	Others		FBgn0004106	Cdk1	9.05554	Others
FBgn0004107	Cdk2	1.36166	Others		FBgn0004107	Cdk2	0.97204	Others
FBgn0004108	Nrt	1.38597	Others		FBgn0004108	Nrt	1.13814	Others
FBgn0004110	tin	Inf	Others		FBgn0004110	tin	0	Others
FBgn0004117	Tm2	1.03924	Others		FBgn0004117	Tm2	0.850805	Others
FBgn0004118	nAChRbeta2	0.652365	Others		FBgn0004118	nAChRbeta2	0.613906	Others
FBgn0004132	boca	2.27105	Others		FBgn0004132	boca	2.45866	Others
FBgn0004133	blow	0.174669	Others		FBgn0004133	blow	0.13293	Others
FBgn0004143	nullo	Inf	Others		FBgn0004143	nullo	Inf	Others
FBgn0004167	kst	0.372769	Others		FBgn0004167	kst	0.418526	Others
FBgn0004168	5-HT1A	0.346367	I		FBgn0004168	5-HT1A	0.431638	I
FBgn0004169	up	0.707373	Others		FBgn0004169	up	0.648914	Others
FBgn0004170	sc	Inf	Others		FBgn0004170	sc	0.665643	Others
FBgn0004171	Mst98Cb	0	Others		FBgn0004171	Mst98Cb	0	Others
FBgn0004172	Mst84Da	0.460148	Others		FBgn0004172	Mst84Da	0	Others
FBgn0004173	Mst84Db	0	Others		FBgn0004173	Mst84Db	0	Others
FBgn0004174	Mst84Dc	0.167327	Others		FBgn0004174	Mst84Dc	0.268526	Others
FBgn0004175	Mst84Dd	0	Others		FBgn0004175	Mst84Dd	0	Others
FBgn0004177	mts	2.02851	Others		FBgn0004177	mts	2.35835	Others
FBgn0004179	Csp	2.34296	Others		FBgn0004179	Csp	2.24921	Others
FBgn0004181	Peb	0.63026	Others		FBgn0004181	Peb	0.311329	Others
FBgn0004197	Ser	1.02957	Others		FBgn0004197	Ser	1.24598	Others
FBgn0004198	ct	0.62669	Others		FBgn0004198	ct	0.544632	Others
FBgn0004227	nonA	1.94387	Others		FBgn0004227	nonA	1.79363	Others
FBgn0004228	mex1	2.86035	Others		FBgn0004228	mex1	1.99715	Others
FBgn0004237	Hrb87F	0.934198	Others		FBgn0004237	Hrb87F	0.757154	Others
FBgn0004240	Dpt	1.7606	Others		FBgn0004240	Dpt	3.22431	Others
FBgn0004242	Syt1	2.17027	Others		FBgn0004242	Syt1	3.24654	Others
FBgn0004244	Rdl	0.3022	I		FBgn0004244	Rdl	0.168175	I
FBgn0004359	T48	0.622505	Others		FBgn0004359	T48	0.499048	Others
FBgn0004360	Wnt2	0.183549	Others		FBgn0004360	Wnt2	0.112305	Others
FBgn0004362	HmgD	2.10938	Others		FBgn0004362	HmgD	1.42093	Others
FBgn0004363	porin	2.11331	Others		FBgn0004363	porin	2.15117	Others
FBgn0004364	18w	0.994848	Others		FBgn0004364	18w	1.1081	Others
FBgn0004367	mei-41	0.321621	Others		FBgn0004367	mei-41	0.383646	Others
FBgn0004368	Ptp4E	0.469805	Others		FBgn0004368	Ptp4E	0.715522	Others
FBgn0004369	Ptp99A	0.757165	Others		FBgn0004369	Ptp99A	0.846733	Others
FBgn0004370	Ptp10D	1.15889	Others		FBgn0004370	Ptp10D	1.36743	Others
FBgn0004372	aly	Inf	Others		FBgn0004372	aly	Inf	Others
FBgn0004373	fwd	1.07322	Others		FBgn0004373	fwd	1.23333	Others
FBgn0004374	neb	0.96458	Others		FBgn0004374	neb	0.92578	Others
FBgn0004378	Klp61F	1.64887	Others		FBgn0004378	Klp61F	1.99706	Others
FBgn0004379	Klp67A	0.65437	Others		FBgn0004379	Klp67A	0.511602	Others
FBgn0004380	Klp64D	1.02881	Others		FBgn0004380	Klp64D	0.922898	Others
FBgn0004381	Klp68D	1.06934	Others		FBgn0004381	Klp68D	0.979564	Others
FBgn0004387	Klp98A	0.507411	Others		FBgn0004387	Klp98A	0.452051	Others
FBgn0004389	bnk	0	Others		FBgn0004389	bnk	0	Others
FBgn0004390	RasGAP1	0.717269	Others		FBgn0004390	RasGAP1	0.734181	Others
FBgn0004391	shtd	0.658687	Others		FBgn0004391	shtd	0.5503	Others
FBgn0004394	pdm2	0.56172	Others		FBgn0004394	pdm2	0.392816	Others
FBgn0004395	unk	1.71901	Others		FBgn0004395	unk	2.75788	Others
FBgn0004396	CrebA	2.21823	Others		FBgn0004396	CrebA	1.03756	Others
FBgn0004397	Vinc	0.903962	Others		FBgn0004397	Vinc	0.836582	Others
FBgn0004400	rhi	0.685038	Others		FBgn0004400	rhi	0.332878	Others
FBgn0004401	Pep	1.79448	Others		FBgn0004401	Pep	0.767424	Others
FBgn0004403	RpS14a	0.231044	Others		FBgn0004403	RpS14a	0.229683	Others
FBgn0004404	RpS14b	0.216914	Others		FBgn0004404	RpS14b	0.293994	Others
FBgn0004406	tam	0.188889	Others		FBgn0004406	tam	0.219072	Others
FBgn0004407	DNApol-gamma35	0.266605	Others		FBgn0004407	DNApol-gamma35	0.206426	Others
FBgn0004414	msopa	3.83483	Others		FBgn0004414	msopa	0.591725	Others
FBgn0004419	me31B	3.27564	Others		FBgn0004419	me31B	2.90149	Others
FBgn0004425	LysB	0	Others		FBgn0004425	LysB	7.78148	Others
FBgn0004427	LysD	0.669592	Others		FBgn0004427	LysD	1.43573	Others
FBgn0004428	LysE	2.05347	Others		FBgn0004428	LysE	1.73076	Others
FBgn0004429	LysP	2.2495	Others		FBgn0004429	LysP	Inf	Others
FBgn0004430	LysS	0.28499	Others		FBgn0004430	LysS	1.99688	Others
FBgn0004431	LysX	0.985997	Others		FBgn0004431	LysX	1.46443	Others
FBgn0004432	Cyp1	2.17447	Others		FBgn0004432	Cyp1	2.23344	Others
FBgn0004435	Galphaq	1.71443	Others		FBgn0004435	Galphaq	1.46997	Others
FBgn0004436	Ubc6	4.09871	Others		FBgn0004436	Ubc6	3.41348	Others
FBgn0004449	Ten-m	1.34094	Others		FBgn0004449	Ten-m	2.55383	Others
FBgn0004456	mew	1.38663	Others		FBgn0004456	mew	1.34514	Others
FBgn0004462	Pk17E	0.45891	Others		FBgn0004462	Pk17E	0.546302	Others
FBgn0004463	RpIII128	1.20463	Others		FBgn0004463	RpIII128	0.768504	Others
FBgn0004465	Su(P)	1.34214	Others		FBgn0004465	Su(P)	1.35179	Others
FBgn0004507	GlyP	1.00038	Others		FBgn0004507	GlyP	1.46966	Others
FBgn0004509	Fur1	0.993852	Others		FBgn0004509	Fur1	1.73994	Others
FBgn0004510	Ets97D	1.06847	Others		FBgn0004510	Ets97D	1.51748	Others
FBgn0004511	dy	0.766943	Others		FBgn0004511	dy	1.5609	Others
FBgn0004512	Mdr49	1.20398	Others		FBgn0004512	Mdr49	1.38284	Others
FBgn0004513	Mdr65	1.9632	Others		FBgn0004513	Mdr65	2.06139	Others
FBgn0004514	Oct-TyrR	0.458528	Others		FBgn0004514	Oct-TyrR	0.40865	Others
FBgn0004516	Gad1	1.78077	Others		FBgn0004516	Gad1	2.16	Others
FBgn0004552	Akh	5.79	Others		FBgn0004552	Akh	3.32811	Others
FBgn0004554	Edg91	1.22238	Others		FBgn0004554	Edg91	1.48274	Others
FBgn0004556	Dbp73D	2.09456	Others		FBgn0004556	Dbp73D	1.94684	Others
FBgn0004567	slp2	1.0769	Others		FBgn0004567	slp2	0.891326	Others
FBgn0004569	aos	1.4744	Others		FBgn0004569	aos	1.80356	Others
FBgn0004573	5-HT7	0.349693	Others		FBgn0004573	5-HT7	0.273879	Others
FBgn0004574	Rop	1.59972	Others		FBgn0004574	Rop	1.87813	Others
FBgn0004575	Syn	0.579432	Others		FBgn0004575	Syn	0.768178	Others
FBgn0004577	Pxd	2.55602	Others		FBgn0004577	Pxd	6.19532	Others
FBgn0004580	Cbp53E	5.42628	Others		FBgn0004580	Cbp53E	5.14722	Others
FBgn0004581	bgcn	0.346119	Others		FBgn0004581	bgcn	0.332819	Others
FBgn0004583	ex	0.315354	Others		FBgn0004583	ex	0.345957	Others
FBgn0004584	Rrp1	1.18526	Others		FBgn0004584	Rrp1	1.31383	Others
FBgn0004587	B52	0.584718	Others		FBgn0004587	B52	1.10533	Others
FBgn0004588	Eig71Ea	Inf	Others		FBgn0004588	Eig71Ea	Inf	Others
FBgn0004589	Eig71Eb	Inf	Others		FBgn0004589	Eig71Eb	Inf	Others
FBgn0004590	Eig71Ec	Inf	Others		FBgn0004590	Eig71Ec	Inf	Others
FBgn0004591	Eig71Ed	Inf	Others		FBgn0004591	Eig71Ed	Inf	Others
FBgn0004592	Eig71Ee	0	Others		FBgn0004592	Eig71Ee	Inf	Others
FBgn0004593	Eig71Ef	Inf	Others		FBgn0004593	Eig71Ef	Inf	Others
FBgn0004594	Eig71Eg	0	Others		FBgn0004594	Eig71Eg	Inf	Others
FBgn0004595	pros	0.251654	Others		FBgn0004595	pros	0.230759	Others
FBgn0004597	CycC	1.21143	Others		FBgn0004597	CycC	1.09289	Others
FBgn0004598	Fur2	0.553061	Others		FBgn0004598	Fur2	0.659419	Others
FBgn0004606	zfh1	0.946151	Others		FBgn0004606	zfh1	1.18886	Others
FBgn0004607	zfh2	1.65087	Others		FBgn0004607	zfh2	1.24275	Others
FBgn0004611	Plc21C	0.622105	I		FBgn0004611	Plc21C	0.963126	I
FBgn0004618	gl	0.124258	I		FBgn0004618	gl	0.101621	I
FBgn0004619	GluRIA	0.830262	Others		FBgn0004619	GluRIA	0.848029	Others
FBgn0004620	GluRIIA	0.424025	Others		FBgn0004620	GluRIIA	0.342747	Others
FBgn0004622	TkR99D	0.514544	Others		FBgn0004622	TkR99D	0.525457	Others
FBgn0004623	Gbeta76C	1.79578	Others		FBgn0004623	Gbeta76C	1.7294	Others
FBgn0004629	Cys	1.97771	Others		FBgn0004629	Cys	2.3504	Others
FBgn0004635	rho	0.528981	II		FBgn0004635	rho	0.435648	II
FBgn0004636	R	1.34088	Others		FBgn0004636	R	1.14777	Others
FBgn0004638	drk	3.6213	Others		FBgn0004638	drk	3.16972	Others
FBgn0004643	Zw10	0.833642	Others		FBgn0004643	Zw10	0.717113	Others
FBgn0004644	hh	0.704585	Others		FBgn0004644	hh	0.78361	Others
FBgn0004646	ogre	1.53682	Others		FBgn0004646	ogre	1.71062	Others
FBgn0004647	N	1.81871	Others		FBgn0004647	N	3.0969	Others
FBgn0004648	svr	2.01979	Others		FBgn0004648	svr	2.18311	Others
FBgn0004649	yl	0.202877	Others		FBgn0004649	yl	0.955482	Others
FBgn0004650	fs(1)N	0.408326	Others		FBgn0004650	fs(1)N	0.0391579	Others
FBgn0004652	fru	0.560375	Others		FBgn0004652	fru	0.868555	Others
FBgn0004654	Pgd	1.66013	Others		FBgn0004654	Pgd	3.01042	Others
FBgn0004655	wapl	0.290847	Others		FBgn0004655	wapl	0.35798	Others
FBgn0004656	fs(1)h	0.34529	Others		FBgn0004656	fs(1)h	0.319622	Others
FBgn0004657	mys	1.08128	Others		FBgn0004657	mys	1.1119	Others
FBgn0004666	sim	0.514359	Others		FBgn0004666	sim	0.594293	Others
FBgn0004687	Mlc-c	1.98581	Others		FBgn0004687	Mlc-c	1.97723	Others
FBgn0004698	Xpc	0.536175	Others		FBgn0004698	Xpc	0.616608	Others
FBgn0004777	Ccp84Ag	1.14642	Others		FBgn0004777	Ccp84Ag	1.92379	Others
FBgn0004778	Ccp84Af	0	Others		FBgn0004778	Ccp84Af	Inf	Others
FBgn0004779	Ccp84Ae	0.920292	Others		FBgn0004779	Ccp84Ae	Inf	Others
FBgn0004780	Ccp84Ad	1.07919	Others		FBgn0004780	Ccp84Ad	3.99379	Others
FBgn0004781	Ccp84Ac	0	Others		FBgn0004781	Ccp84Ac	0	Others
FBgn0004782	Ccp84Ab	0.836809	Others		FBgn0004782	Ccp84Ab	6.1589	Others
FBgn0004783	Ccp84Aa	0.693955	Others		FBgn0004783	Ccp84Aa	5.24456	Others
FBgn0004784	inaC	2.96278	Others		FBgn0004784	inaC	2.35128	Others
FBgn0004795	retn	0.737525	Others		FBgn0004795	retn	0.655295	Others
FBgn0004797	mdy	3.05402	Others		FBgn0004797	mdy	3.9711	Others
FBgn0004811	fs(2)ltoPP43	1.44296	Others		FBgn0004811	fs(2)ltoPP43	1.72955	Others
FBgn0004828	His3.3B	3.21501	Others		FBgn0004828	His3.3B	3.34576	Others
FBgn0004832	Xpac	1.33284	Others		FBgn0004832	Xpac	1.23812	Others
FBgn0004837	Su(H)	0.965068	Others		FBgn0004837	Su(H)	0.800769	Others
FBgn0004838	Hrb27C	1.25066	Others		FBgn0004838	Hrb27C	1.50828	Others
FBgn0004839	otk	0.320411	Others		FBgn0004839	otk	0.276809	Others
FBgn0004841	TkR86C	0.607352	Others		FBgn0004841	TkR86C	0.567427	Others
FBgn0004842	RYa-R	0.928832	Others		FBgn0004842	RYa-R	1.1933	Others
FBgn0004852	Ac76E	0.397569	Others		FBgn0004852	Ac76E	0.626715	Others
FBgn0004854	B-H2	0.582688	Others		FBgn0004854	B-H2	0.839	Others
FBgn0004855	RpII15	2.03531	Others		FBgn0004855	RpII15	2.18627	Others
FBgn0004856	Bx42	0.998609	Others		FBgn0004856	Bx42	1.11082	Others
FBgn0004858	elB	0.759615	Others		FBgn0004858	elB	0.76316	Others
FBgn0004859	ci	1.22897	Others		FBgn0004859	ci	0.965934	Others
FBgn0004860	ph-d	0.75404	Others		FBgn0004860	ph-d	0.646548	Others
FBgn0004861	ph-p	0.36155	Others		FBgn0004861	ph-p	0.330115	Others
FBgn0004862	bap	1.09286	Others		FBgn0004862	bap	0.665647	Others
FBgn0004863	C15	1.08458	Others		FBgn0004863	C15	1.06409	Others
FBgn0004864	hop	0.481517	II		FBgn0004864	hop	0.62669	II
FBgn0004865	Eip78C	0.532581	Others		FBgn0004865	Eip78C	0.565183	Others
FBgn0004867	RpS2	0.202309	Others		FBgn0004867	RpS2	0.227605	Others
FBgn0004868	Gdi	1.7602	Others		FBgn0004868	Gdi	1.76582	Others
FBgn0004870	bab1	0.160663	Others		FBgn0004870	bab1	0.13448	Others
FBgn0004872	piwi	1.61545	Others		FBgn0004872	piwi	0.600759	Others
FBgn0004875	enc	0.765905	Others		FBgn0004875	enc	0.855245	Others
FBgn0004876	cdi	0.442176	Others		FBgn0004876	cdi	0.393087	Others
FBgn0004878	cas	0.87592	Others		FBgn0004878	cas	0	Others
FBgn0004880	scrt	0.419708	Others		FBgn0004880	scrt	0.281775	Others
FBgn0004882	orb	0.588066	Others		FBgn0004882	orb	3.45757	Others
FBgn0004885	tok	1.02757	Others		FBgn0004885	tok	1.21388	Others
FBgn0004888	Scsalpha	1.20022	Others		FBgn0004888	Scsalpha	1.6021	Others
FBgn0004889	tws	1.544	Others		FBgn0004889	tws	1.4336	Others
FBgn0004892	sob	0.996983	Others		FBgn0004892	sob	0.927229	Others
FBgn0004893	bowl	0.80505	Others		FBgn0004893	bowl	0.77973	Others
FBgn0004895	fd64A	0	Others		FBgn0004895	fd64A	0	Others
FBgn0004896	fd59A	0.437485	Others		FBgn0004896	fd59A	0.405238	Others
FBgn0004897	fd96Ca	0.920335	Others		FBgn0004897	fd96Ca	0.133127	Others
FBgn0004898	fd96Cb	1.27971	Others		FBgn0004898	fd96Cb	0.571022	Others
FBgn0004901	Prat	0.829938	Others		FBgn0004901	Prat	0.966373	Others
FBgn0004903	Rb97D	1.10821	Others		FBgn0004903	Rb97D	1.10885	Others
FBgn0004907	14-3-3zeta	4.46426	Others		FBgn0004907	14-3-3zeta	4.179	Others
FBgn0004908	Arl2	2.49659	Others		FBgn0004908	Arl2	1.8071	Others
FBgn0004910	Eip63F-1	2.52562	Others		FBgn0004910	Eip63F-1	2.43118	Others
FBgn0004913	Gnf1	1.02729	Others		FBgn0004913	Gnf1	1.0721	Others
FBgn0004914	Hnf4	1.17188	Others		FBgn0004914	Hnf4	1.16671	Others
FBgn0004915	TfIIB	2.94677	Others		FBgn0004915	TfIIB	2.77185	Others
FBgn0004919	gol	1.02813	Others		FBgn0004919	gol	0.823459	Others
FBgn0004921	Ggamma1	1.21852	Others		FBgn0004921	Ggamma1	1.48349	Others
FBgn0004924	Top1	0.708872	Others		FBgn0004924	Top1	0.76196	Others
FBgn0004926	eIF-2beta	1.23069	Others		FBgn0004926	eIF-2beta	1.20461	Others
FBgn0004956	os	0.306766	III		FBgn0004956	os	0	III
FBgn0004957	por	0.187657	Others		FBgn0004957	por	0.18993	Others
FBgn0004959	phm	1.1522	Others		FBgn0004959	phm	2.03382	Others
FBgn0005198	gig	0.486381	Others		FBgn0005198	gig	0.53188	Others
FBgn0005278	Sam-S	1.63561	Others		FBgn0005278	Sam-S	2.19727	Others
FBgn0005322	nmd	1.65718	Others		FBgn0005322	nmd	1.68743	Others
FBgn0005355	Su(fu)	0.801686	Others		FBgn0005355	Su(fu)	0.811167	Others
FBgn0005386	ash1	0.348207	Others		FBgn0005386	ash1	0.366406	Others
FBgn0005390	fs(1)M3	0.355357	Others		FBgn0005390	fs(1)M3	0.305183	Others
FBgn0005391	Yp2	1.00783	Others		FBgn0005391	Yp2	17.3933	Others
FBgn0005411	U2af50	1.05114	Others		FBgn0005411	U2af50	1.15293	Others
FBgn0005427	ewg	0.440851	Others		FBgn0005427	ewg	0.468139	Others
FBgn0005533	RpS17	0.410194	Others		FBgn0005533	RpS17	0.419053	Others
FBgn0005536	Mbs	0.74255	III		FBgn0005536	Mbs	0.718393	III
FBgn0005558	ey	0.395854	Others		FBgn0005558	ey	0.435106	Others
FBgn0005561	sv	0.656614	Others		FBgn0005561	sv	0.766688	Others
FBgn0005564	Shal	0.495466	Others		FBgn0005564	Shal	0.579538	Others
FBgn0005585	Crc	1.74734	Others		FBgn0005585	Crc	2.00515	Others
FBgn0005586	Rab3	2.24404	Others		FBgn0005586	Rab3	2.48351	Others
FBgn0005590	scw	0	Others		FBgn0005590	scw	0	Others
FBgn0005592	btl	0.945703	Others		FBgn0005592	btl	1.18134	Others
FBgn0005593	RpL7	0.303426	Others		FBgn0005593	RpL7	0.294528	Others
FBgn0005596	yem	0.236433	Others		FBgn0005596	yem	0.206088	Others
FBgn0005612	Sox14	0.562243	Others		FBgn0005612	Sox14	0.528285	Others
FBgn0005613	Sox15	0.322471	Others		FBgn0005613	Sox15	0.217372	Others
FBgn0005614	trpl	0.520691	Others		FBgn0005614	trpl	0.360929	Others
FBgn0005616	msl-2	0.0335469	Others		FBgn0005616	msl-2	0.167633	Others
FBgn0005617	msl-1	0.536391	Others		FBgn0005617	msl-1	0.489011	Others
FBgn0005619	Hdc	0.691323	Others		FBgn0005619	Hdc	0.779092	Others
FBgn0005624	Psc	1.01847	Others		FBgn0005624	Psc	0.890886	Others
FBgn0005626	ple	3.42486	Others		FBgn0005626	ple	5.20007	Others
FBgn0005630	lola	0.676091	Others		FBgn0005630	lola	0.635248	Others
FBgn0005631	robo1	0.757524	II		FBgn0005631	robo1	1.27965	II
FBgn0005632	faf	1.05221	Others		FBgn0005632	faf	1.34995	Others
FBgn0005633	fln	11.0008	Others		FBgn0005633	fln	2.75771	Others
FBgn0005636	nvy	0.415724	I		FBgn0005636	nvy	0.630026	I
FBgn0005638	slbo	0.500217	Others		FBgn0005638	slbo	0.774822	Others
FBgn0005640	Eip63E	0.898096	Others		FBgn0005640	Eip63E	1.24612	Others
FBgn0005642	wdn	0.608	Others		FBgn0005642	wdn	0.472143	Others
FBgn0005648	Pabp2	1.30907	Others		FBgn0005648	Pabp2	1.24067	Others
FBgn0005649	Rox8	1.23906	Others		FBgn0005649	Rox8	1.20245	Others
FBgn0005654	lat	0.923828	Others		FBgn0005654	lat	1.13189	Others
FBgn0005655	PCNA	1.59156	Others		FBgn0005655	PCNA	2.35628	Others
FBgn0005658	Ets65A	1.44745	Others		FBgn0005658	Ets65A	1.54643	Others
FBgn0005659	Ets98B	0.659156	Others		FBgn0005659	Ets98B	0.681285	Others
FBgn0005660	Ets21C	0.309198	Others		FBgn0005660	Ets21C	0.163634	Others
FBgn0005664	Cry	1.56603	Others		FBgn0005664	Cry	3.17008	Others
FBgn0005666	bt	0.53747	Others		FBgn0005666	bt	0.266012	Others
FBgn0005670	Cyp4d1	0.58619	Others		FBgn0005670	Cyp4d1	0.787788	Others
FBgn0005671	Vha55	1.46542	Others		FBgn0005671	Vha55	1.67814	Others
FBgn0005672	spi	0.599193	Others		FBgn0005672	spi	0.629113	Others
FBgn0005674	Aats-glupro	1.63706	Others		FBgn0005674	Aats-glupro	1.02384	Others
FBgn0005677	dac	0.601979	Others		FBgn0005677	dac	0.653889	Others
FBgn0005683	pie	0.27268	Others		FBgn0005683	pie	0.466167	Others
FBgn0005694	Aef1	0.707952	Others		FBgn0005694	Aef1	1.32601	Others
FBgn0005695	gcl	0.712462	Others		FBgn0005695	gcl	0.866216	Others
FBgn0005696	DNApol-alpha73	0.845543	Others		FBgn0005696	DNApol-alpha73	1.05622	Others
FBgn0005771	noc	0.984994	Others		FBgn0005771	noc	0.919935	Others
FBgn0005775	Con	1.8076	Others		FBgn0005775	Con	1.80892	Others
FBgn0005777	PpD3	2.25072	Others		FBgn0005777	PpD3	2.36255	Others
FBgn0005778	PpD5	0	Others		FBgn0005778	PpD5	0	Others
FBgn0005779	PpD6	0	Others		FBgn0005779	PpD6	0	Others
FBgn0008635	betaCOP	1.0941	Others		FBgn0008635	betaCOP	1.11341	Others
FBgn0008636	hbn	0.702584	Others		FBgn0008636	hbn	0.506889	Others
FBgn0008646	E5	0.211541	Others		FBgn0008646	E5	0.265049	Others
FBgn0008651	lbl	0.854908	Others		FBgn0008651	lbl	0.685056	Others
FBgn0010014	CanB	1.55731	Others		FBgn0010014	CanB	1.37285	Others
FBgn0010015	CanA1	0.516268	Others		FBgn0010015	CanA1	0.277886	Others
FBgn0010019	Cyp4g1	3.6051	Others		FBgn0010019	Cyp4g1	5.86887	Others
FBgn0010038	GstD2	1.57774	Others		FBgn0010038	GstD2	0.760248	Others
FBgn0010039	GstD3	0.336889	Others		FBgn0010039	GstD3	0.333142	Others
FBgn0010040	GstD4	5.59479	Others		FBgn0010040	GstD4	0.443787	Others
FBgn0010041	GstD5	0.591615	Others		FBgn0010041	GstD5	0.66568	Others
FBgn0010042	GstD6	Inf	Others		FBgn0010042	GstD6	0.665573	Others
FBgn0010043	GstD7	8.79989	Others		FBgn0010043	GstD7	Inf	Others
FBgn0010044	GstD8	2.04287	Others		FBgn0010044	GstD8	1.77644	Others
FBgn0010051	Itp-r83A	0.665859	Others		FBgn0010051	Itp-r83A	0.945404	Others
FBgn0010052	Jhe	1.40721	Others		FBgn0010052	Jhe	1.61152	Others
FBgn0010053	Jheh1	1.81172	Others		FBgn0010053	Jheh1	2.16183	Others
FBgn0010078	RpL23	0.283563	Others		FBgn0010078	RpL23	0.385038	Others
FBgn0010097	gammaTub37C	2.08889	Others		FBgn0010097	gammaTub37C	0.665683	Others
FBgn0010100	Acon	0.915164	Others		FBgn0010100	Acon	0.865282	Others
FBgn0010105	comm	0.995801	Others		FBgn0010105	comm	0.948414	Others
FBgn0010109	dpn	0.548668	Others		FBgn0010109	dpn	1.40537	Others
FBgn0010113	hdc	0.501161	Others		FBgn0010113	hdc	0.267994	Others
FBgn0010114	hig	0.657881	Others		FBgn0010114	hig	0.824177	Others
FBgn0010173	RpA-70	2.75961	Others		FBgn0010173	RpA-70	2.71398	Others
FBgn0010194	Wnt5	1.05555	Others		FBgn0010194	Wnt5	0.967911	Others
FBgn0010197	Gyc32E	0.191635	Others		FBgn0010197	Gyc32E	0.121615	Others
FBgn0010198	RpS15Aa	0.426607	Others		FBgn0010198	RpS15Aa	0.454509	Others
FBgn0010213	Sod2	1.71544	Others		FBgn0010213	Sod2	1.83371	Others
FBgn0010215	alpha-Cat	2.9359	Others		FBgn0010215	alpha-Cat	1.96884	Others
FBgn0010217	ATPsynbeta	2.2931	Others		FBgn0010217	ATPsynbeta	2.37632	Others
FBgn0010220	Dbp45A	1.11401	Others		FBgn0010220	Dbp45A	0.732991	Others
FBgn0010222	Nmdmc	2.21648	Others		FBgn0010222	Nmdmc	2.11306	Others
FBgn0010223	Galphaf	1.03152	Others		FBgn0010223	Galphaf	0.813992	Others
FBgn0010225	Gel	2.189	Others		FBgn0010225	Gel	2.65818	Others
FBgn0010226	GstS1	1.80007	Others		FBgn0010226	GstS1	1.55863	Others
FBgn0010228	HmgZ	3.22174	Others		FBgn0010228	HmgZ	3.25285	Others
FBgn0010235	Klc	1.20747	Others		FBgn0010235	Klc	1.23906	Others
FBgn0010238	Lac	1.86678	Others		FBgn0010238	Lac	2.07631	Others
FBgn0010240	Lcch3	0.254474	Others		FBgn0010240	Lcch3	0.223694	Others
FBgn0010241	Mdr50	3.82707	Others		FBgn0010241	Mdr50	2.2025	Others
FBgn0010246	Myo61F	1.69205	Others		FBgn0010246	Myo61F	2.77246	Others
FBgn0010247	Parp	4.02549	Others		FBgn0010247	Parp	2.47725	Others
FBgn0010258	Rbp4	0	Others		FBgn0010258	Rbp4	1.33126	Others
FBgn0010263	Rbp9	0.36406	Others		FBgn0010263	Rbp9	0.349257	Others
FBgn0010265	RpS13	0.519321	Others		FBgn0010265	RpS13	0.499135	Others
FBgn0010269	Dsor1	0.739859	Others		FBgn0010269	Dsor1	0.779129	Others
FBgn0010278	Ssrp	0.872404	Others		FBgn0010278	Ssrp	0.810108	Others
FBgn0010280	Taf4	0.294993	Others		FBgn0010280	Taf4	0.319674	Others
FBgn0010282	TfIIFalpha	0.578534	Others		FBgn0010282	TfIIFalpha	0.586715	Others
FBgn0010287	Trf	1.25798	Others		FBgn0010287	Trf	1.58326	Others
FBgn0010288	Uch	2.10575	Others		FBgn0010288	Uch	2.22274	Others
FBgn0010292	bys	1.66596	Others		FBgn0010292	bys	1.83349	Others
FBgn0010294	ng2	0	Others		FBgn0010294	ng2	0	Others
FBgn0010295	ng3	0	Others		FBgn0010295	ng3	0	Others
FBgn0010296	ng4	0	Others		FBgn0010296	ng4	0	Others
FBgn0010300	brat	0.932136	Others		FBgn0010300	brat	0.795219	Others
FBgn0010303	hep	0.308856	Others		FBgn0010303	hep	0.287121	Others
FBgn0010309	pigeon	0.523944	Others		FBgn0010309	pigeon	0.50041	Others
FBgn0010313	corto	0.308858	Others		FBgn0010313	corto	0.386054	Others
FBgn0010314	Cks30A	1.6379	Others		FBgn0010314	Cks30A	0.277875	Others
FBgn0010315	CycD	1.17725	Others		FBgn0010315	CycD	1.02057	Others
FBgn0010316	dap	2.61869	Others		FBgn0010316	dap	3.50318	Others
FBgn0010317	CycJ	0.599715	Others		FBgn0010317	CycJ	0.461259	Others
FBgn0010323	Gsc	0.527296	Others		FBgn0010323	Gsc	0.567449	Others
FBgn0010328	woc	0.674286	Others		FBgn0010328	woc	0.772143	Others
FBgn0010329	Tbh	2.13483	Others		FBgn0010329	Tbh	2.14681	Others
FBgn0010333	Rac1	1.28624	III		FBgn0010333	Rac1	1.44083	III
FBgn0010339	128up	1.6533	Others		FBgn0010339	128up	1.61784	Others
FBgn0010340	140up	3.26362	Others		FBgn0010340	140up	2.67592	Others
FBgn0010341	Cdc42	1.89431	Others		FBgn0010341	Cdc42	2.21191	Others
FBgn0010342	Map60	1.42803	Others		FBgn0010342	Map60	1.56021	Others
FBgn0010348	Arf79F	3.37793	Others		FBgn0010348	Arf79F	3.20502	Others
FBgn0010350	CdsA	3.18776	Others		FBgn0010350	CdsA	2.8111	Others
FBgn0010352	Nc73EF	1.04731	Others		FBgn0010352	Nc73EF	1.19813	Others
FBgn0010355	Taf1	0.44756	Others		FBgn0010355	Taf1	0.490092	Others
FBgn0010356	Taf5	1.31143	Others		FBgn0010356	Taf5	1.34709	Others
FBgn0010357	betaTry	1.41481	Others		FBgn0010357	betaTry	2.14634	Others
FBgn0010358	deltaTry	2.1397	Others		FBgn0010358	deltaTry	0	Others
FBgn0010359	gammaTry	0	Others		FBgn0010359	gammaTry	0	Others
FBgn0010379	Akt1	2.02818	II		FBgn0010379	Akt1	2.46387	I
FBgn0010380	AP-1-2beta	1.74761	Others		FBgn0010380	AP-1-2beta	1.97195	Others
FBgn0010381	Drs	2.32748	Others		FBgn0010381	Drs	5.93981	Others
FBgn0010382	CycE	0.370407	Others		FBgn0010382	CycE	0.429322	Others
FBgn0010383	Cyp18a1	1.01575	Others		FBgn0010383	Cyp18a1	1.14179	Others
FBgn0010385	Def	4.15303	Others		FBgn0010385	Def	9.69755	Others
FBgn0010387	Dbi	2.93652	Others		FBgn0010387	Dbi	3.6723	Others
FBgn0010388	Dro	2.41415	Others		FBgn0010388	Dro	4.8884	Others
FBgn0010389	htl	1.52881	Others		FBgn0010389	htl	1.53476	Others
FBgn0010391	Gtp-bp	0.558589	Others		FBgn0010391	Gtp-bp	0.632898	Others
FBgn0010395	Itgbn	2.53973	Others		FBgn0010395	Itgbn	1.50175	Others
FBgn0010397	LamC	0.831118	Others		FBgn0010397	LamC	0.871724	Others
FBgn0010398	Lrr47	0.908023	Others		FBgn0010398	Lrr47	0.547567	Others
FBgn0010399	Nmdar1	0.598584	Others		FBgn0010399	Nmdar1	0.631858	Others
FBgn0010401	Os-C	0.805271	Others		FBgn0010401	Os-C	0.128464	Others
FBgn0010403	Obp83b	2.76094	Others		FBgn0010403	Obp83b	0.605184	Others
FBgn0010406	RNaseX25	2.95698	Others		FBgn0010406	RNaseX25	2.68373	Others
FBgn0010407	Ror	1.29747	Others		FBgn0010407	Ror	0.764109	Others
FBgn0010408	RpS9	0.315836	Others		FBgn0010408	RpS9	0.351039	Others
FBgn0010409	RpL18A	0.312911	Others		FBgn0010409	RpL18A	0.313291	Others
FBgn0010411	RpS18	0.4145	Others		FBgn0010411	RpS18	0.429997	Others
FBgn0010412	RpS19a	0.362584	Others		FBgn0010412	RpS19a	0.440054	Others
FBgn0010414	SerT	0.814021	Others		FBgn0010414	SerT	0.908155	Others
FBgn0010415	Sdc	2.25925	Others		FBgn0010415	Sdc	2.45384	Others
FBgn0010416	TH1	1.19095	Others		FBgn0010416	TH1	1.10885	Others
FBgn0010417	Taf6	0.547534	Others		FBgn0010417	Taf6	0.568992	Others
FBgn0010421	TfIIFbeta	1.95221	Others		FBgn0010421	TfIIFbeta	1.8613	Others
FBgn0010422	TfIIS	1.96453	Others		FBgn0010422	TfIIS	2.07403	Others
FBgn0010423	TpnC47D	1.02549	Others		FBgn0010423	TpnC47D	0.776627	Others
FBgn0010424	TpnC73F	0.826349	Others		FBgn0010424	TpnC73F	0.535645	Others
FBgn0010425	epsilonTry	2.88909	Others		FBgn0010425	epsilonTry	12.3452	Others
FBgn0010431	mtrm	0.503143	Others		FBgn0010431	mtrm	0	Others
FBgn0010433	ato	Inf	Others		FBgn0010433	ato	0.499252	Others
FBgn0010434	cora	1.04731	Others		FBgn0010434	cora	1.13945	Others
FBgn0010435	emp	3.23147	Others		FBgn0010435	emp	3.75873	Others
FBgn0010438	mtSSB	2.29826	Others		FBgn0010438	mtSSB	2.04891	Others
FBgn0010441	pll	0.975111	Others		FBgn0010441	pll	1.08255	Others
FBgn0010452	trn	1.06867	Others		FBgn0010452	trn	0.680948	Others
FBgn0010453	Wnt4	0.395378	Others		FBgn0010453	Wnt4	0.374901	Others
FBgn0010470	Fkbp14	2.50465	Others		FBgn0010470	Fkbp14	2.96564	Others
FBgn0010473	tutl	0.498078	Others		FBgn0010473	tutl	0.803543	Others
FBgn0010482	l(2)01289	0.530516	Others		FBgn0010482	l(2)01289	0.447543	Others
FBgn0010488	NAT1	0.683503	Others		FBgn0010488	NAT1	0.670136	Others
FBgn0010497	dmGlut	1.27438	Others		FBgn0010497	dmGlut	1.54934	Others
FBgn0010501	Dcp-1	1.53162	Others		FBgn0010501	Dcp-1	1.13438	Others
FBgn0010504	kermit	1.01059	Others		FBgn0010504	kermit	1.8045	Others
FBgn0010516	wal	1.5076	Others		FBgn0010516	wal	1.5657	Others
FBgn0010520	Bka	2.10311	Others		FBgn0010520	Bka	2.52639	Others
FBgn0010531	Ccs	2.05697	Others		FBgn0010531	Ccs	1.56858	Others
FBgn0010548	Aldh-III	1.86202	Others		FBgn0010548	Aldh-III	2.09387	Others
FBgn0010549	l(2)03659	0.974259	Others		FBgn0010549	l(2)03659	1.2577	Others
FBgn0010551	Phb2	1.55557	Others		FBgn0010551	Phb2	1.70221	Others
FBgn0010575	sbb	0.362059	Others		FBgn0010575	sbb	0.354091	Others
FBgn0010583	dock	0.729291	Others		FBgn0010583	dock	0.765844	Others
FBgn0010590	Prosbeta1	1.89664	Others		FBgn0010590	Prosbeta1	2.47359	Others
FBgn0010591	Sply	1.79006	Others		FBgn0010591	Sply	1.88478	Others
FBgn0010602	lwr	2.10297	Others		FBgn0010602	lwr	2.44557	Others
FBgn0010607	l(2)05714	2.84287	Others		FBgn0010607	l(2)05714	2.61122	Others
FBgn0010611	Hmgs	0.909848	Others		FBgn0010611	Hmgs	1.13703	Others
FBgn0010612	ATPsynG	2.01996	Others		FBgn0010612	ATPsynG	1.99597	Others
FBgn0010620	Sip1	2.5182	Others		FBgn0010620	Sip1	2.84741	Others
FBgn0010621	Cct5	0.779604	Others		FBgn0010621	Cct5	0.819181	Others
FBgn0010622	l(2)06496	1.14368	Others		FBgn0010622	l(2)06496	0.838409	Others
FBgn0010638	Sec61beta	2.14451	Others		FBgn0010638	Sec61beta	2.05856	Others
FBgn0010651	MFS14	1.57711	Others		FBgn0010651	MFS14	1.65778	Others
FBgn0010660	Nup214	0.903922	Others		FBgn0010660	Nup214	0.750952	Others
FBgn0010741	l(3)01239	1.64047	Others		FBgn0010741	l(3)01239	1.58427	Others
FBgn0010747	Srp54k	1.49421	Others		FBgn0010747	Srp54k	1.56596	Others
FBgn0010750	atms	0.283372	Others		FBgn0010750	atms	0.251312	Others
FBgn0010762	simj	0.733609	Others		FBgn0010762	simj	0.740544	Others
FBgn0010768	sqz	0.869987	Others		FBgn0010768	sqz	1.2076	Others
FBgn0010770	ppan	1.72576	Others		FBgn0010770	ppan	1.54922	Others
FBgn0010772	Xe7	0.0798792	Others		FBgn0010772	Xe7	0.0909635	Others
FBgn0010774	Ref1	1.3078	Others		FBgn0010774	Ref1	1.48661	Others
FBgn0010786	l(3)02640	0.245165	Others		FBgn0010786	l(3)02640	0.142706	Others
FBgn0010803	Aats-trp	1.69929	Others		FBgn0010803	Aats-trp	1.36033	Others
FBgn0010808	l(3)03670	0.858722	Others		FBgn0010808	l(3)03670	0.838133	Others
FBgn0010812	unc-45	1.72562	Others		FBgn0010812	unc-45	1.37912	Others
FBgn0010825	Gug	0.481868	Others		FBgn0010825	Gug	0.516641	Others
FBgn0010830	l(3)04053	0.463642	Others		FBgn0010830	l(3)04053	0.487607	Others
FBgn0010877	l(3)05822	1.12136	Others		FBgn0010877	l(3)05822	1.16657	Others
FBgn0010894	sinu	1.30126	Others		FBgn0010894	sinu	1.64738	Others
FBgn0010905	Spn	0.843033	Others		FBgn0010905	Spn	1.08207	Others
FBgn0010909	msn	0.681805	Others		FBgn0010909	msn	0.935886	Others
FBgn0010926	l(3)07882	0.874379	Others		FBgn0010926	l(3)07882	1.18834	Others
FBgn0011016	SsRbeta	1.7888	Others		FBgn0011016	SsRbeta	1.7767	Others
FBgn0011020	Sas-4	0.571103	Others		FBgn0011020	Sas-4	0.758166	Others
FBgn0011202	dia	0.89811	Others		FBgn0011202	dia	0.870087	Others
FBgn0011204	cue	1.34884	III		FBgn0011204	cue	1.20937	III
FBgn0011205	fbl	1.56377	III		FBgn0011205	fbl	1.60758	III
FBgn0011206	bol	2.38268	Others		FBgn0011206	bol	1.65975	Others
FBgn0011207	pelo	0.58456	Others		FBgn0011207	pelo	0.475468	Others
FBgn0011211	blw	1.05864	Others		FBgn0011211	blw	1.37756	Others
FBgn0011217	eff	6.5647	Others		FBgn0011217	eff	4.64853	Others
FBgn0011224	heph	1.69767	Others		FBgn0011224	heph	0.992522	Others
FBgn0011225	jar	0.927964	Others		FBgn0011225	jar	0.974852	Others
FBgn0011227	ox	4.21554	Others		FBgn0011227	ox	3.85173	Others
FBgn0011230	poe	1.31094	Others		FBgn0011230	poe	1.40192	Others
FBgn0011232	scat	0.25287	Others		FBgn0011232	scat	0.250106	Others
FBgn0011236	ken	0.65681	Others		FBgn0011236	ken	0.673939	Others
FBgn0011239	ms(2)35Ci	0	Others		FBgn0011239	ms(2)35Ci	0	Others
FBgn0011241	cbx	1.64421	Others		FBgn0011241	cbx	1.46055	Others
FBgn0011244	Hsp60B	0.345078	Others		FBgn0011244	Hsp60B	0.428359	Others
FBgn0011259	Sema-1a	5.10977	Others		FBgn0011259	Sema-1a	7.34446	Others
FBgn0011260	Sema-2a	1.53763	Others		FBgn0011260	Sema-2a	1.97859	Others
FBgn0011270	Pglym87	1.11751	Others		FBgn0011270	Pglym87	0.332818	Others
FBgn0011272	RpL13	0.319471	Others		FBgn0011272	RpL13	0.301212	Others
FBgn0011273	Acam	1.09836	Others		FBgn0011273	Acam	0	Others
FBgn0011274	Dif	1.32805	Others		FBgn0011274	Dif	1.41032	Others
FBgn0011276	HLH3B	0.335532	Others		FBgn0011276	HLH3B	0.424264	Others
FBgn0011277	HLH4C	1.84056	Others		FBgn0011277	HLH4C	1.58015	Others
FBgn0011278	lbe	10.0251	Others		FBgn0011278	lbe	9.80996	Others
FBgn0011279	Obp69a	1.42729	Others		FBgn0011279	Obp69a	1.16482	Others
FBgn0011280	Obp19d	1.87644	Others		FBgn0011280	Obp19d	2.02548	Others
FBgn0011281	Obp83a	0.777826	Others		FBgn0011281	Obp83a	1.2362	Others
FBgn0011282	Obp84a	1.91289	Others		FBgn0011282	Obp84a	0	Others
FBgn0011283	Obp28a	2.10242	Others		FBgn0011283	Obp28a	23.6302	Others
FBgn0011284	RpS4	0.310928	Others		FBgn0011284	RpS4	0.314758	Others
FBgn0011286	RyR	0.17894	Others		FBgn0011286	RyR	0.126087	Others
FBgn0011288	Snap25	4.83414	Others		FBgn0011288	Snap25	3.98211	Others
FBgn0011289	TfIIA-L	0.954277	Others		FBgn0011289	TfIIA-L	0.933692	Others
FBgn0011290	Taf12	0.825931	Others		FBgn0011290	Taf12	0.89148	Others
FBgn0011291	Taf11	1.09236	Others		FBgn0011291	Taf11	1.04434	Others
FBgn0011293	a10	0.757129	Others		FBgn0011293	a10	0	Others
FBgn0011294	a5	1.29298	Others		FBgn0011294	a5	0	Others
FBgn0011296	l(2)efl	0.738748	Others		FBgn0011296	l(2)efl	0.636438	Others
FBgn0011297	l(2)not	0.635784	Others		FBgn0011297	l(2)not	0.625838	Others
FBgn0011300	babo	0.646096	Others		FBgn0011300	babo	0.910499	Others
FBgn0011305	Rsf1	1.10212	Others		FBgn0011305	Rsf1	0.778065	Others
FBgn0011327	Uch-L5	2.23224	Others		FBgn0011327	Uch-L5	2.50443	Others
FBgn0011335	l(3)j2D3	2.58819	Others		FBgn0011335	l(3)j2D3	1.91409	Others
FBgn0011336	OstStt3	0.933967	Others		FBgn0011336	OstStt3	1.18226	Others
FBgn0011361	ND-ACP	2.28951	Others		FBgn0011361	ND-ACP	2.51007	Others
FBgn0011455	ND-SGDH	2.12585	Others		FBgn0011455	ND-SGDH	1.98558	Others
FBgn0011474	pr-set7	0.61915	Others		FBgn0011474	pr-set7	0.504549	Others
FBgn0011476	l(3)neo43	1.04614	Others		FBgn0011476	l(3)neo43	1.17713	Others
FBgn0011481	Ssdp	0.813145	Others		FBgn0011481	Ssdp	0.929103	Others
FBgn0011509	SrpRbeta	2.15843	Others		FBgn0011509	SrpRbeta	1.36016	Others
FBgn0011554	etaTry	3.63521	Others		FBgn0011554	etaTry	Inf	Others
FBgn0011555	thetaTry	1.72107	Others		FBgn0011555	thetaTry	1.99687	Others
FBgn0011556	zetaTry	0.588615	Others		FBgn0011556	zetaTry	0	Others
FBgn0011559	Acp36DE	5.02496	Others		FBgn0011559	Acp36DE	0.232276	Others
FBgn0011566	Bzd	0.578134	Others		FBgn0011566	Bzd	0.753092	Others
FBgn0011569	can	Inf	Others		FBgn0011569	can	1.16485	Others
FBgn0011570	cpb	1.65419	Others		FBgn0011570	cpb	1.61014	Others
FBgn0011571	caz	0.924426	Others		FBgn0011571	caz	0.975635	Others
FBgn0011573	Cdc37	1.78868	Others		FBgn0011573	Cdc37	1.55147	Others
FBgn0011576	Cyp4d2	0.946908	Others		FBgn0011576	Cyp4d2	0.798961	Others
FBgn0011581	Ms	4.712	Others		FBgn0011581	Ms	4.1333	Others
FBgn0011582	Dop1R1	3.79699	Others		FBgn0011582	Dop1R1	4.7534	Others
FBgn0011584	Trp1	2.1522	Others		FBgn0011584	Trp1	2.07438	Others
FBgn0011586	e(r)	2.36078	Others		FBgn0011586	e(r)	2.77306	Others
FBgn0011589	Elk	0.456332	Others		FBgn0011589	Elk	0.511425	Others
FBgn0011591	fng	1.68979	Others		FBgn0011591	fng	1.72094	Others
FBgn0011592	fra	1.22882	Others		FBgn0011592	fra	1.39873	Others
FBgn0011596	fzo	0.0296863	Others		FBgn0011596	fzo	0.0487287	Others
FBgn0011603	ine	0.332016	Others		FBgn0011603	ine	0.386324	Others
FBgn0011604	Iswi	1.36404	III		FBgn0011604	Iswi	1.20002	III
FBgn0011606	Klp3A	0.79043	Others		FBgn0011606	Klp3A	0.737551	Others
FBgn0011638	La	2.08935	Others		FBgn0011638	La	2.25358	Others
FBgn0011640	lark	0.838869	III		FBgn0011640	lark	0.92666	III
FBgn0011642	Zyx	1.55939	Others		FBgn0011642	Zyx	1.22321	Others
FBgn0011648	Mad	0.924739	Others		FBgn0011648	Mad	0.995061	Others
FBgn0011653	mas	0.460185	Others		FBgn0011653	mas	Inf	Others
FBgn0011655	Med	0.360336	Others		FBgn0011655	Med	0.372728	Others
FBgn0011656	Mef2	0.726195	I		FBgn0011656	Mef2	0.954962	I
FBgn0011659	Mlh1	0.3616	Others		FBgn0011659	Mlh1	0.301688	Others
FBgn0011660	Pms2	1.10269	Others		FBgn0011660	Pms2	0.887395	Others
FBgn0011661	Moe	1.01169	Others		FBgn0011661	Moe	1.09271	Others
FBgn0011666	msi	2.46375	Others		FBgn0011666	msi	1.58044	Others
FBgn0011668	Mst57Da	8.62212	Others		FBgn0011668	Mst57Da	0.262189	Others
FBgn0011669	Mst57Db	5.56126	Others		FBgn0011669	Mst57Db	0.492034	Others
FBgn0011670	Mst57Dc	Inf	Others		FBgn0011670	Mst57Dc	0	Others
FBgn0011672	Mvl	1.21704	Others		FBgn0011672	Mvl	1.54794	Others
FBgn0011674	insc	0.539256	Others		FBgn0011674	insc	0.457352	Others
FBgn0011676	Nos	0.550047	Others		FBgn0011676	Nos	0.574987	Others
FBgn0011692	pav	1.39697	Others		FBgn0011692	pav	1.48342	Others
FBgn0011693	Pdh	2.22838	Others		FBgn0011693	Pdh	3.02614	Others
FBgn0011694	PebII	0.978762	Others		FBgn0011694	PebII	0.150119	Others
FBgn0011695	PebIII	2.20354	Others		FBgn0011695	PebIII	2.70512	Others
FBgn0011701	repo	0.824887	Others		FBgn0011701	repo	0.854297	Others
FBgn0011703	RnrL	2.1877	Others		FBgn0011703	RnrL	3.73297	Others
FBgn0011704	RnrS	2.07276	Others		FBgn0011704	RnrS	2.77607	Others
FBgn0011705	rost	3.04927	Others		FBgn0011705	rost	1.94012	Others
FBgn0011706	rpr	1.12176	Others		FBgn0011706	rpr	1.91715	Others
FBgn0011708	Syx5	0.901875	Others		FBgn0011708	Syx5	0.804115	Others
FBgn0011710	2025-09-01	1.59379	Others		FBgn0011710	2025-09-01	1.64976	Others
FBgn0011715	Snr1	1.01204	Others		FBgn0011715	Snr1	1.09349	Others
FBgn0011722	Tig	1.32364	Others		FBgn0011722	Tig	2.07658	Others
FBgn0011723	byn	0.657362	Others		FBgn0011723	byn	0	Others
FBgn0011725	twin	1.24035	Others		FBgn0011725	twin	1.3934	Others
FBgn0011726	tsr	3.14446	Others		FBgn0011726	tsr	2.9347	Others
FBgn0011737	Wee1	0.264908	Others		FBgn0011737	Wee1	0.19484	Others
FBgn0011739	wts	0.4109	Others		FBgn0011739	wts	0.401258	Others
FBgn0011740	alpha-Man-IIa	0.857331	Others		FBgn0011740	alpha-Man-IIa	0.887527	Others
FBgn0011741	Arp6	0.325808	Others		FBgn0011741	Arp6	0.22988	Others
FBgn0011742	Arp2	1.15087	Others		FBgn0011742	Arp2	1.30616	Others
FBgn0011743	Arp53D	Inf	Others		FBgn0011743	Arp53D	0.33283	Others
FBgn0011745	Arp1	1.02844	Others		FBgn0011745	Arp1	0.907778	Others
FBgn0011746	ana	1.90977	Others		FBgn0011746	ana	2.00413	Others
FBgn0011747	Ank	1.85035	Others		FBgn0011747	Ank	2.05064	Others
FBgn0011754	PhKgamma	0.687217	Others		FBgn0011754	PhKgamma	0.696119	Others
FBgn0011758	B-H1	0.572908	Others		FBgn0011758	B-H1	0.572584	Others
FBgn0011760	ctp	5.57755	Others		FBgn0011760	ctp	6.17869	Others
FBgn0011761	dhd	0.13229	Others		FBgn0011761	dhd	0.50171	Others
FBgn0011762	DNApol-alpha50	1.23664	Others		FBgn0011762	DNApol-alpha50	0.991546	Others
FBgn0011763	Dp	1.13536	Others		FBgn0011763	Dp	1.10767	Others
FBgn0011764	Dsp1	2.59718	Others		FBgn0011764	Dsp1	2.71642	Others
FBgn0011766	E2f1	0.250289	Others		FBgn0011766	E2f1	0.224248	Others
FBgn0011768	Fdh	1.46894	Others		FBgn0011768	Fdh	1.54591	Others
FBgn0011769	Fdxh	1.59972	Others		FBgn0011769	Fdxh	1.58439	Others
FBgn0011770	Gip	1.77815	Others		FBgn0011770	Gip	2.26623	Others
FBgn0011771	Hem	2.0396	Others		FBgn0011771	Hem	2.04645	Others
FBgn0011774	Irbp	1.48637	Others		FBgn0011774	Irbp	1.23832	Others
FBgn0011785	BRWD3	0.315927	Others		FBgn0011785	BRWD3	0.316974	Others
FBgn0011787	mRpL12	1.59609	Others		FBgn0011787	mRpL12	1.6874	Others
FBgn0011802	Gem3	1.6043	Others		FBgn0011802	Gem3	1.81798	Others
FBgn0011817	nmo	0.918128	Others		FBgn0011817	nmo	0.646106	Others
FBgn0011818	oaf	1.3995	Others		FBgn0011818	oaf	1.52949	Others
FBgn0011822	pcl	3.37604	Others		FBgn0011822	pcl	Inf	Others
FBgn0011824	CG4038	1.13739	Others		FBgn0011824	CG4038	1.17212	Others
FBgn0011826	Pp2B-14D	1.12883	Others		FBgn0011826	Pp2B-14D	1.30976	Others
FBgn0011828	Pxn	1.30018	Others		FBgn0011828	Pxn	1.49939	Others
FBgn0011829	Ret	0.910488	Others		FBgn0011829	Ret	0.771924	Others
FBgn0011832	Ser12	2.15632	Others		FBgn0011832	Ser12	0	Others
FBgn0011834	Ser6	2.46513	Others		FBgn0011834	Ser6	Inf	Others
FBgn0011836	Taf2	0.707371	Others		FBgn0011836	Taf2	0.646264	Others
FBgn0011837	Tis11	2.01109	Others		FBgn0011837	Tis11	1.9477	Others
FBgn0012034	AcCoAS	3.2191	Others		FBgn0012034	AcCoAS	4.09567	Others
FBgn0012036	Aldh	2.04589	Others		FBgn0012036	Aldh	2.5818	Others
FBgn0012037	Ance	1.38447	Others		FBgn0012037	Ance	1.79754	Others
FBgn0012042	AttA	2.71332	Others		FBgn0012042	AttA	4.25916	Others
FBgn0012051	CalpA	1.3553	Others		FBgn0012051	CalpA	1.40422	Others
FBgn0012058	Cdc27	0.648848	Others		FBgn0012058	Cdc27	0.481396	Others
FBgn0012344	Dh44	1.94782	II		FBgn0012344	Dh44	1.65571	II
FBgn0013263	Trl	0.62498	Others		FBgn0013263	Trl	0.666024	Others
FBgn0013269	FK506-bp1	1.75357	Others		FBgn0013269	FK506-bp1	1.88351	Others
FBgn0013272	Gp150	2.48846	Others		FBgn0013272	Gp150	3.06741	Others
FBgn0013275	Hsp70Aa	0	Others		FBgn0013275	Hsp70Aa	0	Others
FBgn0013276	Hsp70Ab	0	Others		FBgn0013276	Hsp70Ab	0	Others
FBgn0013277	Hsp70Ba	0.817992	Others		FBgn0013277	Hsp70Ba	0.141389	Others
FBgn0013278	Hsp70Bb	0	Others		FBgn0013278	Hsp70Bb	0.0739623	Others
FBgn0013279	Hsp70Bc	0.885339	Others		FBgn0013279	Hsp70Bc	0.354825	Others
FBgn0013300	ProtA	0	Others		FBgn0013300	ProtA	0	Others
FBgn0013301	ProtB	0	Others		FBgn0013301	ProtB	0	Others
FBgn0013303	Nca	1.54509	I		FBgn0013303	Nca	1.05908	I
FBgn0013305	Nmda1	3.66602	Others		FBgn0013305	Nmda1	2.72799	Others
FBgn0013307	Odc1	0.893548	Others		FBgn0013307	Odc1	1.22726	Others
FBgn0013308	Odc2	2.11668	Others		FBgn0013308	Odc2	0	Others
FBgn0013323	Ptth	0.0997528	Others		FBgn0013323	Ptth	0.0309127	Others
FBgn0013325	RpL11	0.31464	Others		FBgn0013325	RpL11	0.32462	Others
FBgn0013334	Sap47	1.77654	Others		FBgn0013334	Sap47	1.59101	Others
FBgn0013342	nSyb	0.940211	Others		FBgn0013342	nSyb	0.881376	Others
FBgn0013343	Syx1A	2.54573	Others		FBgn0013343	Syx1A	1.64425	Others
FBgn0013347	TfIIA-S	3.305	Others		FBgn0013347	TfIIA-S	3.27047	Others
FBgn0013348	TpnC41C	3.02389	Others		FBgn0013348	TpnC41C	2.10371	Others
FBgn0013432	bcn92	1.83979	Others		FBgn0013432	bcn92	1.81816	Others
FBgn0013433	beat-Ia	1.38563	Others		FBgn0013433	beat-Ia	1.45786	Others
FBgn0013435	cdc2rk	1.64263	Others		FBgn0013435	cdc2rk	1.45824	Others
FBgn0013467	igl	3.09067	Others		FBgn0013467	igl	2.91835	Others
FBgn0013469	klu	0.575176	Others		FBgn0013469	klu	0.366144	Others
FBgn0013531	MED20	2.89182	Others		FBgn0013531	MED20	3.27805	Others
FBgn0013548	l(2)dtl	0.386676	Others		FBgn0013548	l(2)dtl	0.397362	Others
FBgn0013563	Pex1	1.11819	Others		FBgn0013563	Pex1	0.888966	Others
FBgn0013576	mtd	1.14432	Others		FBgn0013576	mtd	1.20661	Others
FBgn0013672	mt:ATPase6	0.03315	Others		FBgn0013672	mt:ATPase6	0.00834381	Others
FBgn0013673	mt:ATPase8	0	Others		FBgn0013673	mt:ATPase8	0	Others
FBgn0013674	mt:CoI	0.015338	Others		FBgn0013674	mt:CoI	0.00699696	Others
FBgn0013675	mt:CoII	0.0251564	Others		FBgn0013675	mt:CoII	0.013126	Others
FBgn0013676	mt:CoIII	0.0159418	Others		FBgn0013676	mt:CoIII	0.00428981	Others
FBgn0013678	mt:Cyt-b	0.0141506	Others		FBgn0013678	mt:Cyt-b	0.00632688	Others
FBgn0013679	mt:ND1	0.0281241	Others		FBgn0013679	mt:ND1	0.00800183	Others
FBgn0013680	mt:ND2	0.0985206	Others		FBgn0013680	mt:ND2	0.0196211	Others
FBgn0013681	mt:ND3	0.0344123	Others		FBgn0013681	mt:ND3	0.0111734	Others
FBgn0013683	mt:ND4L	0	Others		FBgn0013683	mt:ND4L	0.00305352	Others
FBgn0013684	mt:ND5	0.0127177	Others		FBgn0013684	mt:ND5	0.00286924	Others
FBgn0013685	mt:ND6	0.0538592	Others		FBgn0013685	mt:ND6	0.0155843	Others
FBgn0013717	not	0.392022	Others		FBgn0013717	not	0.347432	Others
FBgn0013718	nuf	1.13398	Others		FBgn0013718	nuf	1.0482	Others
FBgn0013720	pck	0.910745	Others		FBgn0013720	pck	1.03212	Others
FBgn0013725	phyl	0.738735	Others		FBgn0013725	phyl	0.588213	Others
FBgn0013726	pnut	0.829515	Others		FBgn0013726	pnut	0.964552	Others
FBgn0013732	sced	0.08454	Others		FBgn0013732	sced	0.0558311	Others
FBgn0013733	shot	0.0891135	Others		FBgn0013733	shot	0.118114	Others
FBgn0013746	alien	2.13852	Others		FBgn0013746	alien	1.77784	Others
FBgn0013749	Arf102F	5.37433	Others		FBgn0013749	Arf102F	4.16792	Others
FBgn0013750	Arf51F	1.40071	Others		FBgn0013750	Arf51F	1.29116	Others
FBgn0013751	Awh	0.820828	Others		FBgn0013751	Awh	0.56642	Others
FBgn0013753	Bgb	1.77956	Others		FBgn0013753	Bgb	2.10798	Others
FBgn0013755	Bro	0	Others		FBgn0013755	Bro	0	Others
FBgn0013756	Mtor	0.922618	Others		FBgn0013756	Mtor	1.00674	Others
FBgn0013759	CASK	0.401668	Others		FBgn0013759	CASK	0.523275	Others
FBgn0013762	Cdk5	2.50245	Others		FBgn0013762	Cdk5	1.99543	Others
FBgn0013763	CG5210	1.24064	Others		FBgn0013763	CG5210	1.49972	Others
FBgn0013764	Chi	0.611188	Others		FBgn0013764	Chi	0.620205	Others
FBgn0013765	cnn	0.318241	Others		FBgn0013765	cnn	0.31817	Others
FBgn0013767	Crz	3.13621	Others		FBgn0013767	Crz	1.47811	Others
FBgn0013770	Cp1	2.78547	Others		FBgn0013770	Cp1	3.3747	Others
FBgn0013771	Cyp6a9	0.398305	Others		FBgn0013771	Cyp6a9	0.445076	Others
FBgn0013772	Cyp6a8	3.86305	Others		FBgn0013772	Cyp6a8	2.83322	Others
FBgn0013773	Cyp6a22	0.90124	Others		FBgn0013773	Cyp6a22	1.00841	Others
FBgn0013799	Deaf1	0.515401	Others		FBgn0013799	Deaf1	0.494493	Others
FBgn0013809	Dhc16F	0	Others		FBgn0013809	Dhc16F	0	Others
FBgn0013810	Dhc36C	0.187	Others		FBgn0013810	Dhc36C	0.238886	Others
FBgn0013811	Dhc62B	0.0157661	Others		FBgn0013811	Dhc62B	0.0183557	Others
FBgn0013812	Dhc93AB	0.474084	Others		FBgn0013812	Dhc93AB	0.531178	Others
FBgn0013813	Dhc98D	0.287219	Others		FBgn0013813	Dhc98D	0.225021	Others
FBgn0013949	Ela	1.08824	Others		FBgn0013949	Ela	1.4198	Others
FBgn0013953	Esp	1.25844	Others		FBgn0013953	Esp	0.91307	Others
FBgn0013954	FK506-bp2	2.7169	Others		FBgn0013954	FK506-bp2	3.49954	Others
FBgn0013972	Gycalpha99B	0.891936	Others		FBgn0013972	Gycalpha99B	0.963595	Others
FBgn0013973	Gycbeta100B	0.980927	Others		FBgn0013973	Gycbeta100B	1.30652	Others
FBgn0013981	His4r	2.60835	Others		FBgn0013981	His4r	2.82159	Others
FBgn0013983	imd	1.69988	Others		FBgn0013983	imd	1.91767	Others
FBgn0013984	InR	1.90664	Others		FBgn0013984	InR	2.03057	Others
FBgn0013987	MAPk-Ak2	1.79577	Others		FBgn0013987	MAPk-Ak2	2.01671	Others
FBgn0013995	Calx	0.789873	Others		FBgn0013995	Calx	1.00616	Others
FBgn0013997	Nrx-IV	1.89032	Others		FBgn0013997	Nrx-IV	2.3823	Others
FBgn0014000	Hf	2.73281	Others		FBgn0014000	Hf	2.6308	Others
FBgn0014002	Pdi	1.71656	Others		FBgn0014002	Pdi	2.04649	Others
FBgn0014006	Pk92B	0.506693	Others		FBgn0014006	Pk92B	0.502559	Others
FBgn0014007	Ptp69D	2.01045	Others		FBgn0014007	Ptp69D	2.04546	Others
FBgn0014009	Rab2	2.95471	Others		FBgn0014009	Rab2	2.96494	Others
FBgn0014010	Rab5	2.23336	Others		FBgn0014010	Rab5	1.80875	Others
FBgn0014011	Rac2	2.07107	Others		FBgn0014011	Rac2	1.70007	Others
FBgn0014018	Rel	0.867158	Others		FBgn0014018	Rel	0.742414	Others
FBgn0014019	Rh5	1.11182	I		FBgn0014019	Rh5	0.639744	I
FBgn0014020	Rho1	2.61721	III		FBgn0014020	Rho1	2.87312	I
FBgn0014022	Rlb1	1.84451	Others		FBgn0014022	Rlb1	1.31652	Others
FBgn0014023	mRpL47	1.66309	Others		FBgn0014023	mRpL47	1.74924	Others
FBgn0014024	Rnp4F	0.685694	Others		FBgn0014024	Rnp4F	0.689471	Others
FBgn0014026	RpL7A	0.235472	Others		FBgn0014026	RpL7A	0.197662	Others
FBgn0014028	SdhB	0.912201	Others		FBgn0014028	SdhB	0.985482	Others
FBgn0014029	2025-09-02	1.49324	Others		FBgn0014029	2025-09-02	1.63155	Others
FBgn0014031	Spat	1.55227	Others		FBgn0014031	Spat	2.37282	Others
FBgn0014032	Sptr	2.39914	Others		FBgn0014032	Sptr	1.97865	Others
FBgn0014033	Sr-CI	4.02443	Others		FBgn0014033	Sr-CI	8.84784	Others
FBgn0014037	Su(Tpl)	0.378688	Others		FBgn0014037	Su(Tpl)	0.359302	Others
FBgn0014073	Tie	0.731278	Others		FBgn0014073	Tie	0.660936	Others
FBgn0014075	Ugt	2.20138	Others		FBgn0014075	Ugt	1.95511	Others
FBgn0014076	Vm32E	3.70709	Others		FBgn0014076	Vm32E	0	Others
FBgn0014092	CG4278	2.01383	Others		FBgn0014092	CG4278	1.94679	Others
FBgn0014127	barr	1.40769	Others		FBgn0014127	barr	1.43854	Others
FBgn0014133	bif	0.377359	Others		FBgn0014133	bif	0.577592	Others
FBgn0014135	bnl	0.186977	Others		FBgn0014135	bnl	0.145435	Others
FBgn0014141	cher	0.887728	Others		FBgn0014141	cher	0.554241	Others
FBgn0014143	croc	0.760296	Others		FBgn0014143	croc	0.482814	Others
FBgn0014163	fax	1.79048	Others		FBgn0014163	fax	1.76402	Others
FBgn0014179	gcm	1.65651	Others		FBgn0014179	gcm	0.332833	Others
FBgn0014184	Oda	0.910619	Others		FBgn0014184	Oda	0.853677	Others
FBgn0014189	Hel25E	1.37478	Others		FBgn0014189	Hel25E	1.56664	Others
FBgn0014269	prod	1.30562	III		FBgn0014269	prod	1.98735	III
FBgn0014340	mof	1.37864	Others		FBgn0014340	mof	1.88876	Others
FBgn0014342	mia	1.0068	Others		FBgn0014342	mia	0.832166	Others
FBgn0014343	mirr	0.749856	Others		FBgn0014343	mirr	0.700843	Others
FBgn0014366	noi	1.26193	Others		FBgn0014366	noi	1.11512	Others
FBgn0014368	nol	0	Others		FBgn0014368	nol	0.514391	Others
FBgn0014380	RhoL	2.28483	Others		FBgn0014380	RhoL	2.81009	Others
FBgn0014388	sty	0.497961	Others		FBgn0014388	sty	0.532009	Others
FBgn0014391	sun	3.55809	Others		FBgn0014391	sun	3.43839	Others
FBgn0014395	tilB	0.32867	III		FBgn0014395	tilB	0.249628	III
FBgn0014396	tim	0.524743	I		FBgn0014396	tim	0.259543	I
FBgn0014411	Vps26	1.46541	Others		FBgn0014411	Vps26	1.63028	Others
FBgn0014417	CG13397	1.79506	Others		FBgn0014417	CG13397	2.32361	Others
FBgn0014427	CG11899	1.79627	Others		FBgn0014427	CG11899	1.86477	Others
FBgn0014454	Acp1	2.80277	Others		FBgn0014454	Acp1	5.33026	Others
FBgn0014455	Ahcy13	0.563101	Others		FBgn0014455	Ahcy13	0.916677	Others
FBgn0014464	Cp7Fa	0.0611971	Others		FBgn0014464	Cp7Fa	0.0875592	Others
FBgn0014465	Cp7Fb	0.0613902	Others		FBgn0014465	Cp7Fb	0.0396587	Others
FBgn0014466	Cp7Fc	0.0501482	Others		FBgn0014466	Cp7Fc	0.19019	Others
FBgn0014469	Cyp4e2	1.939	Others		FBgn0014469	Cyp4e2	2.03554	Others
FBgn0014848	Eig71Eh	Inf	Others		FBgn0014848	Eig71Eh	Inf	Others
FBgn0014849	Eig71Ei	Inf	Others		FBgn0014849	Eig71Ei	Inf	Others
FBgn0014850	Eig71Ej	0	Others		FBgn0014850	Eig71Ej	Inf	Others
FBgn0014851	Eig71Ek	Inf	Others		FBgn0014851	Eig71Ek	Inf	Others
FBgn0014857	His3.3A	2.27277	Others		FBgn0014857	His3.3A	2.70439	Others
FBgn0014859	Hr38	0.958968	Others		FBgn0014859	Hr38	0.876978	Others
FBgn0014861	Mcm2	1.73044	Others		FBgn0014861	Mcm2	2.5575	Others
FBgn0014863	Mlp84B	0.28954	Others		FBgn0014863	Mlp84B	0.322833	Others
FBgn0014865	Mtk	4.49935	Others		FBgn0014865	Mtk	7.03922	Others
FBgn0014868	Ost48	1.29201	Others		FBgn0014868	Ost48	1.5353	Others
FBgn0014869	Pglym78	1.32869	Others		FBgn0014869	Pglym78	1.62216	Others
FBgn0014870	Psi	0.939885	Others		FBgn0014870	Psi	0.976084	Others
FBgn0014877	Roe1	2.3691	Others		FBgn0014877	Roe1	2.38233	Others
FBgn0014879	Set	1.66542	Others		FBgn0014879	Set	1.77706	Others
FBgn0014903	CG14630	0.646211	Others		FBgn0014903	CG14630	0.653609	Others
FBgn0014906	Hydr2	1.57106	Others		FBgn0014906	Hydr2	1.628	Others
FBgn0014930	CG2846	0.983212	Others		FBgn0014930	CG2846	1.15135	Others
FBgn0014931	CG2678	0.975717	Others		FBgn0014931	CG2678	0.793176	Others
FBgn0014949	btn	0	Others		FBgn0014949	btn	0	Others
FBgn0015000	betaggt-I	0.779035	Others		FBgn0015000	betaggt-I	0.999681	Others
FBgn0015001	iotaTry	0.971303	Others		FBgn0015001	iotaTry	0.605146	Others
FBgn0015008	Actn3	Inf	Others		FBgn0015008	Actn3	Inf	Others
FBgn0015010	Ag5r	1.605	Others		FBgn0015010	Ag5r	0.698968	Others
FBgn0015011	Ahcy89E	1.54884	Others		FBgn0015011	Ahcy89E	1.77317	Others
FBgn0015019	Cctgamma	0.877802	Others		FBgn0015019	Cctgamma	0.950755	Others
FBgn0015024	CkIalpha	2.24804	Others		FBgn0015024	CkIalpha	2.18251	Others
FBgn0015025	CkIIalpha-i1	3.19464	Others		FBgn0015025	CkIIalpha-i1	3.11767	Others
FBgn0015031	cype	2.89636	Others		FBgn0015031	cype	2.74425	Others
FBgn0015032	Cyp4c3	1.25145	Others		FBgn0015032	Cyp4c3	1.32758	Others
FBgn0015033	Cyp4d8	1.94569	Others		FBgn0015033	Cyp4d8	2.26491	Others
FBgn0015034	Cyp4e1	3.27379	Others		FBgn0015034	Cyp4e1	2.76786	Others
FBgn0015035	Cyp4e3	2.20578	Others		FBgn0015035	Cyp4e3	2.393	Others
FBgn0015036	Cyp4ae1	1.25181	Others		FBgn0015036	Cyp4ae1	1.5976	Others
FBgn0015037	Cyp4p1	2.23529	Others		FBgn0015037	Cyp4p1	2.66649	Others
FBgn0015038	Cyp9b1	2.54613	Others		FBgn0015038	Cyp9b1	2.4863	Others
FBgn0015039	Cyp9b2	3.50839	Others		FBgn0015039	Cyp9b2	3.31546	Others
FBgn0015040	Cyp9c1	0.928866	Others		FBgn0015040	Cyp9c1	0.921759	Others
FBgn0015075	Ddx1	1.55309	Others		FBgn0015075	Ddx1	1.57964	Others
FBgn0015218	eIF-4E	1.18082	Others		FBgn0015218	eIF-4E	1.10881	Others
FBgn0015221	Fer2LCH	2.45944	Others		FBgn0015221	Fer2LCH	2.45465	Others
FBgn0015222	Fer1HCH	1.81607	Others		FBgn0015222	Fer1HCH	2.04943	Others
FBgn0015229	glec	1.35721	Others		FBgn0015229	glec	1.32557	Others
FBgn0015230	Glut3	0	Others		FBgn0015230	Glut3	0	Others
FBgn0015239	Hr78	0.503178	Others		FBgn0015239	Hr78	0.383599	Others
FBgn0015240	Hr96	0.471897	Others		FBgn0015240	Hr96	0.440725	Others
FBgn0015245	Hsp60	1.05916	Others		FBgn0015245	Hsp60	1.36564	Others
FBgn0015247	Diap2	0.336347	Others		FBgn0015247	Diap2	0.319233	Others
FBgn0015268	Nap1	0.757307	Others		FBgn0015268	Nap1	0.928863	Others
FBgn0015269	Nf1	1.64477	I		FBgn0015269	Nf1	2.10037	I
FBgn0015270	Orc2	2.11536	Others		FBgn0015270	Orc2	1.02874	Others
FBgn0015271	Orc5	1.23778	Others		FBgn0015271	Orc5	1.12528	Others
FBgn0015277	Pi3K59F	0.661932	Others		FBgn0015277	Pi3K59F	0.734218	Others
FBgn0015278	Pi3K68D	0.695723	Others		FBgn0015278	Pi3K68D	0.859702	Others
FBgn0015279	Pi3K92E	0.499986	Others		FBgn0015279	Pi3K92E	0.595012	Others
FBgn0015282	Rpt2	1.42316	Others		FBgn0015282	Rpt2	1.71227	Others
FBgn0015283	Rpn10	1.55574	Others		FBgn0015283	Rpn10	1.5871	Others
FBgn0015286	Rala	2.33776	Others		FBgn0015286	Rala	2.54891	Others
FBgn0015288	RpL22	0.275902	Others		FBgn0015288	RpL22	0.26595	Others
FBgn0015295	shark	0.507691	Others		FBgn0015295	shark	0.562444	Others
FBgn0015296	Shc	0.794077	Others		FBgn0015296	Shc	0.679534	Others
FBgn0015298	Srp19	2.25438	Others		FBgn0015298	Srp19	2.26457	Others
FBgn0015299	Ssb-c31a	3.43207	Others		FBgn0015299	Ssb-c31a	2.25528	Others
FBgn0015300	Ssl	0	Others		FBgn0015300	Ssl	0	Others
FBgn0015316	Try29F	0.0204215	Others		FBgn0015316	Try29F	0.0267505	Others
FBgn0015320	Ubc2	2.02869	Others		FBgn0015320	Ubc2	1.83523	Others
FBgn0015321	Ubc4	1.62045	Others		FBgn0015321	Ubc4	1.51378	Others
FBgn0015324	Vha26	2.79093	Others		FBgn0015324	Vha26	3.25221	Others
FBgn0015331	abs	0.913848	Others		FBgn0015331	abs	0.792457	Others
FBgn0015336	CG15865	0.854543	Others		FBgn0015336	CG15865	0.998438	Others
FBgn0015338	CG5861	2.09084	Others		FBgn0015338	CG5861	1.64754	Others
FBgn0015351	CG14906	0.920218	Others		FBgn0015351	CG14906	0.477049	Others
FBgn0015359	CG2034	1.29918	Others		FBgn0015359	CG2034	1.19845	Others
FBgn0015360	oxt	0.274116	Others		FBgn0015360	oxt	0.301925	Others
FBgn0015371	chn	0.272811	Others		FBgn0015371	chn	0.163332	Others
FBgn0015372	RabX1	0.603302	Others		FBgn0015372	RabX1	0.602591	Others
FBgn0015376	cutlet	1.08743	Others		FBgn0015376	cutlet	1.04383	Others
FBgn0015379	dod	1.4043	III		FBgn0015379	dod	1.80318	III
FBgn0015380	drl	1.06839	Others		FBgn0015380	drl	1.05859	Others
FBgn0015381	dsf	0.447275	Others		FBgn0015381	dsf	0.388298	Others
FBgn0015391	glu	0.957561	Others		FBgn0015391	glu	0.815852	Others
FBgn0015393	hoip	1.70111	Others		FBgn0015393	hoip	1.96873	Others
FBgn0015396	jumu	0.457545	Others		FBgn0015396	jumu	0.311257	Others
FBgn0015399	kek1	0.370892	Others		FBgn0015399	kek1	0.240901	Others
FBgn0015400	kek2	0.55082	Others		FBgn0015400	kek2	0.643674	Others
FBgn0015402	ksr	0.338446	Others		FBgn0015402	ksr	0.316795	Others
FBgn0015477	Rme-8	0.931371	Others		FBgn0015477	Rme-8	0.984691	Others
FBgn0015509	Cul1	1.01654	Others		FBgn0015509	Cul1	1.01285	Others
FBgn0015513	mbc	0.975527	Others		FBgn0015513	mbc	1.74778	Others
FBgn0015519	nAChRalpha3	0.294631	Others		FBgn0015519	nAChRalpha3	0.255387	Others
FBgn0015520	nonA-l	1.20023	Others		FBgn0015520	nonA-l	0.937097	Others
FBgn0015521	RpS21	0.342659	Others		FBgn0015521	RpS21	0.33695	Others
FBgn0015522	olf186-M	0.75697	Others		FBgn0015522	olf186-M	0.563532	Others
FBgn0015524	otp	0.582542	Others		FBgn0015524	otp	0.699158	Others
FBgn0015527	pen	0.842747	Others		FBgn0015527	pen	0.932894	Others
FBgn0015541	sda	1.39989	Others		FBgn0015541	sda	1.51503	Others
FBgn0015544	spag	2.04609	III		FBgn0015544	spag	2.669	III
FBgn0015546	spel1	1.96875	Others		FBgn0015546	spel1	2.15549	Others
FBgn0015550	tap	1.38064	Others		FBgn0015550	tap	0	Others
FBgn0015553	tos	0.274363	Others		FBgn0015553	tos	0.728068	Others
FBgn0015558	tty	0.191365	Others		FBgn0015558	tty	0.225929	Others
FBgn0015561	unpg	4.1411	Others		FBgn0015561	unpg	0.399394	Others
FBgn0015568	alpha-Est1	0.483843	Others		FBgn0015568	alpha-Est1	0.548855	Others
FBgn0015569	alpha-Est10	2.07122	Others		FBgn0015569	alpha-Est10	2.12056	Others
FBgn0015570	alpha-Est2	3.14176	Others		FBgn0015570	alpha-Est2	4.36641	Others
FBgn0015571	alpha-Est3	0.510166	Others		FBgn0015571	alpha-Est3	0.461478	Others
FBgn0015572	alpha-Est4	0.427214	Others		FBgn0015572	alpha-Est4	0.0338471	Others
FBgn0015574	alpha-Est6	0.377967	Others		FBgn0015574	alpha-Est6	0	Others
FBgn0015575	alpha-Est7	1.63678	Others		FBgn0015575	alpha-Est7	2.19504	Others
FBgn0015576	alpha-Est8	1.72987	Others		FBgn0015576	alpha-Est8	1.89905	Others
FBgn0015577	alpha-Est9	1.22234	Others		FBgn0015577	alpha-Est9	1.23641	Others
FBgn0015582	dare	0.63179	Others		FBgn0015582	dare	0.57218	Others
FBgn0015583	Acp29AB	Inf	Others		FBgn0015583	Acp29AB	0	Others
FBgn0015584	Acp53Ea	10.3521	Others		FBgn0015584	Acp53Ea	0.798832	Others
FBgn0015585	Acp63F	1.38679	Others		FBgn0015585	Acp63F	0.305894	Others
FBgn0015586	Acp76A	1.19742	Others		FBgn0015586	Acp76A	0.887575	Others
FBgn0015589	Apc	0.507121	Others		FBgn0015589	Apc	0.552063	Others
FBgn0015591	AstA	2.24071	Others		FBgn0015591	AstA	3.10975	Others
FBgn0015600	toc	0.244567	Others		FBgn0015600	toc	0.239646	Others
FBgn0015602	BEAF-32	1.44691	Others		FBgn0015602	BEAF-32	1.41448	Others
FBgn0015609	CadN	3.85385	Others		FBgn0015609	CadN	4.74921	Others
FBgn0015614	CanB2	1.36007	Others		FBgn0015614	CanB2	1.11138	Others
FBgn0015615	SMC3	0.772436	Others		FBgn0015615	SMC3	0.709695	Others
FBgn0015618	Cdk8	1.82904	Others		FBgn0015618	Cdk8	2.11299	Others
FBgn0015621	Clp	1.23612	Others		FBgn0015621	Clp	1.02636	Others
FBgn0015622	Cnx99A	1.36296	Others		FBgn0015622	Cnx99A	1.21825	Others
FBgn0015623	Cpr	1.63421	Others		FBgn0015623	Cpr	2.06576	Others
FBgn0015625	CycB3	0.514732	Others		FBgn0015625	CycB3	0.624071	Others
FBgn0015663	Dot	2.03744	Others		FBgn0015663	Dot	1.74982	Others
FBgn0015664	Dref	1.96982	Others		FBgn0015664	Dref	2.04105	Others
FBgn0015714	Cyp6a17	1.62653	Others		FBgn0015714	Cyp6a17	1.98376	Others
FBgn0015721	ktub	0.885334	Others		FBgn0015721	ktub	0.965091	Others
FBgn0015737	Hmu	1.35141	Others		FBgn0015737	Hmu	1.42663	Others
FBgn0015754	Lis-1	1.51593	Others		FBgn0015754	Lis-1	1.5347	Others
FBgn0015756	RpL9	0.368283	Others		FBgn0015756	RpL9	0.349707	Others
FBgn0015765	p38a	0.60298	Others		FBgn0015765	p38a	0.368814	Others
FBgn0015766	Msr-110	0.786122	Others		FBgn0015766	Msr-110	0.777916	Others
FBgn0015770	MstProx	0	Others		FBgn0015770	MstProx	0	Others
FBgn0015772	Nak	0.750751	Others		FBgn0015772	Nak	0.763193	Others
FBgn0015773	NetA	1.66333	Others		FBgn0015773	NetA	1.60514	Others
FBgn0015774	NetB	2.95679	Others		FBgn0015774	NetB	11.1974	Others
FBgn0015776	nrv1	1.77092	Others		FBgn0015776	nrv1	1.76461	Others
FBgn0015777	nrv2	2.70037	Others		FBgn0015777	nrv2	3.9017	Others
FBgn0015778	rin	1.02795	Others		FBgn0015778	rin	0.90654	Others
FBgn0015781	P5cr	1.76154	Others		FBgn0015781	P5cr	1.75312	Others
FBgn0015789	Rab10	2.22146	Others		FBgn0015789	Rab10	2.53332	Others
FBgn0015790	Rab11	1.93179	Others		FBgn0015790	Rab11	2.22322	Others
FBgn0015791	Rab14	3.12945	Others		FBgn0015791	Rab14	2.49577	Others
FBgn0015793	Rab19	0.961898	Others		FBgn0015793	Rab19	0.842192	Others
FBgn0015794	Rab18	1.75034	Others		FBgn0015794	Rab18	1.55426	Others
FBgn0015795	Rab7	2.48572	Others		FBgn0015795	Rab7	1.99006	Others
FBgn0015797	Rab6	1.80419	Others		FBgn0015797	Rab6	1.82076	Others
FBgn0015799	Rbf	0.580192	Others		FBgn0015799	Rbf	0.509623	Others
FBgn0015801	Reg-5	1.88546	Others		FBgn0015801	Reg-5	1.62703	Others
FBgn0015803	RtGEF	0.478686	Others		FBgn0015803	RtGEF	0.427485	Others
FBgn0015805	Rpd3	1.14798	Others		FBgn0015805	Rpd3	1.31506	Others
FBgn0015806	S6k	1.8334	Others		FBgn0015806	S6k	1.55147	Others
FBgn0015808	ScpX	1.70213	Others		FBgn0015808	ScpX	2.02309	Others
FBgn0015818	Spx	0.669066	Others		FBgn0015818	Spx	0.921582	Others
FBgn0015828	TfIIEalpha	0.200289	Others		FBgn0015828	TfIIEalpha	0.253393	Others
FBgn0015829	TfIIEbeta	2.10903	Others		FBgn0015829	TfIIEbeta	2.44174	Others
FBgn0015831	Rtnl2	Inf	Others		FBgn0015831	Rtnl2	0.901496	Others
FBgn0015834	Trip1	0.537306	Others		FBgn0015834	Trip1	0.663171	Others
FBgn0015838	Vang	0.143384	Others		FBgn0015838	Vang	0.153592	Others
FBgn0015872	Drip	1.99571	Others		FBgn0015872	Drip	1.51806	Others
FBgn0015903	apt	1.65877	Others		FBgn0015903	apt	2.29639	Others
FBgn0015904	ara	0.942784	Others		FBgn0015904	ara	0.722881	Others
FBgn0015905	ast	1.25218	Others		FBgn0015905	ast	1.0461	Others
FBgn0015919	caup	0.815551	Others		FBgn0015919	caup	0.72899	Others
FBgn0015924	crq	1.29976	Others		FBgn0015924	crq	1.26075	Others
FBgn0015925	csul	1.17311	Others		FBgn0015925	csul	1.19162	Others
FBgn0015926	dah	0.218256	Others		FBgn0015926	dah	1.36547	Others
FBgn0015929	dpa	1.2285	Others		FBgn0015929	dpa	1.22144	Others
FBgn0015946	grim	0.757632	Others		FBgn0015946	grim	0.665635	Others
FBgn0015949	hrg	0.565003	Others		FBgn0015949	hrg	0.483298	Others
FBgn0016013	Faa	2.33807	Others		FBgn0016013	Faa	2.37403	Others
FBgn0016031	lama	0.205797	Others		FBgn0016031	lama	0.191803	Others
FBgn0016032	lbm	1.06207	Others		FBgn0016032	lbm	0.987392	Others
FBgn0016034	mael	2.94999	Others		FBgn0016034	mael	1.43641	Others
FBgn0016036	mei-P22	0.243297	Others		FBgn0016036	mei-P22	0.285284	Others
FBgn0016038	mod(r)	0.900093	Others		FBgn0016038	mod(r)	0.791749	Others
FBgn0016041	Tom40	1.10691	Others		FBgn0016041	Tom40	1.09937	Others
FBgn0016047	nompA	2.09651	Others		FBgn0016047	nompA	1.43958	Others
FBgn0016053	pgc	0.0458671	Others		FBgn0016053	pgc	0	Others
FBgn0016054	phr6-4	1.00787	III		FBgn0016054	phr6-4	1.18464	III
FBgn0016059	Sema-1b	1.41938	Others		FBgn0016059	Sema-1b	1.67216	Others
FBgn0016061	side	0.636193	Others		FBgn0016061	side	0.730115	Others
FBgn0016070	smg	0.480841	Others		FBgn0016070	smg	0.771122	Others
FBgn0016075	vkg	1.24131	Others		FBgn0016075	vkg	2.27141	Others
FBgn0016076	vri	1.0314	III		FBgn0016076	vri	0.376819	III
FBgn0016078	wun	1.73254	Others		FBgn0016078	wun	1.96161	Others
FBgn0016080	xmas-1	0.270996	Others		FBgn0016080	xmas-1	0.147919	Others
FBgn0016081	fry	0.261362	Others		FBgn0016081	fry	0.347582	Others
FBgn0016119	ATPsynCF6	1.47559	Others		FBgn0016119	ATPsynCF6	1.4528	Others
FBgn0016120	ATPsynD	1.97451	Others		FBgn0016120	ATPsynD	2.1991	Others
FBgn0016122	Acer	1.73663	III		FBgn0016122	Acer	2.31906	III
FBgn0016123	Aph-4	0.816797	Others		FBgn0016123	Aph-4	1.02481	Others
FBgn0016126	CaMKI	1.18409	Others		FBgn0016126	CaMKI	0.878144	Others
FBgn0016131	Cdk4	1.19673	Others		FBgn0016131	Cdk4	2.08289	Others
FBgn0016641	PTP-ER	0.165221	Others		FBgn0016641	PTP-ER	0.168316	Others
FBgn0016650	Lgr1	0.557798	Others		FBgn0016650	Lgr1	0.373344	Others
FBgn0016660	H15	0.551773	Others		FBgn0016660	H15	0.467069	Others
FBgn0016672	Ipp	0.300827	Others		FBgn0016672	Ipp	0.274481	Others
FBgn0016675	Lectin-galC1	2.61165	Others		FBgn0016675	Lectin-galC1	0.12055	Others
FBgn0016684	NaPi-T	1.02772	Others		FBgn0016684	NaPi-T	1.16503	Others
FBgn0016685	Nlp	1.75708	Others		FBgn0016685	Nlp	1.98977	Others
FBgn0016687	Nurf-38	2.50195	Others		FBgn0016687	Nurf-38	3.4384	Others
FBgn0016691	ATPsynO	1.65463	Others		FBgn0016691	ATPsynO	1.61291	Others
FBgn0016693	Past1	1.30931	Others		FBgn0016693	Past1	1.62354	Others
FBgn0016694	Pdp1	1.68075	I		FBgn0016694	Pdp1	1.22047	I
FBgn0016696	Pitslre	0.104792	Others		FBgn0016696	Pitslre	0.0843791	Others
FBgn0016697	Prosalpha5	1.67	Others		FBgn0016697	Prosalpha5	1.848	Others
FBgn0016698	Ptpa	1.52281	Others		FBgn0016698	Ptpa	1.21475	Others
FBgn0016700	Rab1	3.5476	Others		FBgn0016700	Rab1	3.39224	Others
FBgn0016701	Rab4	2.04126	Others		FBgn0016701	Rab4	1.52902	Others
FBgn0016715	Reg-2	1.59157	Others		FBgn0016715	Reg-2	1.5385	Others
FBgn0016726	RpL29	0.996446	Others		FBgn0016726	RpL29	0.83454	Others
FBgn0016754	sba	0.422054	Others		FBgn0016754	sba	0.380038	Others
FBgn0016756	Usp47	0.334396	Others		FBgn0016756	Usp47	0.328937	Others
FBgn0016762	angel	0.452407	Others		FBgn0016762	angel	0.534547	Others
FBgn0016794	dos	0.655754	Others		FBgn0016794	dos	0.720188	Others
FBgn0016797	fz2	0.916862	Others		FBgn0016797	fz2	1.1106	Others
FBgn0016917	Stat92E	2.79722	Others		FBgn0016917	Stat92E	3.93251	Others
FBgn0016919	nompB	0.657328	Others		FBgn0016919	nompB	0.979416	Others
FBgn0016920	nompC	0.304101	Others		FBgn0016920	nompC	0.385392	Others
FBgn0016926	Pino	1.51965	Others		FBgn0016926	Pino	1.2209	Others
FBgn0016930	Dyrk2	1.60357	Others		FBgn0016930	Dyrk2	2.10331	Others
FBgn0016970	l(2)k10201	1.60828	Others		FBgn0016970	l(2)k10201	1.45181	Others
FBgn0016975	stnB	0.70479	Others		FBgn0016975	stnB	0.821131	Others
FBgn0016976	stnA	0.511801	Others		FBgn0016976	stnA	0.646981	Others
FBgn0016977	spen	0.605807	Others		FBgn0016977	spen	0.374994	Others
FBgn0016978	snRNP-U1-70K	0.597174	Others		FBgn0016978	snRNP-U1-70K	0.673028	Others
FBgn0016983	smid	1.47893	Others		FBgn0016983	smid	1.50558	Others
FBgn0016984	sktl	0.483455	Others		FBgn0016984	sktl	0.470615	Others
FBgn0017414	cag	1.68822	Others		FBgn0017414	cag	1.7881	Others
FBgn0017418	ari-1	1.38137	Others		FBgn0017418	ari-1	1.75889	Others
FBgn0017429	CG5989	0.566962	Others		FBgn0017429	CG5989	0.515699	Others
FBgn0017430	Nelf-E	1.64205	Others		FBgn0017430	Nelf-E	1.4966	Others
FBgn0017448	CG2187	0.684133	Others		FBgn0017448	CG2187	1.08167	Others
FBgn0017456	Ubc84D	0	Others		FBgn0017456	Ubc84D	0	Others
FBgn0017457	U2af38	1.23686	Others		FBgn0017457	U2af38	1.45807	Others
FBgn0017482	T3dh	1.84029	Others		FBgn0017482	T3dh	1.49932	Others
FBgn0017545	RpS3A	0.877071	Others		FBgn0017545	RpS3A	0.663741	Others
FBgn0017550	Rga	0.599127	Others		FBgn0017550	Rga	0.576895	Others
FBgn0017551	Rca1	0.398735	Others		FBgn0017551	Rca1	0.528832	Others
FBgn0017556	Prosalpha4T2	0	Others		FBgn0017556	Prosalpha4T2	0	Others
FBgn0017558	Pdk	1.73338	Others		FBgn0017558	Pdk	1.48646	Others
FBgn0017561	Ork1	0.515379	III		FBgn0017561	Ork1	0.816251	III
FBgn0017566	ND-75	0.7949	Others		FBgn0017566	ND-75	0.814379	Others
FBgn0017567	ND-23	1.45113	Others		FBgn0017567	ND-23	1.22838	Others
FBgn0017572	Mo25	2.07876	Others		FBgn0017572	Mo25	1.72338	Others
FBgn0017577	Mcm5	1.19462	Others		FBgn0017577	Mcm5	1.81303	Others
FBgn0017578	Max	1.46383	Others		FBgn0017578	Max	1.45895	Others
FBgn0017579	RpL14	0.300048	Others		FBgn0017579	RpL14	0.250605	Others
FBgn0017581	Lk6	0.160234	Others		FBgn0017581	Lk6	0.114274	Others
FBgn0017590	klg	1.49079	Others		FBgn0017590	klg	1.33321	Others
FBgn0019624	COX5A	1.40732	Others		FBgn0019624	COX5A	1.78666	Others
FBgn0019637	Atu	0.608273	Others		FBgn0019637	Atu	0.69636	Others
FBgn0019643	Dat	1.45659	Others		FBgn0019643	Dat	1.50014	Others
FBgn0019644	ATPsynB	1.03315	Others		FBgn0019644	ATPsynB	1.3018	Others
FBgn0019650	toy	0.96967	Others		FBgn0019650	toy	1.00572	Others
FBgn0019662	qm	2.0086	Others		FBgn0019662	qm	2.13568	Others
FBgn0019686	lok	0.223991	Others		FBgn0019686	lok	0.981834	Others
FBgn0019809	gcm2	0.989282	Others		FBgn0019809	gcm2	0.499247	Others
FBgn0019828	dj	0	Others		FBgn0019828	dj	0	Others
FBgn0019830	colt	0.591326	Others		FBgn0019830	colt	0.765807	Others
FBgn0019886	Letm1	1.03994	Others		FBgn0019886	Letm1	0.935971	Others
FBgn0019890	Smg5	1.17794	Others		FBgn0019890	Smg5	1.32867	Others
FBgn0019925	Surf4	1.69112	Others		FBgn0019925	Surf4	1.91546	Others
FBgn0019928	Ser8	0.794774	Others		FBgn0019928	Ser8	0	Others
FBgn0019929	Ser7	1.48032	Others		FBgn0019929	Ser7	1.68925	Others
FBgn0019932	SamDC	4.11247	Others		FBgn0019932	SamDC	3.73922	Others
FBgn0019936	RpS20	0.300843	Others		FBgn0019936	RpS20	0.294632	Others
FBgn0019938	RpI1	1.03378	Others		FBgn0019938	RpI1	1.1391	Others
FBgn0019940	Rh6	0.535076	I		FBgn0019940	Rh6	0.510564	I
FBgn0019947	Psn	0.832985	Others		FBgn0019947	Psn	0.760177	Others
FBgn0019948	Phm	2.485	Others		FBgn0019948	Phm	2.16085	Others
FBgn0019949	Cdk9	1.55252	Others		FBgn0019949	Cdk9	1.54891	Others
FBgn0019952	Orct	1.21443	Others		FBgn0019952	Orct	1.32406	Others
FBgn0019957	ND-42	1.09658	Others		FBgn0019957	ND-42	1.1586	Others
FBgn0019960	Mitofilin	0.633435	Others		FBgn0019960	Mitofilin	0.614414	Others
FBgn0019968	Khc-73	1.19084	Others		FBgn0019968	Khc-73	1.91446	Others
FBgn0019972	Drice	1.85118	Others		FBgn0019972	Drice	2.59611	Others
FBgn0019982	Gs1l	1.11818	Others		FBgn0019982	Gs1l	1.40994	Others
FBgn0019985	mGluR	0.466042	Others		FBgn0019985	mGluR	0.755122	Others
FBgn0019990	Gcn2	0.278818	Others		FBgn0019990	Gcn2	0.264453	Others
FBgn0020018	Ppox	0.840145	Others		FBgn0020018	Ppox	0.734668	Others
FBgn0020224	Cbl	0.776137	Others		FBgn0020224	Cbl	0.803251	Others
FBgn0020235	ATPsyngamma	1.24878	Others		FBgn0020235	ATPsyngamma	1.48093	Others
FBgn0020236	ATPCL	1.92773	Others		FBgn0020236	ATPCL	2.86789	Others
FBgn0020238	14-3-3epsilon	2.80881	Others		FBgn0020238	14-3-3epsilon	2.78858	Others
FBgn0020248	stet	0.134697	Others		FBgn0020248	stet	0.0917415	Others
FBgn0020249	stck	0.843269	Others		FBgn0020249	stck	0.844422	Others
FBgn0020251	sfl	0.458822	Others		FBgn0020251	sfl	0.402995	Others
FBgn0020255	Ran	2.35805	Others		FBgn0020255	Ran	2.93365	Others
FBgn0020257	Ppa	0.751989	Others		FBgn0020257	Ppa	0.667859	Others
FBgn0020258	ppk	1.72319	Others		FBgn0020258	ppk	1.1449	Others
FBgn0020261	pcm	0.532095	Others		FBgn0020261	pcm	0.497502	Others
FBgn0020269	mspo	0.934537	Others		FBgn0020269	mspo	0.793407	Others
FBgn0020270	mre11	0.797098	Others		FBgn0020270	mre11	0.739623	Others
FBgn0020272	mst	0.950344	Others		FBgn0020272	mst	1.30034	Others
FBgn0020277	lush	1.26688	Others		FBgn0020277	lush	1.77139	Others
FBgn0020278	loco	0.564446	Others		FBgn0020278	loco	0.698271	Others
FBgn0020279	lig	0.963917	Others		FBgn0020279	lig	1.05125	Others
FBgn0020280	laf	Inf	Others		FBgn0020280	laf	0	Others
FBgn0020294	ko	0.28733	Others		FBgn0020294	ko	0.249879	Others
FBgn0020299	stumps	0.69121	Others		FBgn0020299	stumps	0.852832	Others
FBgn0020300	gk	2.4979	Others		FBgn0020300	gk	3.16082	Others
FBgn0020304	drongo	0.981461	Others		FBgn0020304	drongo	0.973233	Others
FBgn0020305	dbe	1.64196	Others		FBgn0020305	dbe	1.51804	Others
FBgn0020306	dom	0.223599	Others		FBgn0020306	dom	0.306001	Others
FBgn0020307	dve	0.738314	Others		FBgn0020307	dve	0.580804	Others
FBgn0020309	crol	0.745798	Others		FBgn0020309	crol	0.941822	Others
FBgn0020312	CG4050	0.298693	Others		FBgn0020312	CG4050	0.295259	Others
FBgn0020369	Rpt6	1.68333	Others		FBgn0020369	Rpt6	1.78867	Others
FBgn0020370	TppII	1.55119	Others		FBgn0020370	TppII	1.81592	Others
FBgn0020371	Tim17b2	0	Others		FBgn0020371	Tim17b2	0	Others
FBgn0020372	TM4SF	0.923125	Others		FBgn0020372	TM4SF	0.940717	Others
FBgn0020376	Sr-CIII	0	Others		FBgn0020376	Sr-CIII	0	Others
FBgn0020377	Sr-CII	0.941919	Others		FBgn0020377	Sr-CII	2.59637	Others
FBgn0020378	Sp1	0.328673	Others		FBgn0020378	Sp1	0.35022	Others
FBgn0020379	Rfx	0.23007	Others		FBgn0020379	Rfx	0.261576	Others
FBgn0020381	Dredd	0.603539	Others		FBgn0020381	Dredd	0.606993	Others
FBgn0020385	pug	1.08623	Others		FBgn0020385	pug	1.33843	Others
FBgn0020386	Pdk1	1.13395	Others		FBgn0020386	Pdk1	1.27687	Others
FBgn0020388	Gcn5	1.22284	Others		FBgn0020388	Gcn5	1.42507	Others
FBgn0020389	Papss	1.01481	Others		FBgn0020389	Papss	0.970421	Others
FBgn0020391	Nrk	0.268954	Others		FBgn0020391	Nrk	0.225383	Others
FBgn0020392	Nmt	1.68243	Others		FBgn0020392	Nmt	2.23498	Others
FBgn0020399	Mst89B	0	Others		FBgn0020399	Mst89B	0.665683	Others
FBgn0020407	asun	1.41418	Others		FBgn0020407	asun	1.40867	Others
FBgn0020412	JIL-1	1.01233	Others		FBgn0020412	JIL-1	1.13082	Others
FBgn0020414	Idgf3	2.19191	Others		FBgn0020414	Idgf3	2.03262	Others
FBgn0020415	Idgf2	2.53952	Others		FBgn0020415	Idgf2	2.71503	Others
FBgn0020416	Idgf1	3.37961	Others		FBgn0020416	Idgf1	3.43035	Others
FBgn0020429	GluRIIB	2.30109	Others		FBgn0020429	GluRIIB	Inf	Others
FBgn0020440	Fak	1.01216	Others		FBgn0020440	Fak	0.950929	Others
FBgn0020443	Elf	1.89565	Others		FBgn0020443	Elf	2.21522	Others
FBgn0020445	E23	0.602481	I		FBgn0020445	E23	0.731263	I
FBgn0020493	Dad	0.586381	Others		FBgn0020493	Dad	0.469119	Others
FBgn0020496	CtBP	1.05623	Others		FBgn0020496	CtBP	1.13206	Others
FBgn0020497	emb	2.11123	Others		FBgn0020497	emb	2.34924	Others
FBgn0020503	CLIP-190	1.03385	Others		FBgn0020503	CLIP-190	1.00739	Others
FBgn0020506	Amyrel	Inf	Others		FBgn0020506	Amyrel	0.221889	Others
FBgn0020508	Ag5r2	1.22333	Others		FBgn0020508	Ag5r2	3.99413	Others
FBgn0020509	Acp62F	Inf	Others		FBgn0020509	Acp62F	0.190184	Others
FBgn0020510	Abi	0.639259	Others		FBgn0020510	Abi	0.645055	Others
FBgn0020513	ade5	2.90856	Others		FBgn0020513	ade5	3.47155	Others
FBgn0020521	pio	0.907294	Others		FBgn0020521	pio	0.97322	Others
FBgn0020545	kraken	0.43679	Others		FBgn0020545	kraken	0.457558	Others
FBgn0020616	SA	1.2155	Others		FBgn0020616	SA	1.17329	Others
FBgn0020617	Rx	0.158994	Others		FBgn0020617	Rx	0.203712	Others
FBgn0020618	Rack1	0.26812	Others		FBgn0020618	Rack1	0.255706	Others
FBgn0020620	RN-tre	0.453502	Others		FBgn0020620	RN-tre	0.460229	Others
FBgn0020621	Pkn	0.599141	Others		FBgn0020621	Pkn	0.439626	Others
FBgn0020622	Pi3K21B	1.98459	Others		FBgn0020622	Pi3K21B	2.21275	Others
FBgn0020626	Osbp	0.479498	Others		FBgn0020626	Osbp	0.440305	Others
FBgn0020633	Mcm7	1.30682	Others		FBgn0020633	Mcm7	2.12865	Others
FBgn0020637	Lcp65Ag2	Inf	Others		FBgn0020637	Lcp65Ag2	5.04473	Others
FBgn0020638	Lcp65Ag1	0	Others		FBgn0020638	Lcp65Ag1	0	Others
FBgn0020639	Lcp65Af	0	Others		FBgn0020639	Lcp65Af	0	Others
FBgn0020640	Lcp65Ae	0	Others		FBgn0020640	Lcp65Ae	Inf	Others
FBgn0020641	Lcp65Ad	3.22133	Others		FBgn0020641	Lcp65Ad	94.5293	Others
FBgn0020642	Lcp65Ac	1.30379	Others		FBgn0020642	Lcp65Ac	3.14519	Others
FBgn0020643	Lcp65Ab2	0	Others		FBgn0020643	Lcp65Ab2	0	Others
FBgn0020644	Lcp65Ab1	0	Others		FBgn0020644	Lcp65Ab1	0	Others
FBgn0020645	Lcp65Aa	0	Others		FBgn0020645	Lcp65Aa	0	Others
FBgn0020647	KrT95D	0.458495	Others		FBgn0020647	KrT95D	0.556488	Others
FBgn0020653	Trxr-1	1.17304	Others		FBgn0020653	Trxr-1	1.27664	Others
FBgn0020655	ArfGAP1	0.965142	Others		FBgn0020655	ArfGAP1	0.835633	Others
FBgn0020660	eIF-4B	1.10299	Others		FBgn0020660	eIF-4B	0.645658	Others
FBgn0020762	Atet	0.937987	Others		FBgn0020762	Atet	0.931769	Others
FBgn0020764	Alas	0.438234	Others		FBgn0020764	Alas	0.333899	Others
FBgn0020765	Acp65Aa	9.98748	Others		FBgn0020765	Acp65Aa	4.96292	Others
FBgn0020767	Spred	0.249262	Others		FBgn0020767	Spred	0.275195	Others
FBgn0020880	CG7179	0	Others		FBgn0020880	CG7179	0	Others
FBgn0020887	Su(z)12	0.420974	Others		FBgn0020887	Su(z)12	0.390829	Others
FBgn0020906	Jon25Bi	1.1695	Others		FBgn0020906	Jon25Bi	1.08148	Others
FBgn0020907	Scp2	2.53042	Others		FBgn0020907	Scp2	2.88271	Others
FBgn0020908	Scp1	9.41645	Others		FBgn0020908	Scp1	2.48972	Others
FBgn0020909	Rtc1	1.79586	Others		FBgn0020909	Rtc1	1.44804	Others
FBgn0020910	RpL3	0.26462	Others		FBgn0020910	RpL3	0.26718	Others
FBgn0020912	Ptx1	1.01033	Others		FBgn0020912	Ptx1	0.82704	Others
FBgn0020930	Dgkepsilon	0.353011	Others		FBgn0020930	Dgkepsilon	0.316818	Others
FBgn0021738	Crg-1	0	Others		FBgn0021738	Crg-1	0.665696	Others
FBgn0021742	C901	0.0765269	Others		FBgn0021742	C901	0.221894	Others
FBgn0021750	Aats-ser	0.762549	Others		FBgn0021750	Aats-ser	0.654611	Others
FBgn0021760	chb	0.833342	Others		FBgn0021760	chb	0.955266	Others
FBgn0021761	Nup154	0.826615	Others		FBgn0021761	Nup154	0.810087	Others
FBgn0021764	sdk	0.983836	Others		FBgn0021764	sdk	1.87253	Others
FBgn0021765	scu	1.27269	Others		FBgn0021765	scu	2.15937	Others
FBgn0021767	org-1	0.528927	Others		FBgn0021767	org-1	0	Others
FBgn0021768	nudC	1.75283	Others		FBgn0021768	nudC	1.57372	Others
FBgn0021776	mira	1.19211	Others		FBgn0021776	mira	0.0282385	Others
FBgn0021795	Tapdelta	1.18135	Others		FBgn0021795	Tapdelta	1.19711	Others
FBgn0021796	Tor	0.731939	Others		FBgn0021796	Tor	0.821561	Others
FBgn0021800	Reph	0.509126	Others		FBgn0021800	Reph	0.499362	Others
FBgn0021814	Vps28	1.88831	Others		FBgn0021814	Vps28	1.90333	Others
FBgn0021818	cnk	0.337653	Others		FBgn0021818	cnk	0.316624	Others
FBgn0021825	Dmn	1.44586	Others		FBgn0021825	Dmn	1.37258	Others
FBgn0021847	l(2)k14710	0.855489	Others		FBgn0021847	l(2)k14710	0.809717	Others
FBgn0021856	l(2)k14505	2.67957	Others		FBgn0021856	l(2)k14505	2.28453	Others
FBgn0021872	Xbp1	0.656985	Others		FBgn0021872	Xbp1	0.581022	Others
FBgn0021874	Nle	1.08621	Others		FBgn0021874	Nle	1.07294	Others
FBgn0021875	Zfrp8	0.786875	Others		FBgn0021875	Zfrp8	0.68664	Others
FBgn0021895	ytr	0.132866	Others		FBgn0021895	ytr	0.144056	Others
FBgn0021906	RFeSP	0.976856	Others		FBgn0021906	RFeSP	1.06945	Others
FBgn0021944	Coprox	0.926247	Others		FBgn0021944	Coprox	0.881501	Others
FBgn0021967	ND-PDSW	1.29995	Others		FBgn0021967	ND-PDSW	1.50169	Others
FBgn0021979	l(2)k09913	1.50072	Others		FBgn0021979	l(2)k09913	1.43434	Others
FBgn0021995	Rs1	1.37768	Others		FBgn0021995	Rs1	1.35472	Others
FBgn0022023	eIF-3p40	0.39895	Others		FBgn0022023	eIF-3p40	0.508501	Others
FBgn0022027	Vps25	0.53916	Others		FBgn0022027	Vps25	0.429592	Others
FBgn0022029	l(2)k01209	1.1032	Others		FBgn0022029	l(2)k01209	1.01891	Others
FBgn0022069	Nnp-1	1.15313	Others		FBgn0022069	Nnp-1	1.34929	Others
FBgn0022097	Vha36-1	1.91418	Others		FBgn0022097	Vha36-1	2.15636	Others
FBgn0022153	l(2)k05819	0.26381	Others		FBgn0022153	l(2)k05819	0.28359	Others
FBgn0022160	Gpo-1	0.920552	Others		FBgn0022160	Gpo-1	0.907018	Others
FBgn0022213	Cas	2.45194	Others		FBgn0022213	Cas	2.41737	Others
FBgn0022224	ubl	4.39278	Others		FBgn0022224	ubl	4.81568	Others
FBgn0022238	lolal	4.3148	Others		FBgn0022238	lolal	3.59199	Others
FBgn0022246	Rpp30	1.89479	Others		FBgn0022246	Rpp30	1.47259	Others
FBgn0022288	l(2)09851	1.0254	Others		FBgn0022288	l(2)09851	1.09731	Others
FBgn0022338	dnk	1.1123	Others		FBgn0022338	dnk	2.0068	Others
FBgn0022343	CG3760	1.24659	Others		FBgn0022343	CG3760	1.29796	Others
FBgn0022344	CG10340	1.4508	Others		FBgn0022344	CG10340	1.68712	Others
FBgn0022349	CG1910	1.63257	Others		FBgn0022349	CG1910	1.27634	Others
FBgn0022355	Tsf1	1.0572	Others		FBgn0022355	Tsf1	1.86744	Others
FBgn0022359	Sodh-2	1.21757	Others		FBgn0022359	Sodh-2	1.35734	Others
FBgn0022361	Pur-alpha	2.09552	Others		FBgn0022361	Pur-alpha	2.13344	Others
FBgn0022382	Pka-R2	1.48674	II		FBgn0022382	Pka-R2	1.93571	II
FBgn0022699	D19B	0.459133	Others		FBgn0022699	D19B	0.461616	Others
FBgn0022700	Cht4	0.978279	Others		FBgn0022700	Cht4	Inf	Others
FBgn0022702	Cht2	0.618105	Others		FBgn0022702	Cht2	1.1966	Others
FBgn0022708	Adk2	1.172	Others		FBgn0022708	Adk2	1.26887	Others
FBgn0022709	Adk1	0.884749	Others		FBgn0022709	Adk1	0.915341	Others
FBgn0022710	Ac13E	0.212802	Others		FBgn0022710	Ac13E	0.223785	Others
FBgn0022724	Taf8	1.38298	Others		FBgn0022724	Taf8	0.9994	Others
FBgn0022740	HLH54F	Inf	Others		FBgn0022740	HLH54F	0	Others
FBgn0022764	Sin3A	0.773957	Others		FBgn0022764	Sin3A	1.03994	Others
FBgn0022768	Pp2C1	0.366987	Others		FBgn0022768	Pp2C1	0.311655	Others
FBgn0022770	Peritrophin-A	1.32275	Others		FBgn0022770	Peritrophin-A	2.14954	Others
FBgn0022772	Orc1	0.579056	Others		FBgn0022772	Orc1	0.97629	Others
FBgn0022774	Oat	1.37202	Others		FBgn0022774	Oat	1.80366	Others
FBgn0022786	Hira	0.344819	Others		FBgn0022786	Hira	0.44192	Others
FBgn0022787	Hel89B	0.255192	Others		FBgn0022787	Hel89B	0.232818	Others
FBgn0022800	Cad96Ca	0.78517	Others		FBgn0022800	Cad96Ca	0.676189	Others
FBgn0022893	Df31	1.62551	Others		FBgn0022893	Df31	1.91901	Others
FBgn0022935	D19A	0.634634	Others		FBgn0022935	D19A	0.656951	Others
FBgn0022936	CycH	1.17147	Others		FBgn0022936	CycH	1.20045	Others
FBgn0022942	Cbp80	1.46092	Others		FBgn0022942	Cbp80	1.46374	Others
FBgn0022943	Cbp20	1.98271	Others		FBgn0022943	Cbp20	1.85085	Others
FBgn0022959	yps	0.64625	Others		FBgn0022959	yps	0.53725	Others
FBgn0022960	vimar	1.30085	Others		FBgn0022960	vimar	1.41572	Others
FBgn0022981	rpk	0.318703	Others		FBgn0022981	rpk	0	Others
FBgn0022984	qkr58E-3	1.69178	Others		FBgn0022984	qkr58E-3	1.56226	Others
FBgn0022985	qkr58E-2	1.02303	Others		FBgn0022985	qkr58E-2	1.14686	Others
FBgn0022986	qkr58E-1	0.932203	Others		FBgn0022986	qkr58E-1	0.905563	Others
FBgn0022987	qkr54B	1.71406	Others		FBgn0022987	qkr54B	1.83495	Others
FBgn0023000	mth	0.84319	Others		FBgn0023000	mth	0.828623	Others
FBgn0023001	melt	0.485308	Others		FBgn0023001	melt	0.459877	Others
FBgn0023023	CRMP	0.837303	Others		FBgn0023023	CRMP	0.826683	Others
FBgn0023076	Clk	0.221441	I		FBgn0023076	Clk	0.210601	I
FBgn0023081	gek	0.581986	Others		FBgn0023081	gek	0.647452	Others
FBgn0023083	fray	1.84488	Others		FBgn0023083	fray	2.04663	Others
FBgn0023090	dtr	0.744487	Others		FBgn0023090	dtr	0.319273	Others
FBgn0023091	dimm	1.55072	Others		FBgn0023091	dimm	3.99391	Others
FBgn0023094	cyc	0.709597	III		FBgn0023094	cyc	0.622696	III
FBgn0023095	caps	1.90694	Others		FBgn0023095	caps	2.06231	Others
FBgn0023096	btv	0.519571	Others		FBgn0023096	btv	0.665643	Others
FBgn0023097	bon	1.06656	Others		FBgn0023097	bon	1.12377	Others
FBgn0023129	aay	2.36434	Others		FBgn0023129	aay	2.17936	Others
FBgn0023130	a6	0.174565	Others		FBgn0023130	a6	0.194575	Others
FBgn0023143	Uba1	1.46584	Others		FBgn0023143	Uba1	1.48422	Others
FBgn0023167	SmD3	2.26498	Others		FBgn0023167	SmD3	2.27012	Others
FBgn0023169	AMPKalpha	0.683931	Others		FBgn0023169	AMPKalpha	0.582958	Others
FBgn0023170	RpL39	1.02865	Others		FBgn0023170	RpL39	1.27393	Others
FBgn0023171	rnh1	1.13558	Others		FBgn0023171	rnh1	0.998851	Others
FBgn0023172	RhoGEF2	0.460128	Others		FBgn0023172	RhoGEF2	0.539208	Others
FBgn0023174	Prosbeta2	2.62868	Others		FBgn0023174	Prosbeta2	2.56385	Others
FBgn0023175	Prosalpha7	1.67312	Others		FBgn0023175	Prosalpha7	1.67972	Others
FBgn0023177	Pp4-19C	0.923375	Others		FBgn0023177	Pp4-19C	1.12012	Others
FBgn0023178	Pdf	3.80851	III		FBgn0023178	Pdf	2.68489	III
FBgn0023179	amon	1.37642	Others		FBgn0023179	amon	1.40694	Others
FBgn0023180	Orc6	2.09067	Others		FBgn0023180	Orc6	1.36311	Others
FBgn0023181	Orc4	1.08416	Others		FBgn0023181	Orc4	0.818009	Others
FBgn0023197	Jon74E	0.460149	Others		FBgn0023197	Jon74E	8.6557	Others
FBgn0023212	EloB	2.35323	Others		FBgn0023212	EloB	2.38809	Others
FBgn0023213	eIF4G	2.85342	Others		FBgn0023213	eIF4G	2.35082	Others
FBgn0023214	edl	1.72325	Others		FBgn0023214	edl	1.20664	Others
FBgn0023215	Mnt	1.05316	Others		FBgn0023215	Mnt	0.934557	Others
FBgn0023216	Parg	0.639549	Others		FBgn0023216	Parg	0.696725	Others
FBgn0023388	Dap160	1.3863	Others		FBgn0023388	Dap160	1.83173	Others
FBgn0023395	Chd3	1.05503	Others		FBgn0023395	Chd3	1.22033	Others
FBgn0023407	B4	0.555523	II		FBgn0023407	B4	1.0529	II
FBgn0023415	Acp32CD	0.306744	Others		FBgn0023415	Acp32CD	0.22189	Others
FBgn0023416	Ac3	0.907269	I		FBgn0023416	Ac3	1.30181	I
FBgn0023441	fus	0.639976	Others		FBgn0023441	fus	0.672908	Others
FBgn0023458	Rbcn-3A	0.6725	Others		FBgn0023458	Rbcn-3A	0.772232	Others
FBgn0023477	Tal	1.24861	Others		FBgn0023477	Tal	1.68568	Others
FBgn0023479	Tequila	1.33001	Others		FBgn0023479	Tequila	1.50051	Others
FBgn0023489	Pph13	0.476685	Others		FBgn0023489	Pph13	0.357381	Others
FBgn0023495	Lip3	0.632687	Others		FBgn0023495	Lip3	0.458534	Others
FBgn0023496	Lip1	0.393935	Others		FBgn0023496	Lip1	0.0405135	Others
FBgn0023506	Es2	1.60927	Others		FBgn0023506	Es2	1.67575	Others
FBgn0023507	CG3835	0.837708	Others		FBgn0023507	CG3835	0.960825	Others
FBgn0023508	Ocrl	0.62556	Others		FBgn0023508	Ocrl	0.574084	Others
FBgn0023509	mip130	0.611654	Others		FBgn0023509	mip130	0.587145	Others
FBgn0023510	Rbcn-3B	1.01101	Others		FBgn0023510	Rbcn-3B	1.03418	Others
FBgn0023511	Edem1	0.545333	Others		FBgn0023511	Edem1	0.438131	Others
FBgn0023512	eIF2B-epsilon	0.790619	Others		FBgn0023512	eIF2B-epsilon	0.824238	Others
FBgn0023513	CG14803	0.681124	Others		FBgn0023513	CG14803	0.59521	Others
FBgn0023514	CG14805	1.08466	Others		FBgn0023514	CG14805	1.0827	Others
FBgn0023515	CG14814	0.342094	Others		FBgn0023515	CG14814	0.530427	Others
FBgn0023516	Pex5	0.707121	Others		FBgn0023516	Pex5	0.69969	Others
FBgn0023517	Pgam5	0.872194	Others		FBgn0023517	Pgam5	1.16103	Others
FBgn0023518	trr	0.367561	Others		FBgn0023518	trr	0.334897	Others
FBgn0023519	mRpL16	1.64809	Others		FBgn0023519	mRpL16	1.79673	Others
FBgn0023520	CG3857	0.793234	Others		FBgn0023520	CG3857	0.834577	Others
FBgn0023521	CG3587	1.46829	Others		FBgn0023521	CG3587	1.02593	Others
FBgn0023522	CG11596	0.544232	Others		FBgn0023522	CG11596	0.608312	Others
FBgn0023523	Or2a	0.0460131	Others		FBgn0023523	Or2a	0	Others
FBgn0023524	CG3078	0.0902481	Others		FBgn0023524	CG3078	0.0719963	Others
FBgn0023525	CG3191	0.280647	Others		FBgn0023525	CG3191	0.254105	Others
FBgn0023526	CG2865	0.725002	Others		FBgn0023526	CG2865	0.447423	Others
FBgn0023527	CG3071	1.40279	Others		FBgn0023527	CG3071	1.28372	Others
FBgn0023528	CG2924	1.0673	Others		FBgn0023528	CG2924	1.00163	Others
FBgn0023529	CG2918	1.69422	Others		FBgn0023529	CG2918	1.52511	Others
FBgn0023530	CG3740	1.3045	Others		FBgn0023530	CG3740	1.59412	Others
FBgn0023531	CG32809	0.180256	Others		FBgn0023531	CG32809	0.223049	Others
FBgn0023534	CG17778	0.14543	Others		FBgn0023534	CG17778	0.148104	Others
FBgn0023535	arg	1.03874	Others		FBgn0023535	arg	2.13928	Others
FBgn0023536	CG3156	1.17717	Others		FBgn0023536	CG3156	1.49707	Others
FBgn0023537	CG17896	1.08904	Others		FBgn0023537	CG17896	1.44696	Others
FBgn0023540	CG3630	0.749291	Others		FBgn0023540	CG3630	0.509171	Others
FBgn0023541	Cyp4d14	0.657375	Others		FBgn0023541	Cyp4d14	0.238368	Others
FBgn0023542	Nmd3	1.86192	Others		FBgn0023542	Nmd3	1.64278	Others
FBgn0023545	CG4406	1.7249	Others		FBgn0023545	CG4406	1.55057	Others
FBgn0023549	Mct1	0.882974	Others		FBgn0023549	Mct1	1.02844	Others
FBgn0023550	CG18031	0.399784	Others		FBgn0023550	CG18031	0.064475	Others
FBgn0024150	Ac78C	0.409835	III		FBgn0024150	Ac78C	0.387921	III
FBgn0024177	zpg	1.79681	Others		FBgn0024177	zpg	0	Others
FBgn0024179	wit	0.744043	Others		FBgn0024179	wit	0.903402	Others
FBgn0024182	waw	0.58297	Others		FBgn0024182	waw	0.841706	Others
FBgn0024183	vig	2.36985	Others		FBgn0024183	vig	2.47078	Others
FBgn0024184	unc-4	0.45849	Others		FBgn0024184	unc-4	0.544314	Others
FBgn0024187	syd	0.632787	Others		FBgn0024187	syd	0.624147	Others
FBgn0024188	san	2.75459	Others		FBgn0024188	san	2.85195	Others
FBgn0024189	sns	0.665845	Others		FBgn0024189	sns	0.871447	Others
FBgn0024191	sip1	0.770351	Others		FBgn0024191	sip1	0.782333	Others
FBgn0024194	rasp	0.346492	Others		FBgn0024194	rasp	0.307781	Others
FBgn0024196	robl	3.78811	Others		FBgn0024196	robl	4.57082	Others
FBgn0024222	ird5	1.20242	Others		FBgn0024222	ird5	1.5925	Others
FBgn0024227	aurB	1.54068	Others		FBgn0024227	aurB	1.14249	Others
FBgn0024230	Hs2st	0.871913	Others		FBgn0024230	Hs2st	0.758023	Others
FBgn0024232	gprs	0.773446	Others		FBgn0024232	gprs	1.37786	Others
FBgn0024234	gbb	0.960933	Others		FBgn0024234	gbb	1.03489	Others
FBgn0024236	foi	0.673749	Others		FBgn0024236	foi	0.869077	Others
FBgn0024238	Fim	1.74326	Others		FBgn0024238	Fim	1.61973	Others
FBgn0024244	drm	3.28858	Others		FBgn0024244	drm	2.4057	Others
FBgn0024245	dnt	1.02599	Others		FBgn0024245	dnt	0.888791	Others
FBgn0024248	chico	1.58986	Others		FBgn0024248	chico	1.37806	Others
FBgn0024249	cato	0	Others		FBgn0024249	cato	0	Others
FBgn0024250	brk	1.59108	Others		FBgn0024250	brk	1.18818	Others
FBgn0024251	bbx	0.451141	Others		FBgn0024251	bbx	0.432842	Others
FBgn0024273	WASp	0.82109	Others		FBgn0024273	WASp	0.95943	Others
FBgn0024277	trio	0.599928	Others		FBgn0024277	trio	0.78616	Others
FBgn0024285	Srp54	0.591286	Others		FBgn0024285	Srp54	0.742933	Others
FBgn0024288	Sox100B	0.496468	Others		FBgn0024288	Sox100B	1.3313	Others
FBgn0024289	Sodh-1	1.48413	Others		FBgn0024289	Sodh-1	1.95661	Others
FBgn0024291	Sir2	1.43744	Others		FBgn0024291	Sir2	1.57088	Others
[truncated: 11,920 more rows]

## Sheet: Fig.2C
Fig. 2C Relative translation efficiencies (TE) measured by dual-luciferase assays conducted on WT and uORF-mutated 5'UTRs of Clk and cyc genes
Type	Replicates	Relative_TE
Clk-Mut	1	9.60077
Clk-Mut	2	3.7138
Clk-Mut	3	6.96478
Clk-Mut	4	8.65575
Clk-Mut	5	15.5851
Clk-Mut	6	8.36303
Clk_WT	1	0.72304
Clk_WT	2	0.970795
Clk_WT	3	0.979606
Clk_WT	4	1.18354
Clk_WT	5	1.08104
Clk_WT	6	1.06198
Cyc-Mut	1	2.50069
Cyc-Mut	2	2.01634
Cyc-Mut	3	3.42959
Cyc-Mut	4	3.04196
Cyc-Mut	5	4.22103
Cyc-Mut	6	2.59495
Cyc_WT	1	0.877791
Cyc_WT	2	0.958591
Cyc_WT	3	0.979309
Cyc_WT	4	1.0871
Cyc_WT	5	1.24461
Cyc_WT	6	0.852594

## Sheet: Fig.3A
Fig. 3A P-to-M ratios of Clk mRNA from male heads
ZT	WT				Clk-uORF-KO
0	1.56649	2.05763	1.8225	1.69109	1.8843	2.30248	2.28383	2.2932
4	1.30517	1.39515	1.53903	1.2919	2.32615	2.48642	2.29955	2.21961
8	0.61211	0.601138	0.570268	0.537239	1.33838	1.26838	1.36292	1.21052
12	0.907764	0.967581	1.00577	0.944063	0.666248	0.793264	0.931499	0.892054
16	0.984163	1.0734	1.09447	1.0596	1.04239	1.15993	1.22443	1.02496
20	1.16547	1.33537	1.23422	1.24472	0.747731	0.861721	0.838811	0.89889

## Sheet: Fig.3B
Fig. 3B P-to-M ratios of Clk mRNA from female heads
ZT	WT						Clk-uORF-KO
0	1.62922	1.82787	1.9609	2.36628	2.12018	2.36741	2.39216	2.63538	2.30921	2.52221	2.7619	2.55567
4	0.881997	0.984623	0.892855	1.13606	1.15884	1.07546	1.34087	1.20577	1.41583	1.9308	2.1115	1.73223
8	0.739297	0.632485	0.832044	0.760919	0.663947	0.677529	1.4309	1.09198	1.12693	0.976031	0.961442	0.926606
12	1.42661	1.37805	1.30165	1.3516	1.4534	1.46482	1.44977	1.41695	1.46563	2.15968	1.79441	1.77805
16	2.2594	1.69121	1.8393	1.42426	2.61687	1.64365	2.12218	2.22238	2.17977	2.09539	1.73569	1.96505
20	1.93806	1.46575	1.95274	1.52517	1.96656	1.78994	1.43719	1.86319	2.0647	1.22853	0.878913	1.1492

## Sheet: Fig.3E
Fig. 3E Quantification of CLK abundance relative to ACTIN 57B from male heads in Fig.3C Western blots.
ZT	WT male				Clk-uORF-KO male
0	0.716325	0.840729	0.680591	0.890739	1.73648	1.32281	1.35067	1.13175
4	0.913558	1.08997	1.02738	1.07261	1.38333	1.55574	1.42556	1.27168
8	1.00507	0.960853	1.00682	1.06939	1.53002	1.61075	1.91453	1.17323
12	1.1313	0.960901	1.0296	1.11729	1.18702	1.14915	1.3433	1.1287
16	1.15348	1.0857	1.08784	0.879621	0.913794	0.988767	1.09341	1.08225
20	1.08027	1.06185	1.16776	0.970355	0.848362	1.13761	0.975923	0.981134

## Sheet: Fig.3F
Fig. 3F Quantification of CLK abundance relative to ACTIN 57B from female heads in Fig.3D Western blots.
ZT	WT female				Clk-uORF-KO female
0	0.40685	0.672631	0.630803	0.886952	1.38739	1.26737	0.981249	1.54296
4	0.423133	0.865243	1.02255	0.910541	1.31969	1.74659	1.0248	1.3015
8	0.736023	0.607992	1.0761	1.07999	1.84876	1.65772	1.00596	1.25526
12	1.46047	1.32571	1.12094	1.24032	1.0355	1.53381	0.971992	1.05424
16	1.61106	1.25451	1.10391	1.05487	0.773938	1.06973	1.16872	0.956036
20	1.36246	1.27391	0.945697	0.827325	0.585324	1.27256	0.875576	1.37515

## Sheet: Fig.4A
Fig. 4A RT-qPCR measured mRNA levels of per from heads at six ZTs
ZT	WT male				Clk-uORF-KO male
0	1.01988	1.06226	0.957604	0.963904	0.900428	0.978977	0.913683	0.911435
4	0.680999	0.708994	0.654637	0.654897	0.675292	0.799407	0.677989	0.712147
8	1.48258	1.4892	1.42955	1.41819	1.79079	1.98823	1.83593	1.87449
12	2.14544	2.16387	1.95099	1.98636	3.58467	4.35367	3.51078	3.5402
16	3.21308	3.27414	3.04688	3.10881	2.87256	3.18564	2.71972	2.75895
20	1.60697	1.64327	1.5992	1.61975	1.25243	1.26463	1.25493	1.28359
ZT	WT female				Clk-uORF-KO female
0	1.02055	1.05215	0.9708	0.959306	0.946076	1.05589	0.964561	0.965454
4	0.849714	0.86653	0.67712	0.803718	1.41467	1.54142	1.35362	1.3569
8	2.97908	2.95713	2.69618	2.72202	3.63336	4.04612	3.7781	3.83079
12	2.84239	2.9905	2.8245	2.77054	4.0788	4.43022	3.93392	3.94669
16	3.12812	3.57536	3.00652	3.28468	5.34347	6.01129	5.25652	5.36335
20	2.06525	1.97065	1.9842	1.94511	1.96188	1.93747	1.99516	1.96767

## Sheet: Fig.4B
Fig. 4B RT-qPCR measured mRNA levels of tim from heads at six ZTs
ZT	WT male				Clk-uORF-KO male
0	0.98865	0.970659	0.988791	1.05387	0.540398	0.507152	0.56057	0.555102
4	0.315975	0.301096	0.304705	0.32201	0.358078	0.344662	0.367562	0.362418
8	0.637215	0.629223	0.633396	0.647615	1.53442	1.51398	1.53612	1.55341
12	3.08332	3.13173	3.08291	3.09619	5.69935	5.63764	5.83404	5.62873
16	3.22993	3.21959	3.18112	3.43728	3.24037	3.15458	3.31278	3.25574
20	2.64196	2.65277	2.60334	2.62374	2.01573	2.06802	2.05509	2.06817
ZT	WT female				Clk-uORF-KO female
0	1.00567	0.977742	1.01951	0.99754	0.696357	0.677749	0.741822	0.671625
4	0.542878	0.53219	0.559377	0.559176	0.835246	0.82834	0.866476	0.811855
8	1.45799	1.38114	1.41566	1.48778	2.49142	2.38915	2.58674	2.50232
12	1.60225	1.4317	1.62993	1.67556	6.09284	5.983	6.23207	6.06608
16	6.08962	5.60775	6.23823	6.26759	7.71726	7.43521	7.94327	7.78208
20	3.54535	3.66593	3.69623	3.79875	4.39821	4.42682	4.47693	4.41437

[truncated: 62 more sheets: Fig.4C, Fig.5A, Fig.5B, Fig.5C, Fig.5D, Fig.5E, Fig.5F, Fig.6A, Fig.6B-C, Fig.7A, Fig.7B, Fig.7C, Fig.7D, Fig.7F, Fig.8A, Fig. 8C-D, Fig. S1B, Fig.S1C, Fig.S2A, Fig.S2B …]
